# Supplementary material for: The pioneer factor SOX9 competes for epigenetic factors to switch stem cell fates
Source: Nat Cell Biol. 2023 Jul 24;25(8):1185–95. doi: 10.1038/s41556-023-01184-y (PMC10415178; doi:10.1038/s41556-023-01184-y)
Supplement: Supplementary file 2 — Gene expression matrix across timepoints. Supplementary Table 3. SOX9-specific interactors from BioID. Supplementary Table 4. Primers for genotyping and quantitative PCR. [file 41556_2023_1184_MOESM2_ESM.xlsx]

## Sheet: Table1_Fig1genes
id	symbol	D0	W1	W2	W6	W12	class
ENSMUSG00000042508.16	Dmtf1	1.48	0	-1.19	-0.57	0.28	D0
ENSMUSG00000026107.11	Nabp1	1.61	-0.27	-0.95	-0.62	0.23	D0
ENSMUSG00000020283.5	Pex13	1.63	-0.1	-1.01	-0.56	0.04	D0
ENSMUSG00000064090.14	Vrk2	1.59	-0.14	-1.04	-0.58	0.17	D0
ENSMUSG00000041954.18	Tnfrsf18	1.43	-0.09	-1.34	-0.3	0.29	D0
ENSMUSG00000063972.13	Nr6a1	1.45	0.06	-1.3	-0.39	0.18	D0
ENSMUSG00000022884.15	Eif4a2	1.18	-0.39	-1.41	-0.05	0.67	D0
ENSMUSG00000024922.2	Ovol1	1.16	-0.37	-1.42	-0.08	0.71	D0
ENSMUSG00000026005.15	Rpe	1.16	-0.19	-1.46	-0.17	0.67	D0
ENSMUSG00000035378.17	Shq1	1.22	-0.19	-1.39	-0.3	0.66	D0
ENSMUSG00000053706.2	B430305J03Rik	1.29	-0.28	-1.31	-0.34	0.65	D0
ENSMUSG00000070284.10	Gmppb	1.3	-0.26	-1.36	-0.26	0.58	D0
ENSMUSG00000024999.7	Noc3l	0.83	0.36	-1.7	-0.03	0.55	D0
ENSMUSG00000035898.13	Uba6	1.13	0.15	-1.47	-0.43	0.61	D0
ENSMUSG00000055334.4	Snupn	1.15	0.18	-1.55	-0.23	0.46	D0
ENSMUSG00000020733.3	Slc9a3r1	1.18	0.56	-1.46	-0.38	0.11	D0
ENSMUSG00000035620.15	Ric8b	1.31	0.49	-1.34	-0.49	0.02	D0
ENSMUSG00000029657.15	Hsph1	1.31	0.62	-1.3	-0.37	-0.26	D0
ENSMUSG00000002885.14	Adgre5	1.22	0.63	-1.26	-0.71	0.13	D0
ENSMUSG00000041623.17	D11Wsu47e	1.11	0.8	-1.22	-0.8	0.11	D0
ENSMUSG00000036019.8	Tmtc2	1.24	0.77	-1.16	-0.71	-0.14	D0
ENSMUSG00000031600.11	Vps37a	1.31	0.29	-1.31	-0.61	0.31	D0
ENSMUSG00000029221.15	Slc30a9	0.97	0.68	-1.32	-0.8	0.46	D0
ENSMUSG00000025184.10	R3hcc1l	1.12	0.59	-1.33	-0.71	0.34	D0
ENSMUSG00000052593.16	Adam17	1.03	0.65	-1.39	-0.67	0.38	D0
ENSMUSG00000027742.13	Cog6	1.14	0.6	-1.19	-0.9	0.35	D0
ENSMUSG00000104208.1	Gm37401	1.3	0.44	-1.14	-0.87	0.27	D0
ENSMUSG00000028456.18	Unc13b	0.7	1.07	-0.99	-1.12	0.34	D0
ENSMUSG00000034751.17	Mast4	0.83	1	-0.91	-1.19	0.27	D0
ENSMUSG00000041488.16	Stx3	0.77	1.09	-1.2	-0.85	0.19	D0
ENSMUSG00000020810.5	Cygb	0.93	-0.67	-0.17	-1.2	1.1	D0
ENSMUSG00000024164.15	C3	1.01	-0.81	-0.12	-1.11	1.03	D0
ENSMUSG00000024235.11	Map3k8	0.97	-0.96	-0.07	-1	1.07	D0
ENSMUSG00000066800.11	Rnasel	1.14	-1.04	0.05	-0.97	0.82	D0
ENSMUSG00000025498.15	Irf7	1.18	-0.46	-0.38	-1.22	0.87	D0
ENSMUSG00000017057.9	Il13ra1	1.23	-0.75	-0.37	-1	0.89	D0
ENSMUSG00000098088.1	Gm26916	1.14	-0.64	-0.42	-1.06	0.99	D0
ENSMUSG00000005125.13	Ndrg1	1.02	-0.33	-0.59	-1.17	1.06	D0
ENSMUSG00000020326.7	Ccng1	1.04	-0.26	-0.68	-1.14	1.04	D0
ENSMUSG00000032000.17	Birc3	0.92	-0.14	-0.62	-1.25	1.09	D0
ENSMUSG00000022146.12	Osmr	0.73	0.01	-0.63	-1.29	1.18	D0
ENSMUSG00000029992.14	Gfpt1	0.71	-0.11	-0.83	-1.06	1.29	D0
ENSMUSG00000053870.7	Fpgt	0.79	-0.18	-0.69	-1.16	1.24	D0
ENSMUSG00000028159.14	Dapp1	0.71	-0.37	-0.47	-1.19	1.32	D0
ENSMUSG00000035399.12	Oser1	0.9	-0.57	-0.62	-0.96	1.25	D0
ENSMUSG00000085148.1	Mir22hg	0.97	-0.5	-0.63	-1.02	1.18	D0
ENSMUSG00000024338.15	Psmb8	0.86	-0.05	0.3	-1.68	0.57	D0
ENSMUSG00000024421.16	Lama3	0.39	-0.18	0.38	-1.62	1.03	D0
ENSMUSG00000031812.16	Map1lc3b	0.7	-0.38	0.43	-1.58	0.82	D0
ENSMUSG00000029385.14	Ccng2	0.53	-0.63	0.26	-1.35	1.2	D0
ENSMUSG00000046718.8	Bst2	0.8	-0.35	-0.1	-1.43	1.09	D0
ENSMUSG00000053581.13	Zfand2a	0.75	-0.34	-0.08	-1.44	1.11	D0
ENSMUSG00000060802.8	B2m	0.73	-0.4	-0.17	-1.36	1.2	D0
ENSMUSG00000078566.8	Bnip3	0.86	-0.16	-0.16	-1.51	0.97	D0
ENSMUSG00000096727.3	Psmb9	0.97	-0.42	0.09	-1.47	0.84	D0
ENSMUSG00000016559.14	H3f3b	1.42	-1.36	-0.11	-0.21	0.26	D0
ENSMUSG00000032046.15	Abhd12	1.41	-1.14	-0.23	-0.58	0.55	D0
ENSMUSG00000004633.17	Chn2	1.5	-0.37	-0.39	-1.14	0.4	D0
ENSMUSG00000007872.3	Id3	1.57	-0.52	-0.32	-1.04	0.31	D0
ENSMUSG00000024774.16	Ankrd22	1.58	-0.54	-0.52	-0.89	0.38	D0
ENSMUSG00000049985.15	Ankrd55	1.55	-0.42	-0.56	-0.97	0.4	D0
ENSMUSG00000036934.9	4921524J17Rik	1.4	-0.5	-0.37	-1.13	0.6	D0
ENSMUSG00000020572.8	Nampt	1.6	-0.8	-0.3	-0.8	0.3	D0
ENSMUSG00000021701.8	Plk2	1.59	-0.73	-0.39	-0.82	0.35	D0
ENSMUSG00000037315.15	Jade3	1.61	-0.72	-0.37	-0.82	0.3	D0
ENSMUSG00000021356.10	Irf4	1.51	-0.96	-0.13	-0.8	0.38	D0
ENSMUSG00000047446.18	Arl4a	1.48	-0.74	-0.15	-1.03	0.44	D0
ENSMUSG00000020184.15	Mdm2	1.43	-0.37	-0.81	-0.87	0.62	D0
ENSMUSG00000039236.18	Isg20	1.46	-0.35	-0.77	-0.91	0.56	D0
ENSMUSG00000028879.4	Stx12	1.52	-0.35	-0.84	-0.79	0.46	D0
ENSMUSG00000025473.16	Adam8	1.48	-0.45	-0.82	-0.78	0.56	D0
ENSMUSG00000039943.16	Plcb4	1.55	-0.49	-0.76	-0.75	0.46	D0
ENSMUSG00000046962.16	Zbtb21	1.43	-0.24	-0.96	-0.81	0.57	D0
ENSMUSG00000020589.17	Fam49a	1.35	-0.5	-0.83	-0.79	0.77	D0
ENSMUSG00000010601.14	Apol7a	1.4	-0.57	-0.82	-0.72	0.71	D0
ENSMUSG00000107879.1	9330102E08Rik	1.39	-0.67	-0.78	-0.68	0.74	D0
ENSMUSG00000067931.6	Zfp948	1.31	-0.63	-0.68	-0.84	0.84	D0
ENSMUSG00000019779.15	Frk	1.57	-0.89	-0.59	-0.49	0.4	D0
ENSMUSG00000017418.14	Arl5b	1.56	-0.62	-0.61	-0.78	0.44	D0
ENSMUSG00000028255.6	Clca1	1.57	-0.61	-0.6	-0.78	0.43	D0
ENSMUSG00000052681.8	Rap1b	1.55	-0.66	-0.58	-0.78	0.46	D0
ENSMUSG00000044337.5	Ackr3	1.61	-0.6	-0.57	-0.77	0.33	D0
ENSMUSG00000045730.4	Adrb2	1.6	-0.7	-0.53	-0.73	0.36	D0
ENSMUSG00000022340.15	Sybu	1.56	-0.76	-0.65	-0.61	0.46	D0
ENSMUSG00000026034.17	Clk1	1.53	-0.69	-0.68	-0.68	0.51	D0
ENSMUSG00000029815.12	Malsu1	1.53	-0.7	-0.67	-0.67	0.52	D0
ENSMUSG00000031765.8	Mt1	1.62	-0.65	-0.68	-0.62	0.34	D0
ENSMUSG00000031762.7	Mt2	1.61	-0.66	-0.65	-0.65	0.36	D0
ENSMUSG00000047242.14	Taf9b	1.61	-0.63	-0.67	-0.66	0.36	D0
ENSMUSG00000034936.2	Arl4d	1.58	-0.65	-0.69	-0.65	0.41	D0
ENSMUSG00000078612.9	Fyb2	1.56	-0.7	-0.7	-0.62	0.45	D0
ENSMUSG00000073010.9	Gm5127	1.62	-0.63	-0.73	-0.58	0.31	D0
ENSMUSG00000034640.9	Tiparp	1.63	-0.72	-0.61	-0.61	0.3	D0
ENSMUSG00000074622.4	Mafb	1.6	-0.78	-0.59	-0.58	0.35	D0
ENSMUSG00000018486.2	Wnt9b	1.48	-0.8	-0.45	-0.8	0.56	D0
ENSMUSG00000025089.15	Gfra1	1.44	-0.79	-0.45	-0.83	0.63	D0
ENSMUSG00000096917.2	2500002B13Rik	1.46	-0.72	-0.63	-0.74	0.63	D0
ENSMUSG00000057554.13	Lgals8	1.37	-1.01	-0.37	-0.69	0.7	D0
ENSMUSG00000066838.7	Zfp772	1.35	-0.92	-0.38	-0.8	0.75	D0
ENSMUSG00000027901.12	Dennd2d	1.44	-0.87	-0.62	-0.59	0.65	D0
ENSMUSG00000089874.1	9230117E06Rik	1.41	-0.84	-0.77	-0.49	0.69	D0
ENSMUSG00000016206.6	H2-M3	1.53	-0.34	0.06	-1.25	0	D0
ENSMUSG00000027175.10	Tcp11l1	1.47	-0.34	0.25	-1.29	-0.08	D0
ENSMUSG00000022108.8	Itm2b	1.66	-0.37	-0.22	-1.02	-0.05	D0
ENSMUSG00000036249.16	Rbm43	1.62	-0.29	-0.31	-1.09	0.07	D0
ENSMUSG00000062908.12	Acadm	1.64	-0.22	-0.14	-1.11	-0.17	D0
ENSMUSG00000007812.16	Zfp655	1.36	-0.55	0.12	-1.3	0.38	D0
ENSMUSG00000085971.4	Gm15411	1.35	-0.73	0.19	-1.2	0.39	D0
ENSMUSG00000021756.12	Il6st	1.38	-0.13	-0.3	-1.35	0.4	D0
ENSMUSG00000024270.11	Slc39a6	1.27	-0.02	-0.22	-1.47	0.43	D0
ENSMUSG00000050721.9	Plekho2	1.27	-0.08	-0.25	-1.44	0.49	D0
ENSMUSG00000026718.17	Stam	1.42	0.13	-0.39	-1.33	0.17	D0
ENSMUSG00000049502.17	Dtx3l	1.44	0.03	-0.18	-1.37	0.08	D0
ENSMUSG00000023186.14	Vwa5a	1.13	0.24	-0.3	-1.54	0.47	D0
ENSMUSG00000094724.8	Rnaset2b	1.11	0.21	0.06	-1.63	0.25	D0
ENSMUSG00000117183.1	Gm20008	1.21	0.27	-0.17	-1.55	0.23	D0
ENSMUSG00000030760.14	Acer3	1.31	0.14	-0.77	-1.19	0.5	D0
ENSMUSG00000042473.8	Tbc1d8b	1.19	0.1	-0.65	-1.31	0.66	D0
ENSMUSG00000050737.13	Ptges	1.14	0.1	-0.7	-1.28	0.75	D0
ENSMUSG00000035840.7	Lysmd3	1.38	-0.22	-0.47	-1.23	0.55	D0
ENSMUSG00000051065.9	Mb21d2	1.28	-0.22	-0.51	-1.25	0.71	D0
ENSMUSG00000109329.1	Gm33926	1.24	-0.21	-0.51	-1.26	0.75	D0
ENSMUSG00000018554.13	Ybx2	1.65	-0.94	-0.43	0.13	-0.41	D0
ENSMUSG00000020695.14	Mrc2	1.57	-0.8	-0.5	0.42	-0.68	D0
ENSMUSG00000031134.16	Rbmx	1.47	-1.18	-0.32	0.43	-0.4	D0
ENSMUSG00000005360.14	Slc1a3	1.6	-0.28	-0.7	0.28	-0.89	D0
ENSMUSG00000027654.2	Fam83d	1.68	-0.41	-0.59	0.12	-0.8	D0
ENSMUSG00000032936.13	Camkv	1.71	-0.52	-0.52	0.06	-0.72	D0
ENSMUSG00000048022.11	Tmem229a	1.67	-0.64	-0.56	0.19	-0.66	D0
ENSMUSG00000002346.16	Slc25a42	1.43	-0.45	-0.99	0.63	-0.62	D0
ENSMUSG00000018334.18	Ksr1	1.41	-0.43	-0.94	0.67	-0.7	D0
ENSMUSG00000020290.14	Xpo1	1.64	-0.48	-0.91	0.2	-0.45	D0
ENSMUSG00000048647.9	Exd1	1.59	-0.41	-0.89	0.33	-0.62	D0
ENSMUSG00000038793.8	Lefty1	1.62	-0.77	-0.79	0.26	-0.31	D0
ENSMUSG00000079011.9	Gm11033	1.57	-0.69	-0.81	0.42	-0.49	D0
ENSMUSG00000019864.14	Rtn4ip1	1.25	0.01	-1.1	0.7	-0.86	D0
ENSMUSG00000026339.18	Ccdc93	1.17	-0.11	-1.34	0.77	-0.49	D0
ENSMUSG00000018372.13	Cep95	1.54	0.07	-1.22	-0.02	-0.37	D0
ENSMUSG00000038422.2	Hdhd3	1.58	-0.16	-1.11	0.15	-0.47	D0
ENSMUSG00000032370.8	Lactb	1.41	-0.05	-1.41	0.15	-0.1	D0
ENSMUSG00000033364.13	Usp37	1.49	-0.11	-1.29	0.2	-0.29	D0
ENSMUSG00000026172.12	Bcs1l	1.5	-0.29	-1.29	0.08	0	D0
ENSMUSG00000043091.9	Tuba1c	1.55	-0.43	-1.17	0.16	-0.11	D0
ENSMUSG00000007041.9	Clic1	1.02	0.85	-0.71	-1.31	0.15	D0
ENSMUSG00000025357.8	Dgka	1.04	0.75	-0.8	-1.28	0.28	D0
ENSMUSG00000024937.15	Ehbp1l1	1.15	0.75	-0.75	-1.24	0.09	D0
ENSMUSG00000038235.4	F11r	1.2	0.69	-0.79	-1.2	0.1	D0
ENSMUSG00000026737.12	Pip4k2a	1.3	0.48	-0.78	-1.2	0.19	D0
ENSMUSG00000026981.15	Il1rn	1.31	0.43	-0.79	-1.19	0.24	D0
ENSMUSG00000002731.6	Prkra	1.25	0.69	-0.53	-1.3	-0.11	D0
ENSMUSG00000030050.4	Gkn1	1.35	0.69	-0.6	-1.11	-0.33	D0
ENSMUSG00000009376.15	Met	1.4	0.44	-0.65	-1.2	0.01	D0
ENSMUSG00000042549.10	Map2k3os	1.43	0.47	-0.59	-1.18	-0.12	D0
ENSMUSG00000040258.6	Nxph4	1.53	0.43	-0.67	-0.97	-0.31	D0
ENSMUSG00000055994.15	Nod2	1.5	0.38	-0.62	-1.08	-0.18	D0
ENSMUSG00000004994.12	Ccdc130	1.53	-0.18	-0.74	-0.97	0.36	D0
ENSMUSG00000033114.11	Slc35d2	1.58	-0.21	-0.69	-0.96	0.28	D0
ENSMUSG00000024810.16	Il33	1.61	-0.13	-0.8	-0.85	0.18	D0
ENSMUSG00000032883.15	Acsl3	1.6	-0.21	-0.79	-0.84	0.24	D0
ENSMUSG00000021408.15	Ripk1	1.44	0.01	-0.69	-1.14	0.38	D0
ENSMUSG00000019916.14	P4ha1	1.46	0.09	-0.81	-1.05	0.31	D0
ENSMUSG00000055044.12	Pdlim1	1.5	-0.01	-0.81	-1	0.31	D0
ENSMUSG00000021025.8	Nfkbia	1.47	-0.17	-0.61	-1.12	0.42	D0
ENSMUSG00000040918.12	Slc19a2	1.53	-0.16	-0.44	-1.18	0.25	D0
ENSMUSG00000041594.18	Tmtc4	1.6	-0.23	-0.55	-1.02	0.2	D0
ENSMUSG00000023150.14	Ivns1abp	1.68	-0.02	-0.74	-0.79	-0.13	D0
ENSMUSG00000036432.8	Siah2	1.7	-0.06	-0.77	-0.69	-0.18	D0
ENSMUSG00000020160.18	Meis1	1.71	-0.22	-0.77	-0.67	-0.05	D0
ENSMUSG00000026315.13	Serpinb8	1.69	-0.17	-0.82	-0.66	-0.04	D0
ENSMUSG00000062345.10	Serpinb2	1.66	-0.14	-0.79	-0.78	0.05	D0
ENSMUSG00000021065.16	Fut8	1.69	-0.03	-0.88	-0.56	-0.23	D0
ENSMUSG00000042408.13	Zmym6	1.62	0.04	-0.99	-0.61	-0.06	D0
ENSMUSG00000028397.13	Kdm4c	1.65	-0.12	-0.46	-1.02	-0.04	D0
ENSMUSG00000018347.16	Zkscan6	1.68	-0.05	-0.63	-0.88	-0.11	D0
ENSMUSG00000036894.3	Rap2b	1.66	-0.07	-0.65	-0.91	-0.03	D0
ENSMUSG00000021706.14	Zfyve16	1.6	-0.01	-0.66	-1.01	0.08	D0
ENSMUSG00000030643.14	Rab30	1.62	-0.01	-0.66	-0.97	0.02	D0
ENSMUSG00000033149.17	Phldb2	1.62	-0.04	-0.6	-1	0.02	D0
ENSMUSG00000032776.9	Mctp2	1.59	-0.02	-0.71	-0.97	0.11	D0
ENSMUSG00000001435.15	Col18a1	1.6	0.18	-0.79	-0.87	-0.12	D0
ENSMUSG00000060427.15	Zfp868	1.56	0.24	-0.86	-0.88	-0.06	D0
ENSMUSG00000025006.18	Sorbs1	1.66	0.06	-0.6	-0.91	-0.21	D0
ENSMUSG00000037458.15	Azin1	1.65	0.11	-0.76	-0.81	-0.18	D0
ENSMUSG00000042734.6	Ttc9	1.64	0.13	-0.7	-0.88	-0.19	D0
ENSMUSG00000018012.11	Rac3	1.62	0.22	-0.47	-0.97	-0.4	D0
ENSMUSG00000022601.11	Zbtb11	1.61	0.21	-0.49	-1.01	-0.33	D0
ENSMUSG00000033174.17	Mgll	1.6	0.22	-0.45	-1.03	-0.35	D0
ENSMUSG00000048109.10	Rbm15	1.63	0.17	-0.51	-0.99	-0.3	D0
ENSMUSG00000031805.17	Jak3	1.59	0.22	-0.56	-1.02	-0.24	D0
ENSMUSG00000037685.15	Atp8a1	1.58	0.27	-0.57	-1.02	-0.26	D0
ENSMUSG00000031934.14	Panx1	1.62	0.1	-0.48	-1.05	-0.19	D0
ENSMUSG00000001891.16	Ugp2	1.66	-0.06	-0.16	-1.03	-0.4	D0
ENSMUSG00000049878.13	Rlf	1.6	0	-0.13	-1.15	-0.32	D0
ENSMUSG00000027624.20	Epb41l1	1.54	0.16	-0.16	-1.2	-0.35	D0
ENSMUSG00000026321.7	Tnfrsf11a	1.6	0.15	-0.23	-1.09	-0.42	D0
ENSMUSG00000036478.8	Btg1	1.62	0.1	-0.21	-1.06	-0.45	D0
ENSMUSG00000043964.14	Orai3	1.61	0.13	-0.31	-1.09	-0.33	D0
ENSMUSG00000027111.16	Itga6	1.42	0.21	-0.08	-1.38	-0.17	D0
ENSMUSG00000037857.16	Nufip2	1.49	0.32	-0.4	-1.22	-0.18	D0
ENSMUSG00000039831.16	Arhgap29	1.48	0.25	-0.34	-1.28	-0.11	D0
ENSMUSG00000029403.14	Cdkl2	1.49	0.38	-0.32	-1.17	-0.39	D0
ENSMUSG00000053774.9	Ubxn7	1.37	0.56	-0.28	-1.26	-0.39	D0
ENSMUSG00000017686.17	Rhot1	1.56	0.24	-1.12	-0.48	-0.2	D0
ENSMUSG00000037022.3	Mmaa	1.58	0.17	-1.13	-0.36	-0.26	D0
ENSMUSG00000026627.7	Pacc1	1.52	0.39	-1.09	-0.52	-0.3	D0
ENSMUSG00000015291.10	Gdi1	1.53	0.43	-1.02	-0.43	-0.51	D0
ENSMUSG00000039242.10	B3galnt2	1.49	0.51	-1.03	-0.48	-0.48	D0
ENSMUSG00000029674.13	Limk1	1.54	0.46	-0.85	-0.68	-0.48	D0
ENSMUSG00000021196.14	Pfkp	1.48	0.26	-1.16	-0.62	0.03	D0
ENSMUSG00000029817.11	Tra2a	1.53	0.17	-0.98	-0.8	0.08	D0
ENSMUSG00000031536.6	Polb	1.46	0.41	-0.96	-0.89	-0.02	D0
ENSMUSG00000036391.16	Sec24a	1.38	0.55	-1.18	-0.63	-0.12	D0
ENSMUSG00000034848.17	Ttc21b	1.46	0.52	-0.98	-0.77	-0.23	D0
ENSMUSG00000078584.9	AU022252	1.39	0.59	-1.04	-0.79	-0.15	D0
ENSMUSG00000017311.15	Pyy	1.59	0.4	-0.6	-0.64	-0.74	D0
ENSMUSG00000035161.7	Ints6	1.62	0.32	-0.66	-0.55	-0.74	D0
ENSMUSG00000026209.15	Dnpep	1.63	0.29	-0.76	-0.59	-0.57	D0
ENSMUSG00000003348.10	Mob3a	1.67	0.21	-0.6	-0.69	-0.59	D0
ENSMUSG00000052397.8	Ezr	1.67	0.19	-0.65	-0.66	-0.55	D0
ENSMUSG00000027249.15	F2	1.63	0.3	-0.63	-0.76	-0.53	D0
ENSMUSG00000039628.9	Hs3st6	1.62	0.31	-0.62	-0.76	-0.56	D0
ENSMUSG00000032316.8	Clk3	1.63	0.28	-0.57	-0.8	-0.54	D0
ENSMUSG00000020773.11	Trim47	1.7	0.08	-0.7	-0.63	-0.44	D0
ENSMUSG00000028986.12	Klhl7	1.67	0.16	-0.73	-0.7	-0.4	D0
ENSMUSG00000047898.7	Ccr4	1.68	0.15	-0.72	-0.67	-0.44	D0
ENSMUSG00000066595.9	Flvcr1	1.66	0.16	-0.77	-0.69	-0.36	D0
ENSMUSG00000025170.13	Rab40b	1.64	0.2	-0.9	-0.37	-0.56	D0
ENSMUSG00000028309.14	Rnf20	1.62	0.18	-0.92	-0.21	-0.67	D0
ENSMUSG00000027751.13	Supt20	1.7	0.04	-0.72	-0.31	-0.71	D0
ENSMUSG00000109603.1	Gm32389	1.72	-0.01	-0.65	-0.34	-0.71	D0
ENSMUSG00000035530.13	Eif1	1.7	0.12	-0.64	-0.52	-0.65	D0
ENSMUSG00000062825.15	Actg1	1.7	0.08	-0.59	-0.48	-0.71	D0
ENSMUSG00000054715.11	Zscan22	1.66	0.21	-0.66	-0.45	-0.76	D0
ENSMUSG00000040432.5	Ltb4r2	1.5	0.39	-0.79	-0.13	-0.97	D0
ENSMUSG00000021327.19	Zkscan3	1.55	0.47	-0.7	-0.51	-0.8	D0
ENSMUSG00000059475.13	Zfp426	1.52	0.5	-0.81	-0.42	-0.78	D0
ENSMUSG00000042826.13	Fgf11	1.53	0.42	-0.84	-0.28	-0.83	D0
ENSMUSG00000097558.1	Gm26902	1.56	0.38	-0.78	-0.33	-0.83	D0
ENSMUSG00000109093.1	Gm19950	1.58	0.32	-0.78	-0.29	-0.84	D0
ENSMUSG00000003032.8	Klf4	1.68	-0.16	-0.19	-0.33	-1	D0
ENSMUSG00000037211.12	Spry1	1.68	-0.06	-0.25	-0.37	-0.99	D0
ENSMUSG00000025427.15	Rnf165	1.66	-0.02	-0.38	-0.25	-1.01	D0
ENSMUSG00000005686.17	Ampd3	1.64	-0.03	-0.31	-0.24	-1.07	D0
ENSMUSG00000086236.9	5830418P13Rik	1.65	-0.03	-0.28	-0.28	-1.06	D0
ENSMUSG00000018474.18	Chd3	1.7	-0.12	-0.36	-0.3	-0.93	D0
ENSMUSG00000036437.6	Npy1r	1.73	-0.17	-0.39	-0.3	-0.87	D0
ENSMUSG00000039103.12	Nexn	1.72	-0.11	-0.33	-0.41	-0.88	D0
ENSMUSG00000030465.19	Psd3	1.74	-0.3	-0.3	-0.32	-0.82	D0
ENSMUSG00000031860.17	Pbx4	1.76	-0.24	-0.38	-0.39	-0.75	D0
ENSMUSG00000032440.13	Tgfbr2	1.76	-0.19	-0.4	-0.43	-0.74	D0
ENSMUSG00000042156.16	Dzip1	1.75	-0.23	-0.32	-0.42	-0.78	D0
ENSMUSG00000000416.16	Cttnbp2	1.64	-0.06	-0.06	-0.49	-1.03	D0
ENSMUSG00000042015.17	Wdr41	1.6	0.05	-0.1	-0.45	-1.1	D0
ENSMUSG00000021097.15	Clmn	1.6	0.23	-0.2	-0.73	-0.9	D0
ENSMUSG00000056938.16	Acbd4	1.59	0.2	-0.13	-0.68	-0.97	D0
ENSMUSG00000027765.6	P2ry1	1.61	0.18	-0.23	-0.57	-1	D0
ENSMUSG00000039116.7	Adgrg6	1.64	0.1	-0.19	-0.61	-0.94	D0
ENSMUSG00000034949.18	Zfr2	1.57	0.21	-0.16	-0.55	-1.07	D0
ENSMUSG00000029722.15	Agfg2	1.59	0.15	-0.1	-0.58	-1.06	D0
ENSMUSG00000102752.1	Gm7694	1.59	0.13	-0.09	-0.57	-1.05	D0
ENSMUSG00000005148.8	Klf5	1.66	0.11	-0.33	-0.5	-0.93	D0
ENSMUSG00000029370.10	Rassf6	1.68	0.08	-0.33	-0.57	-0.86	D0
ENSMUSG00000051497.15	Kcnj16	1.67	0.08	-0.29	-0.58	-0.89	D0
ENSMUSG00000031770.16	Herpud1	1.71	-0.08	-0.26	-0.49	-0.88	D0
ENSMUSG00000033763.14	Mtss2	1.69	-0.02	-0.26	-0.54	-0.88	D0
ENSMUSG00000099269.3	Calm5	1.69	0.05	-0.46	-0.41	-0.87	D0
ENSMUSG00000005897.14	Nr2c1	1.55	0.4	-0.35	-0.69	-0.92	D0
ENSMUSG00000042340.6	Ctf1	1.51	0.45	-0.29	-0.71	-0.96	D0
ENSMUSG00000015501.10	Hivep2	1.53	0.36	-0.17	-0.81	-0.91	D0
ENSMUSG00000037989.15	Wnk2	1.52	0.41	-0.22	-0.77	-0.94	D0
ENSMUSG00000029166.14	Mapre3	1.56	0.3	-0.19	-0.7	-0.97	D0
ENSMUSG00000034429.15	Zfp707	1.55	0.35	-0.26	-0.67	-0.97	D0
ENSMUSG00000022383.13	Ppara	1.58	0.32	-0.29	-0.72	-0.89	D0
ENSMUSG00000015396.4	Cd83	1.58	0.32	-0.27	-0.78	-0.85	D0
ENSMUSG00000032402.12	Smad3	1.57	0.36	-0.28	-0.79	-0.84	D0
ENSMUSG00000075593.10	Gal3st4	1.59	0.28	-0.23	-0.83	-0.81	D0
ENSMUSG00000021508.11	Cxcl14	1.56	0.39	-0.35	-0.8	-0.8	D0
ENSMUSG00000047423.10	AI837181	1.55	0.41	-0.35	-0.77	-0.84	D0
ENSMUSG00000022941.8	Ripply3	1.51	0.45	-0.25	-0.86	-0.85	D0
ENSMUSG00000053040.13	Aph1c	1.53	0.44	-0.32	-0.85	-0.8	D0
ENSMUSG00000022996.15	Wnt10b	1.58	0.37	-0.47	-0.6	-0.89	D0
ENSMUSG00000039354.16	Smarcal1	1.63	0.23	-0.37	-0.58	-0.9	D0
ENSMUSG00000037129.7	Tmprss13	1.59	0.31	-0.31	-0.65	-0.93	D0
ENSMUSG00000042349.13	Ikbke	1.59	0.34	-0.38	-0.64	-0.9	D0
ENSMUSG00000023927.15	Satb1	1.64	0.15	-0.21	-0.73	-0.85	D0
ENSMUSG00000031451.6	Gas6	1.65	0.11	-0.2	-0.78	-0.78	D0
ENSMUSG00000029263.15	Pigg	1.67	0.07	-0.24	-0.69	-0.81	D0
ENSMUSG00000033227.7	Wnt6	1.68	0.08	-0.31	-0.71	-0.75	D0
ENSMUSG00000022883.11	Robo1	1.68	0.13	-0.4	-0.69	-0.72	D0
ENSMUSG00000020251.13	Glt8d2	1.68	0.13	-0.43	-0.76	-0.62	D0
ENSMUSG00000025340.14	Rabgef1	1.64	0.22	-0.37	-0.83	-0.66	D0
ENSMUSG00000041548.4	Hspb8	1.66	0.16	-0.35	-0.78	-0.69	D0
ENSMUSG00000043811.5	Rtn4r	1.64	0.27	-0.49	-0.72	-0.7	D0
ENSMUSG00000060224.4	Pyroxd2	1.66	0.2	-0.46	-0.7	-0.71	D0
ENSMUSG00000030016.14	Zfp638	1.61	0.29	-0.35	-0.75	-0.79	D0
ENSMUSG00000047123.8	Ticam1	1.64	0.21	-0.33	-0.73	-0.79	D0
ENSMUSG00000117975.1	Itprip	1.63	0.22	-0.32	-0.75	-0.79	D0
ENSMUSG00000009621.18	Vav2	1.58	0.17	-0.04	-0.85	-0.86	D0
ENSMUSG00000028211.11	Trp53inp1	1.61	0.13	-0.09	-0.97	-0.67	D0
ENSMUSG00000034055.16	Phka1	1.6	0.17	-0.11	-0.96	-0.7	D0
ENSMUSG00000031576.16	Kcnu1	1.58	0.13	-0.02	-0.98	-0.72	D0
ENSMUSG00000030862.13	Cpxm2	1.61	0.21	-0.2	-0.89	-0.73	D0
ENSMUSG00000074885.4	Gm10782	1.6	0.19	-0.13	-0.88	-0.78	D0
ENSMUSG00000038365.8	Fbxo25	1.54	0.33	-0.17	-0.98	-0.72	D0
ENSMUSG00000048787.13	Dcun1d3	1.54	0.35	-0.22	-0.98	-0.7	D0
ENSMUSG00000073910.10	Mob3b	1.55	0.26	-0.11	-1.05	-0.65	D0
ENSMUSG00000026484.13	Rnf2	1.61	0.26	-0.35	-0.92	-0.6	D0
ENSMUSG00000063873.10	Slc24a3	1.58	0.35	-0.4	-0.95	-0.58	D0
ENSMUSG00000014773.13	Dll1	1.67	-0.19	0.04	-0.75	-0.77	D0
ENSMUSG00000003531.15	Dgcr6	1.71	-0.13	-0.13	-0.72	-0.73	D0
ENSMUSG00000029708.9	Gcc1	1.71	-0.13	-0.12	-0.77	-0.68	D0
ENSMUSG00000016239.11	Lonrf3	1.73	-0.23	-0.13	-0.71	-0.66	D0
ENSMUSG00000009647.13	Mcu	1.71	-0.17	-0.1	-0.68	-0.75	D0
ENSMUSG00000005251.15	Ripk4	1.71	-0.2	-0.09	-0.71	-0.72	D0
ENSMUSG00000022346.15	Myc	1.71	-0.18	-0.1	-0.7	-0.74	D0
ENSMUSG00000047712.8	Ust	1.72	-0.18	-0.15	-0.67	-0.73	D0
ENSMUSG00000030849.18	Fgfr2	1.7	-0.21	-0.03	-0.69	-0.77	D0
ENSMUSG00000024042.7	Sik1	1.74	-0.24	-0.16	-0.59	-0.75	D0
ENSMUSG00000039942.15	Ptger4	1.75	-0.26	-0.2	-0.57	-0.72	D0
ENSMUSG00000012296.16	Tjap1	1.72	-0.22	-0.12	-0.58	-0.8	D0
ENSMUSG00000071076.6	Jund	1.71	-0.21	-0.09	-0.62	-0.79	D0
ENSMUSG00000020653.12	Klf11	1.73	-0.36	-0.06	-0.68	-0.64	D0
ENSMUSG00000020101.14	Vsir	1.73	-0.29	-0.08	-0.69	-0.67	D0
ENSMUSG00000049313.8	Sorl1	1.72	-0.29	-0.06	-0.7	-0.67	D0
ENSMUSG00000030930.14	Chst15	1.73	-0.12	-0.22	-0.65	-0.73	D0
ENSMUSG00000037005.16	Xpnpep2	1.73	-0.09	-0.27	-0.62	-0.75	D0
ENSMUSG00000055254.15	Ntrk2	1.72	-0.11	-0.23	-0.62	-0.76	D0
ENSMUSG00000041607.17	Mbp	1.7	-0.06	-0.21	-0.61	-0.82	D0
ENSMUSG00000003382.18	Etv3	1.67	-0.09	-0.03	-0.76	-0.79	D0
ENSMUSG00000025139.14	Tollip	1.69	-0.06	-0.13	-0.7	-0.8	D0
ENSMUSG00000029419.8	Ajm1	1.65	0.04	-0.09	-0.74	-0.86	D0
ENSMUSG00000009248.6	Ascl2	1.66	0.01	-0.13	-0.86	-0.69	D0
ENSMUSG00000027775.9	Mfsd1	1.68	-0.05	-0.13	-0.82	-0.68	D0
ENSMUSG00000055653.13	Gpc3	1.69	-0.05	-0.14	-0.83	-0.67	D0
ENSMUSG00000022507.6	1810013L24Rik	1.67	-0.01	-0.15	-0.89	-0.63	D0
ENSMUSG00000063919.11	Srrm4	1.68	0	-0.18	-0.88	-0.63	D0
ENSMUSG00000026072.12	Il1r1	1.59	-0.01	0.06	-1.08	-0.57	D0
ENSMUSG00000030208.15	Emp1	1.61	0.05	-0.04	-1.03	-0.59	D0
ENSMUSG00000020009.13	Ifngr1	1.62	-0.12	0.1	-0.96	-0.64	D0
ENSMUSG00000028173.10	Wls	1.63	-0.17	0.13	-0.9	-0.7	D0
ENSMUSG00000079505.2	Gm11131	1.62	-0.13	0.13	-0.92	-0.7	D0
ENSMUSG00000025907.14	Rb1cc1	1.59	0.04	0.07	-0.97	-0.73	D0
ENSMUSG00000045790.10	Ccdc149	1.6	0.04	0.02	-0.96	-0.71	D0
ENSMUSG00000045211.5	Nudt18	1.55	0	0.19	-0.98	-0.77	D0
ENSMUSG00000022864.14	D16Ertd472e	1.72	-0.42	-0.15	-0.88	-0.26	D0
ENSMUSG00000009772.15	Nuak2	1.69	-0.25	-0.08	-0.97	-0.38	D0
ENSMUSG00000024778.13	Fas	1.72	-0.23	-0.25	-0.9	-0.35	D0
ENSMUSG00000027806.9	Tsc22d2	1.71	-0.22	-0.22	-0.92	-0.36	D0
ENSMUSG00000037447.16	Arid5a	1.7	-0.2	-0.13	-0.93	-0.44	D0
ENSMUSG00000049516.9	Spty2d1	1.72	-0.23	-0.17	-0.88	-0.44	D0
ENSMUSG00000040128.9	Pnrc1	1.73	-0.32	-0.14	-0.84	-0.43	D0
ENSMUSG00000031538.6	Plat	1.7	-0.38	0.07	-0.78	-0.61	D0
ENSMUSG00000022546.5	Gpt	1.66	-0.29	0.11	-0.91	-0.57	D0
ENSMUSG00000035891.16	Cerk	1.66	-0.2	0.05	-0.94	-0.58	D0
ENSMUSG00000022637.11	Cblb	1.69	-0.17	-0.09	-0.89	-0.54	D0
ENSMUSG00000039531.8	Zup1	1.67	-0.16	-0.04	-0.94	-0.54	D0
ENSMUSG00000053765.4	Oas1f	1.68	-0.24	-0.03	-0.93	-0.49	D0
ENSMUSG00000069441.3	Dsg1a	1.69	-0.24	-0.02	-0.88	-0.55	D0
ENSMUSG00000035245.12	Eogt	1.7	-0.53	0.05	-0.82	-0.4	D0
ENSMUSG00000041132.11	N4bp2l1	1.69	-0.45	0.03	-0.89	-0.38	D0
ENSMUSG00000003752.9	Itpkc	1.74	-0.11	-0.32	-0.76	-0.54	D0
ENSMUSG00000006445.3	Epha2	1.75	-0.18	-0.3	-0.75	-0.52	D0
ENSMUSG00000004951.10	Hspb1	1.73	-0.11	-0.29	-0.74	-0.6	D0
ENSMUSG00000046862.14	Pramef8	1.72	-0.11	-0.23	-0.78	-0.6	D0
ENSMUSG00000021457.14	Syk	1.72	-0.02	-0.41	-0.77	-0.53	D0
ENSMUSG00000026785.14	Pkn3	1.72	-0.02	-0.37	-0.8	-0.52	D0
ENSMUSG00000033578.7	Tmem35a	1.71	-0.02	-0.32	-0.79	-0.58	D0
ENSMUSG00000026676.7	Ccdc3	1.7	-0.07	-0.22	-0.87	-0.55	D0
ENSMUSG00000028780.13	Sema3c	1.7	-0.11	-0.21	-0.93	-0.45	D0
ENSMUSG00000021182.16	Ccdc88c	1.68	0.11	-0.36	-0.83	-0.59	D0
ENSMUSG00000026409.14	Pfkfb2	1.68	0.08	-0.31	-0.86	-0.58	D0
ENSMUSG00000047141.5	Zfp654	1.68	0.05	-0.28	-0.89	-0.55	D0
ENSMUSG00000028840.10	Zfp593	1.73	-0.04	-0.58	-0.72	-0.4	D0
ENSMUSG00000030107.10	Usp18	1.73	-0.07	-0.61	-0.7	-0.36	D0
ENSMUSG00000038612.16	Mcl1	1.73	-0.07	-0.54	-0.75	-0.38	D0
ENSMUSG00000024661.7	Fth1	1.72	-0.03	-0.59	-0.75	-0.36	D0
ENSMUSG00000042246.5	Tmc7	1.71	0.01	-0.6	-0.77	-0.35	D0
ENSMUSG00000032666.16	1700025G04Rik	1.72	-0.01	-0.64	-0.7	-0.36	D0
ENSMUSG00000020007.4	Il20ra	1.75	-0.11	-0.48	-0.73	-0.43	D0
ENSMUSG00000031755.6	Bbs2	1.75	-0.14	-0.5	-0.7	-0.42	D0
ENSMUSG00000098188.1	Sowahc	1.75	-0.14	-0.43	-0.73	-0.45	D0
ENSMUSG00000079470.8	Utp14b	1.75	-0.17	-0.48	-0.76	-0.35	D0
ENSMUSG00000050240.16	Hic2	1.73	-0.05	-0.45	-0.76	-0.47	D0
ENSMUSG00000016283.13	H2-M2	1.71	-0.04	-0.34	-0.86	-0.47	D0
ENSMUSG00000051316.8	Taf7	1.71	-0.07	-0.37	-0.88	-0.39	D0
ENSMUSG00000056220.14	Pla2g4a	1.7	-0.01	-0.4	-0.88	-0.42	D0
ENSMUSG00000042289.11	Hsd3b7	1.72	-0.13	-0.42	-0.86	-0.33	D0
ENSMUSG00000097845.2	A230020J21Rik	1.71	-0.04	-0.47	-0.85	-0.35	D0
ENSMUSG00000018572.10	Phf23	1.69	0.11	-0.53	-0.78	-0.5	D0
ENSMUSG00000022382.15	Wnt7b	1.69	0.11	-0.52	-0.75	-0.53	D0
ENSMUSG00000028793.15	Rnf19b	1.7	0.06	-0.47	-0.81	-0.49	D0
ENSMUSG00000034792.8	Gna15	1.69	0.07	-0.56	-0.82	-0.37	D0
ENSMUSG00000114442.1	F630042J09Rik	1.69	0.08	-0.6	-0.81	-0.36	D0
ENSMUSG00000091618.3	H60c	1.66	0.14	-0.55	-0.9	-0.35	D0
ENSMUSG00000116226.1	Gm49502	1.65	0.21	-0.61	-0.85	-0.4	D0
ENSMUSG00000029059.9	Prxl2b	1.76	-0.32	-0.32	-0.74	-0.39	D0
ENSMUSG00000033863.2	Klf9	1.77	-0.3	-0.34	-0.71	-0.42	D0
ENSMUSG00000031936.9	Hephl1	1.77	-0.29	-0.39	-0.66	-0.42	D0
ENSMUSG00000032501.9	Trib1	1.77	-0.26	-0.36	-0.66	-0.49	D0
ENSMUSG00000030064.16	Frmd4b	1.76	-0.21	-0.36	-0.74	-0.45	D0
ENSMUSG00000036856.4	Wnt4	1.76	-0.18	-0.39	-0.72	-0.46	D0
ENSMUSG00000018143.10	Mafk	1.75	-0.24	-0.28	-0.76	-0.47	D0
ENSMUSG00000026819.15	Slc25a25	1.76	-0.32	-0.25	-0.71	-0.48	D0
ENSMUSG00000042622.14	Maff	1.74	-0.21	-0.21	-0.79	-0.53	D0
ENSMUSG00000035828.11	Pim3	1.76	-0.37	-0.17	-0.66	-0.55	D0
ENSMUSG00000052430.15	Bmpr1b	1.76	-0.32	-0.19	-0.68	-0.56	D0
ENSMUSG00000026399.12	Cd55	1.75	-0.11	-0.43	-0.64	-0.57	D0
ENSMUSG00000026430.16	Rassf5	1.75	-0.13	-0.43	-0.68	-0.5	D0
ENSMUSG00000032202.11	Rab27a	1.76	-0.17	-0.46	-0.59	-0.54	D0
ENSMUSG00000060510.14	Zfp266	1.76	-0.15	-0.51	-0.56	-0.55	D0
ENSMUSG00000025735.13	Rhbdl1	1.75	-0.14	-0.33	-0.58	-0.7	D0
ENSMUSG00000042429.8	Adora1	1.74	-0.17	-0.27	-0.58	-0.72	D0
ENSMUSG00000022822.16	Abcc5	1.75	-0.13	-0.34	-0.63	-0.65	D0
ENSMUSG00000000402.2	Egfl6	1.74	-0.12	-0.31	-0.65	-0.66	D0
ENSMUSG00000037573.5	Tob1	1.74	-0.13	-0.31	-0.64	-0.66	D0
ENSMUSG00000054843.9	Atrnl1	1.74	-0.12	-0.33	-0.67	-0.63	D0
ENSMUSG00000055980.2	Irs1	1.75	-0.14	-0.32	-0.65	-0.63	D0
ENSMUSG00000022895.16	Ets2	1.76	-0.23	-0.29	-0.63	-0.6	D0
ENSMUSG00000001604.14	Tcea3	1.75	-0.2	-0.3	-0.69	-0.57	D0
ENSMUSG00000036295.5	Lrrn3	1.75	-0.17	-0.34	-0.68	-0.57	D0
ENSMUSG00000103753.1	Gm6934	1.76	-0.19	-0.34	-0.66	-0.57	D0
ENSMUSG00000070407.5	Hs3st3b1	1.76	-0.21	-0.36	-0.64	-0.56	D0
ENSMUSG00000027075.16	Slc43a1	1.77	-0.25	-0.36	-0.57	-0.59	D0
ENSMUSG00000040152.8	Thbs1	1.76	-0.2	-0.36	-0.59	-0.61	D0
ENSMUSG00000026394.5	Atp6v1g3	1.78	-0.28	-0.37	-0.56	-0.56	D0
ENSMUSG00000032278.11	Paqr5	1.78	-0.28	-0.38	-0.56	-0.56	D0
ENSMUSG00000031453.16	Rasa3	1.77	-0.26	-0.39	-0.55	-0.58	D0
ENSMUSG00000037490.5	Slc2a12	1.78	-0.29	-0.39	-0.53	-0.56	D0
ENSMUSG00000060733.13	Ipmk	1.78	-0.32	-0.36	-0.57	-0.53	D0
ENSMUSG00000028341.9	Nr4a3	1.78	-0.3	-0.43	-0.45	-0.6	D0
ENSMUSG00000054364.5	Rhob	1.77	-0.23	-0.38	-0.5	-0.66	D0
ENSMUSG00000111950.1	Gm48893	1.77	-0.24	-0.41	-0.49	-0.63	D0
ENSMUSG00000020102.15	Slc16a7	1.74	-0.06	-0.47	-0.48	-0.73	D0
ENSMUSG00000026637.13	Traf5	1.74	-0.04	-0.51	-0.49	-0.7	D0
ENSMUSG00000078786.9	BC024978	1.74	-0.06	-0.44	-0.54	-0.69	D0
ENSMUSG00000031016.9	Wee1	1.72	0.04	-0.47	-0.62	-0.67	D0
ENSMUSG00000042510.7	AA986860	1.72	0.04	-0.46	-0.61	-0.68	D0
ENSMUSG00000049858.8	Suox	1.73	-0.01	-0.49	-0.57	-0.66	D0
ENSMUSG00000046062.5	Ppp1r15b	1.73	-0.01	-0.43	-0.66	-0.64	D0
ENSMUSG00000041550.4	Serpina5	1.72	-0.01	-0.33	-0.67	-0.7	D0
ENSMUSG00000034684.12	Sema3f	1.72	-0.01	-0.38	-0.64	-0.7	D0
ENSMUSG00000064043.13	Trerf1	1.73	-0.03	-0.36	-0.67	-0.66	D0
ENSMUSG00000118332.1	Fam220a	1.73	-0.06	-0.31	-0.68	-0.68	D0
ENSMUSG00000032010.15	Usp2	1.7	0.1	-0.51	-0.66	-0.64	D0
ENSMUSG00000052253.6	Zfp622	1.7	0.11	-0.59	-0.61	-0.61	D0
ENSMUSG00000032593.5	Amigo3	1.73	-0.01	-0.58	-0.59	-0.56	D0
ENSMUSG00000070639.5	Lrrc8b	1.73	0.02	-0.59	-0.61	-0.55	D0
ENSMUSG00000028730.14	Cfap57	1.76	-0.48	-0.16	-0.5	-0.62	D0
ENSMUSG00000024039.15	Cbs	1.77	-0.41	-0.2	-0.55	-0.61	D0
ENSMUSG00000037369.17	Kdm6a	1.76	-0.41	-0.19	-0.55	-0.62	D0
ENSMUSG00000062210.13	Tnfaip8	1.77	-0.53	-0.2	-0.45	-0.59	D0
ENSMUSG00000027793.6	Ccna1	1.75	-0.49	-0.08	-0.63	-0.55	D0
ENSMUSG00000055725.11	Paqr3	1.73	-0.53	-0.02	-0.55	-0.64	D0
ENSMUSG00000020638.8	Cmpk2	1.64	-0.62	0.09	-0.16	-0.94	D0
ENSMUSG00000028488.15	Sh3gl2	1.7	-0.69	-0.05	-0.18	-0.78	D0
ENSMUSG00000031750.15	Il34	1.7	-0.29	-0.17	-0.29	-0.95	D0
ENSMUSG00000032589.14	Bsn	1.68	-0.38	-0.1	-0.2	-1	D0
ENSMUSG00000037257.8	Aagab	1.73	-0.53	-0.16	-0.23	-0.81	D0
ENSMUSG00000090015.8	Gm15446	1.71	-0.48	-0.06	-0.31	-0.86	D0
ENSMUSG00000022357.2	Klhl38	1.74	-0.33	-0.15	-0.48	-0.78	D0
ENSMUSG00000022510.14	Trp63	1.68	-0.24	0.02	-0.55	-0.9	D0
ENSMUSG00000026443.3	Lrrn2	1.69	-0.24	-0.04	-0.5	-0.91	D0
ENSMUSG00000074818.13	Pdzd7	1.68	-0.22	-0.07	-0.4	-0.99	D0
ENSMUSG00000028393.10	Alad	1.67	-0.38	0.14	-0.55	-0.87	D0
ENSMUSG00000045871.5	Slitrk6	1.69	-0.43	0.09	-0.51	-0.83	D0
ENSMUSG00000026837.16	Col5a1	1.72	-0.39	-0.02	-0.52	-0.78	D0
ENSMUSG00000052684.4	Jun	1.71	-0.41	0.02	-0.54	-0.78	D0
ENSMUSG00000070546.2	Mrgprb3	1.72	-0.54	0.01	-0.44	-0.75	D0
ENSMUSG00000020190.13	Mknk2	1.57	-0.37	0.27	-0.4	-1.07	D0
ENSMUSG00000064127.13	Med14	1.62	-0.45	0.2	-0.38	-0.99	D0
ENSMUSG00000052155.5	Acvr2a	1.62	-0.31	0.14	-0.4	-1.05	D0
ENSMUSG00000117980.1	Gm30571	1.66	-0.31	0.07	-0.46	-0.96	D0
ENSMUSG00000045777.14	Ifitm10	1.63	-0.6	0.23	-0.39	-0.88	D0
ENSMUSG00000031489.15	Adrb3	1.55	-0.94	0.41	-0.39	-0.62	D0
ENSMUSG00000053113.3	Socs3	1.68	-0.71	0.16	-0.63	-0.51	D0
ENSMUSG00000063506.14	Arhgap22	1.63	-0.68	0.3	-0.64	-0.61	D0
ENSMUSG00000025190.13	Got1	1.71	-0.46	-0.85	-0.01	-0.39	D0
ENSMUSG00000027030.15	Stk39	1.7	-0.48	-0.89	-0.05	-0.27	D0
ENSMUSG00000027782.10	Kpna4	1.63	-0.16	-1.11	-0.23	-0.14	D0
ENSMUSG00000029727.7	Cyp3a13	1.65	-0.25	-1.06	-0.07	-0.27	D0
ENSMUSG00000031485.15	Plpbp	1.71	-0.28	-0.94	-0.23	-0.26	D0
ENSMUSG00000019891.15	Dcbld1	1.66	-0.05	-0.94	-0.09	-0.58	D0
ENSMUSG00000026626.11	Ppp2r5a	1.71	-0.09	-0.82	-0.2	-0.6	D0
ENSMUSG00000021666.16	Gfm2	1.74	-0.29	-0.82	-0.2	-0.43	D0
ENSMUSG00000074384.4	AI429214	1.73	-0.29	-0.75	-0.08	-0.6	D0
ENSMUSG00000023067.14	Cdkn1a	1.74	-0.08	-0.71	-0.51	-0.44	D0
ENSMUSG00000051910.13	Sox6	1.74	-0.06	-0.66	-0.57	-0.45	D0
ENSMUSG00000035200.7	Chrnb4	1.7	0.02	-0.87	-0.46	-0.39	D0
ENSMUSG00000053716.9	Dusp7	1.73	-0.07	-0.79	-0.45	-0.42	D0
ENSMUSG00000028655.11	Mfsd2a	1.76	-0.27	-0.7	-0.48	-0.31	D0
ENSMUSG00000036291.6	Ap5m1	1.75	-0.34	-0.78	-0.34	-0.3	D0
ENSMUSG00000089911.4	Mfsd14a	1.73	-0.22	-0.83	-0.5	-0.18	D0
ENSMUSG00000005483.10	Dnajb1	1.78	-0.49	-0.53	-0.5	-0.26	D0
ENSMUSG00000024912.6	Fosl1	1.78	-0.49	-0.57	-0.44	-0.27	D0
ENSMUSG00000019880.10	Rspo3	1.77	-0.53	-0.53	-0.52	-0.19	D0
ENSMUSG00000020427.11	Igfbp3	1.77	-0.53	-0.53	-0.49	-0.22	D0
ENSMUSG00000023032.12	Slc4a8	1.77	-0.52	-0.57	-0.48	-0.2	D0
ENSMUSG00000026833.18	Olfm1	1.77	-0.44	-0.52	-0.59	-0.23	D0
ENSMUSG00000019768.16	Esr1	1.76	-0.61	-0.57	-0.42	-0.16	D0
ENSMUSG00000019848.14	Popdc3	1.76	-0.63	-0.58	-0.37	-0.18	D0
ENSMUSG00000010797.6	Wnt2	1.76	-0.53	-0.59	-0.52	-0.11	D0
ENSMUSG00000020159.8	Gabrp	1.76	-0.58	-0.58	-0.48	-0.12	D0
ENSMUSG00000035020.11	Epgn	1.76	-0.55	-0.59	-0.47	-0.15	D0
ENSMUSG00000005131.4	4930550C14Rik	1.76	-0.56	-0.46	-0.57	-0.17	D0
ENSMUSG00000090582.1	Gm17024	1.76	-0.6	-0.5	-0.52	-0.15	D0
ENSMUSG00000024750.11	Zfand5	1.77	-0.6	-0.41	-0.56	-0.2	D0
ENSMUSG00000078350.11	Smim1	1.77	-0.54	-0.41	-0.59	-0.23	D0
ENSMUSG00000099889.1	Mrgprb11-ps	1.77	-0.57	-0.4	-0.56	-0.25	D0
ENSMUSG00000031937.7	Vstm5	1.74	-0.45	-0.58	-0.66	-0.05	D0
ENSMUSG00000003526.12	Prodh	1.76	-0.39	-0.6	-0.61	-0.15	D0
ENSMUSG00000042406.8	Atf4	1.75	-0.41	-0.65	-0.56	-0.13	D0
ENSMUSG00000039145.16	Camk1d	1.76	-0.47	-0.61	-0.56	-0.12	D0
ENSMUSG00000111229.1	Gm39323	1.76	-0.44	-0.63	-0.56	-0.13	D0
ENSMUSG00000027829.15	Ccnl1	1.76	-0.48	-0.56	-0.6	-0.12	D0
ENSMUSG00000067001.11	Serpinb7	1.76	-0.51	-0.54	-0.57	-0.14	D0
ENSMUSG00000023885.9	Thbs2	1.74	-0.61	-0.62	-0.46	-0.05	D0
ENSMUSG00000042532.14	Golga7b	1.73	-0.63	-0.62	-0.49	0.01	D0
ENSMUSG00000024697.4	Gna14	1.74	-0.56	-0.63	-0.52	-0.03	D0
ENSMUSG00000052821.3	Cysltr1	1.73	-0.59	-0.61	-0.54	0	D0
ENSMUSG00000030790.15	Adm	1.74	-0.6	-0.55	-0.58	-0.01	D0
ENSMUSG00000117310.2	Ptp4a1	1.75	-0.57	-0.56	-0.55	-0.07	D0
ENSMUSG00000055148.7	Klf2	1.74	-0.56	-0.49	-0.63	-0.05	D0
ENSMUSG00000025092.7	Hspa12a	1.76	-0.71	-0.45	-0.33	-0.28	D0
ENSMUSG00000025150.10	Cbr2	1.77	-0.65	-0.55	-0.3	-0.28	D0
ENSMUSG00000026360.9	Rgs2	1.77	-0.55	-0.62	-0.38	-0.22	D0
ENSMUSG00000071341.4	Egr4	1.77	-0.52	-0.64	-0.35	-0.25	D0
ENSMUSG00000042671.12	Rgs8	1.77	-0.56	-0.62	-0.3	-0.29	D0
ENSMUSG00000067586.4	S1pr3	1.77	-0.43	-0.63	-0.45	-0.26	D0
ENSMUSG00000117604.1	Gm33228	1.77	-0.45	-0.67	-0.4	-0.25	D0
ENSMUSG00000024772.9	Ehd1	1.76	-0.33	-0.59	-0.62	-0.22	D0
ENSMUSG00000028121.8	Bcar3	1.77	-0.32	-0.59	-0.55	-0.31	D0
ENSMUSG00000028132.15	Tmem56	1.77	-0.36	-0.56	-0.58	-0.28	D0
ENSMUSG00000000125.5	Wnt3	1.77	-0.28	-0.54	-0.59	-0.36	D0
ENSMUSG00000030409.16	Dmpk	1.78	-0.33	-0.5	-0.55	-0.41	D0
ENSMUSG00000024044.19	Epb41l3	1.78	-0.33	-0.53	-0.55	-0.38	D0
ENSMUSG00000047821.16	Trim16	1.78	-0.35	-0.51	-0.55	-0.38	D0
ENSMUSG00000021895.10	Arhgef3	1.77	-0.27	-0.47	-0.64	-0.39	D0
ENSMUSG00000040254.11	Sema3d	1.78	-0.33	-0.46	-0.62	-0.37	D0
ENSMUSG00000074194.4	Zfp791	1.78	-0.36	-0.46	-0.59	-0.38	D0
ENSMUSG00000093930.2	Hmgcs1	1.78	-0.37	-0.44	-0.58	-0.39	D0
ENSMUSG00000036158.12	Prickle1	1.78	-0.34	-0.42	-0.57	-0.45	D0
ENSMUSG00000037306.13	Man1c1	1.78	-0.3	-0.43	-0.56	-0.49	D0
ENSMUSG00000028191.11	Bcl10	1.76	-0.2	-0.57	-0.65	-0.34	D0
ENSMUSG00000029359.13	Tesc	1.76	-0.24	-0.62	-0.58	-0.32	D0
ENSMUSG00000060771.15	Tsga10	1.74	-0.12	-0.64	-0.64	-0.34	D0
ENSMUSG00000026657.17	Frmd4a	1.77	-0.21	-0.58	-0.53	-0.46	D0
ENSMUSG00000030623.4	Prss23os	1.78	-0.28	-0.53	-0.53	-0.45	D0
ENSMUSG00000029541.12	Cyp2w1	1.76	-0.16	-0.52	-0.6	-0.48	D0
ENSMUSG00000027358.6	Bmp2	1.77	-0.19	-0.53	-0.62	-0.43	D0
ENSMUSG00000092075.1	Serpina4-ps1	1.76	-0.18	-0.53	-0.61	-0.45	D0
ENSMUSG00000041153.9	Osgin2	1.76	-0.16	-0.59	-0.6	-0.41	D0
ENSMUSG00000047227.5	Gm527	1.76	-0.14	-0.59	-0.58	-0.45	D0
ENSMUSG00000020123.6	Avpr1a	1.78	-0.49	-0.25	-0.53	-0.5	D0
ENSMUSG00000022528.8	Hes1	1.78	-0.46	-0.27	-0.55	-0.5	D0
ENSMUSG00000032578.7	Cish	1.78	-0.41	-0.33	-0.59	-0.45	D0
ENSMUSG00000036504.6	Phpt1	1.78	-0.44	-0.3	-0.6	-0.43	D0
ENSMUSG00000003545.3	Fosb	1.79	-0.43	-0.37	-0.47	-0.51	D0
ENSMUSG00000026401.15	Cd55b	1.78	-0.4	-0.38	-0.45	-0.55	D0
ENSMUSG00000033967.4	Rnf225	1.78	-0.43	-0.36	-0.45	-0.55	D0
ENSMUSG00000052974.8	Cyp2f2	1.78	-0.37	-0.39	-0.47	-0.55	D0
ENSMUSG00000024190.7	Dusp1	1.78	-0.39	-0.33	-0.52	-0.54	D0
ENSMUSG00000024784.13	Gpha2	1.78	-0.34	-0.4	-0.51	-0.54	D0
ENSMUSG00000032515.8	Csrnp1	1.79	-0.38	-0.39	-0.52	-0.5	D0
ENSMUSG00000044641.7	Pard6b	1.78	-0.35	-0.38	-0.54	-0.52	D0
ENSMUSG00000028195.4	Ccn1	1.79	-0.44	-0.37	-0.5	-0.48	D0
ENSMUSG00000040998.18	Npnt	1.79	-0.44	-0.36	-0.51	-0.48	D0
ENSMUSG00000087141.1	Plcxd2	1.79	-0.44	-0.42	-0.47	-0.46	D0
ENSMUSG00000023328.14	Ache	1.78	-0.46	-0.33	-0.39	-0.59	D0
ENSMUSG00000038418.7	Egr1	1.78	-0.42	-0.35	-0.4	-0.61	D0
ENSMUSG00000068854.7	H2bc21	1.78	-0.41	-0.35	-0.42	-0.61	D0
ENSMUSG00000021250.13	Fos	1.78	-0.54	-0.29	-0.4	-0.55	D0
ENSMUSG00000044786.6	Zfp36	1.78	-0.49	-0.32	-0.42	-0.55	D0
ENSMUSG00000030946.13	Lhpp	1.78	-0.58	-0.32	-0.41	-0.46	D0
ENSMUSG00000042250.13	Pglyrp4	1.78	-0.55	-0.33	-0.41	-0.5	D0
ENSMUSG00000042677.7	Zc3h12a	1.78	-0.51	-0.33	-0.44	-0.5	D0
ENSMUSG00000032193.9	Ldlr	1.78	-0.52	-0.43	-0.34	-0.5	D0
ENSMUSG00000034648.9	Lrrn1	1.79	-0.47	-0.41	-0.4	-0.5	D0
ENSMUSG00000052837.6	Junb	1.79	-0.52	-0.39	-0.42	-0.45	D0
ENSMUSG00000020423.6	Btg2	1.78	-0.56	-0.38	-0.48	-0.37	D0
ENSMUSG00000022018.7	Rgcc	1.78	-0.53	-0.34	-0.54	-0.37	D0
ENSMUSG00000028635.7	Edn2	1.78	-0.61	-0.39	-0.46	-0.32	D0
ENSMUSG00000030103.11	Bhlhe40	1.77	-0.61	-0.25	-0.51	-0.4	D0
ENSMUSG00000009900.7	Wnt3a	1.79	-0.45	-0.46	-0.47	-0.41	D0
ENSMUSG00000018341.12	Il12rb2	1.79	-0.46	-0.45	-0.46	-0.42	D0
ENSMUSG00000000305.12	Cdh4	1.79	-0.47	-0.47	-0.44	-0.41	D0
ENSMUSG00000023034.7	Nr4a1	1.79	-0.47	-0.48	-0.44	-0.4	D0
ENSMUSG00000027459.16	Fam110a	1.79	-0.47	-0.46	-0.44	-0.42	D0
ENSMUSG00000025582.4	Nptx1	1.79	-0.46	-0.46	-0.48	-0.39	D0
ENSMUSG00000044534.8	Ackr2	1.79	-0.52	-0.45	-0.41	-0.41	D0
ENSMUSG00000110767.1	Gm31432	1.79	-0.49	-0.47	-0.41	-0.42	D0
ENSMUSG00000026073.13	Il1r2	1.79	-0.44	-0.5	-0.45	-0.39	D0
ENSMUSG00000032289.15	Thsd4	1.79	-0.44	-0.52	-0.45	-0.38	D0
ENSMUSG00000029335.5	Bmp3	1.79	-0.47	-0.52	-0.42	-0.37	D0
ENSMUSG00000030093.7	Wnt7a	1.79	-0.49	-0.49	-0.44	-0.37	D0
ENSMUSG00000090891.3	D6Ertd527e	1.78	-0.47	-0.54	-0.43	-0.34	D0
ENSMUSG00000036067.12	Slc2a6	1.79	-0.41	-0.56	-0.42	-0.4	D0
ENSMUSG00000050370.5	Ch25h	1.79	-0.43	-0.54	-0.41	-0.4	D0
ENSMUSG00000020467.15	Efemp1	1.79	-0.4	-0.5	-0.48	-0.41	D0
ENSMUSG00000059901.12	Adamts14	1.79	-0.43	-0.49	-0.49	-0.37	D0
ENSMUSG00000037736.20	Limch1	1.78	-0.4	-0.51	-0.53	-0.34	D0
ENSMUSG00000022144.4	Gdnf	1.79	-0.42	-0.44	-0.51	-0.41	D0
ENSMUSG00000043953.12	Ccrl2	1.79	-0.39	-0.46	-0.53	-0.41	D0
ENSMUSG00000064201.8	Krt2	1.78	-0.38	-0.43	-0.56	-0.42	D0
ENSMUSG00000047996.16	Prrg1	1.79	-0.38	-0.53	-0.44	-0.43	D0
ENSMUSG00000066278.6	Vps37b	1.79	-0.36	-0.53	-0.44	-0.45	D0
ENSMUSG00000054676.15	1600014C10Rik	1.79	-0.34	-0.5	-0.45	-0.5	D0
ENSMUSG00000095098.2	Ccdc85b	1.79	-0.34	-0.5	-0.47	-0.48	D0
ENSMUSG00000026628.13	Atf3	1.78	-0.5	-0.42	-0.55	-0.3	D0
ENSMUSG00000023960.13	Enpp5	1.78	-0.51	-0.47	-0.49	-0.3	D0
ENSMUSG00000039492.7	Ccdc27	1.79	-0.48	-0.48	-0.5	-0.34	D0
ENSMUSG00000079056.12	Kcnip3	1.78	-0.47	-0.47	-0.52	-0.32	D0
ENSMUSG00000038963.15	Slco4a1	1.78	-0.43	-0.44	-0.59	-0.32	D0
ENSMUSG00000034765.6	Dusp5	1.78	-0.45	-0.38	-0.59	-0.37	D0
ENSMUSG00000060548.13	Tnfrsf19	1.78	-0.44	-0.38	-0.61	-0.36	D0
ENSMUSG00000024371.14	C2	1.78	-0.55	-0.5	-0.34	-0.39	D0
ENSMUSG00000034295.10	Fhod3	1.78	-0.56	-0.49	-0.45	-0.28	D0
ENSMUSG00000042751.14	Nmnat2	1.78	-0.59	-0.51	-0.38	-0.3	D0
ENSMUSG00000032796.8	Lama1	1.79	-0.52	-0.48	-0.41	-0.37	D0
ENSMUSG00000074217.8	Misp3	1.79	-0.53	-0.45	-0.44	-0.37	D0
ENSMUSG00000057933.10	Gsta2	1.78	-0.54	-0.48	-0.43	-0.33	D0
ENSMUSG00000008348.9	Ubc	1.75	-0.75	-0.26	-0.47	-0.27	D0
ENSMUSG00000027173.7	Depdc7	1.75	-0.77	-0.21	-0.45	-0.32	D0
ENSMUSG00000041238.16	Rbbp8	1.76	-0.68	-0.25	-0.57	-0.26	D0
ENSMUSG00000089809.9	Rasgef1b	1.75	-0.68	-0.3	-0.6	-0.17	D0
ENSMUSG00000039765.15	Cc2d2a	1.76	-0.57	-0.25	-0.66	-0.28	D0
ENSMUSG00000040435.12	Ppp1r15a	1.75	-0.61	-0.12	-0.67	-0.34	D0
ENSMUSG00000053253.16	Ndfip2	1.73	-0.73	-0.35	-0.6	-0.05	D0
ENSMUSG00000009566.12	Fpgs	1.75	-0.21	-0.63	-0.23	-0.68	D0
ENSMUSG00000053347.15	Zfp943	1.72	-0.15	-0.58	-0.2	-0.8	D0
ENSMUSG00000024981.6	Acsl5	1.76	-0.14	-0.6	-0.42	-0.59	D0
ENSMUSG00000026576.12	Atp1b1	1.76	-0.15	-0.61	-0.43	-0.57	D0
ENSMUSG00000046523.5	Kctd4	1.76	-0.16	-0.63	-0.4	-0.57	D0
ENSMUSG00000038515.10	Grtp1	1.77	-0.27	-0.63	-0.34	-0.53	D0
ENSMUSG00000086825.1	Gm15675	1.78	-0.27	-0.58	-0.42	-0.5	D0
ENSMUSG00000022244.7	Amacr	1.77	-0.22	-0.48	-0.4	-0.66	D0
ENSMUSG00000049555.10	Tmie	1.77	-0.26	-0.54	-0.34	-0.63	D0
ENSMUSG00000052794.13	1700030K09Rik	1.76	-0.28	-0.48	-0.31	-0.7	D0
ENSMUSG00000027296.7	Itpka	1.75	-0.47	-0.39	-0.16	-0.73	D0
ENSMUSG00000062526.4	Mppe1	1.75	-0.55	-0.31	-0.19	-0.7	D0
ENSMUSG00000035621.13	Midn	1.76	-0.37	-0.39	-0.26	-0.74	D0
ENSMUSG00000040183.13	Ankrd6	1.77	-0.44	-0.43	-0.24	-0.66	D0
ENSMUSG00000055409.14	Nell1	1.77	-0.46	-0.44	-0.24	-0.63	D0
ENSMUSG00000028519.16	Dab1	1.77	-0.59	-0.32	-0.28	-0.58	D0
ENSMUSG00000053560.5	Ier2	1.78	-0.57	-0.38	-0.29	-0.53	D0
ENSMUSG00000063564.13	Col23a1	1.77	-0.68	-0.27	-0.32	-0.5	D0
ENSMUSG00000036611.5	Eepd1	1.77	-0.55	-0.53	-0.17	-0.51	D0
ENSMUSG00000039419.17	Cntnap2	1.76	-0.54	-0.56	-0.14	-0.53	D0
ENSMUSG00000074259.10	Gramd2	1.78	-0.36	-0.54	-0.37	-0.52	D0
ENSMUSG00000111994.1	A330049N07Rik	1.78	-0.4	-0.53	-0.33	-0.52	D0
ENSMUSG00000106053.1	Gm20752	1.78	-0.46	-0.56	-0.28	-0.48	D0
ENSMUSG00000000278.10	Scpep1	1.71	-0.9	-0.44	-0.12	-0.25	D0
ENSMUSG00000045316.5	Fahd1	1.69	-0.83	-0.63	-0.06	-0.16	D0
ENSMUSG00000037341.14	Slc9a7	1.73	-0.72	-0.61	-0.05	-0.35	D0
ENSMUSG00000059668.6	Krt4	1.73	-0.72	-0.63	-0.12	-0.26	D0
ENSMUSG00000090387.1	Gm17056	1.73	-0.72	-0.65	-0.13	-0.23	D0
ENSMUSG00000038816.14	Ctnnal1	1.74	-0.82	-0.35	-0.42	-0.15	D0
ENSMUSG00000042254.14	Cilp	1.71	-0.84	-0.46	-0.39	-0.03	D0
ENSMUSG00000074063.10	Osgin1	1.72	-0.8	-0.55	-0.28	-0.1	D0
ENSMUSG00000002881.14	Nab1	1.67	-0.38	-0.77	-0.69	0.16	D0
ENSMUSG00000019794.13	Katna1	1.68	-0.48	-0.75	-0.59	0.15	D0
ENSMUSG00000032011.5	Thy1	1.68	-0.43	-0.79	-0.59	0.12	D0
ENSMUSG00000059811.13	Atl2	1.69	-0.42	-0.79	-0.58	0.1	D0
ENSMUSG00000017677.11	Wsb1	1.68	-0.47	-0.62	-0.74	0.14	D0
ENSMUSG00000039405.7	Prss23	1.67	-0.44	-0.64	-0.76	0.16	D0
ENSMUSG00000001627.12	Ifrd1	1.7	-0.61	-0.62	-0.57	0.1	D0
ENSMUSG00000025981.13	Coq10b	1.69	-0.62	-0.63	-0.59	0.16	D0
ENSMUSG00000029830.15	Svopl	1.71	-0.69	-0.55	-0.55	0.09	D0
ENSMUSG00000028035.13	Dnajb4	1.65	-0.68	-0.56	-0.66	0.25	D0
ENSMUSG00000101122.1	Gm17971	1.66	-0.67	-0.53	-0.67	0.22	D0
ENSMUSG00000010067.13	Rassf1	1.7	-0.51	-0.54	-0.74	0.1	D0
ENSMUSG00000021302.10	Ggps1	1.7	-0.54	-0.54	-0.72	0.1	D0
ENSMUSG00000030934.9	Oat	1.7	-0.59	-0.58	-0.65	0.12	D0
ENSMUSG00000028214.13	Gem	1.69	-0.57	-0.57	-0.69	0.15	D0
ENSMUSG00000049493.13	Pls1	1.69	-0.57	-0.55	-0.72	0.15	D0
ENSMUSG00000037762.6	Slc16a9	1.72	-0.56	-0.54	-0.66	0.05	D0
ENSMUSG00000040681.16	Hmgn1	1.71	-0.61	-0.47	-0.68	0.05	D0
ENSMUSG00000055200.7	Sertad3	1.7	-0.62	-0.44	-0.72	0.09	D0
ENSMUSG00000008384.8	Sertad1	1.75	-0.5	-0.42	-0.7	-0.12	D0
ENSMUSG00000028967.10	Errfi1	1.76	-0.48	-0.46	-0.67	-0.14	D0
ENSMUSG00000054619.7	Mettl7a1	1.73	-0.52	-0.45	-0.74	-0.02	D0
ENSMUSG00000044197.8	Gpr146	1.72	-0.51	-0.35	-0.81	-0.07	D0
ENSMUSG00000040280.10	Ndufa4l2	1.68	-0.57	-0.38	-0.84	0.12	D0
ENSMUSG00000096592.1	Gm15801	1.68	-0.55	-0.44	-0.81	0.11	D0
ENSMUSG00000056749.7	Nfil3	1.68	-0.49	-0.43	-0.86	0.1	D0
ENSMUSG00000019850.11	Tnfaip3	1.77	-0.3	-0.5	-0.67	-0.3	D0
ENSMUSG00000032238.17	Rora	1.75	-0.23	-0.53	-0.73	-0.26	D0
ENSMUSG00000018217.12	Pmp22	1.75	-0.34	-0.54	-0.7	-0.17	D0
ENSMUSG00000017144.8	Rnd3	1.74	-0.29	-0.55	-0.76	-0.13	D0
ENSMUSG00000032508.8	Myd88	1.74	-0.28	-0.56	-0.76	-0.13	D0
ENSMUSG00000033319.5	Fem1c	1.74	-0.29	-0.52	-0.76	-0.18	D0
ENSMUSG00000086040.8	Wipf3	1.74	-0.18	-0.64	-0.71	-0.21	D0
ENSMUSG00000000078.7	Klf6	1.73	-0.33	-0.35	-0.86	-0.19	D0
ENSMUSG00000036712.15	Cyld	1.74	-0.35	-0.32	-0.83	-0.25	D0
ENSMUSG00000070942.8	Il1rl2	1.72	-0.31	-0.42	-0.87	-0.12	D0
ENSMUSG00000039701.11	Usp53	1.73	-0.2	-0.43	-0.84	-0.25	D0
ENSMUSG00000022206.7	Npr3	1.71	-0.3	-0.64	-0.76	-0.01	D0
ENSMUSG00000022514.14	Il1rap	1.7	-0.32	-0.64	-0.78	0.04	D0
ENSMUSG00000035778.17	Ggta1	1.68	-0.26	-0.54	-0.9	0.03	D0
ENSMUSG00000087370.3	Tmem170b	1.68	-0.22	-0.63	-0.85	0.02	D0
ENSMUSG00000039470.15	Zdhhc2	1.67	-0.32	-0.6	-0.87	0.12	D0
ENSMUSG00000057367.12	Birc2	1.69	-0.39	-0.51	-0.85	0.07	D0
ENSMUSG00000007682.6	Dio2	1.6	-0.73	-0.78	-0.43	0.34	D0
ENSMUSG00000020063.16	Sirt1	1.65	-0.68	-0.72	-0.48	0.23	D0
ENSMUSG00000025656.17	Arhgef9	1.66	-0.69	-0.71	-0.47	0.21	D0
ENSMUSG00000038806.7	Sde2	1.66	-0.67	-0.7	-0.51	0.22	D0
ENSMUSG00000019359.14	Gdpd2	1.67	-0.7	-0.71	-0.43	0.18	D0
ENSMUSG00000060126.14	Tpt1	1.65	-0.73	-0.73	-0.4	0.2	D0
ENSMUSG00000028970.9	Abcb1b	1.59	-0.72	-0.9	-0.25	0.27	D0
ENSMUSG00000028086.15	Fbxw7	1.59	-0.83	-0.79	-0.28	0.31	D0
ENSMUSG00000110588.1	Gm45774	1.55	-0.9	-0.77	-0.24	0.36	D0
ENSMUSG00000024486.6	Hbegf	1.66	-0.75	-0.79	-0.22	0.1	D0
ENSMUSG00000075023.11	Accsl	1.72	-0.7	-0.68	-0.26	-0.08	D0
ENSMUSG00000018500.2	Adora2b	1.72	-0.46	-0.73	-0.54	0.01	D0
ENSMUSG00000041926.15	Rnpep	1.71	-0.54	-0.69	-0.55	0.06	D0
ENSMUSG00000006304.14	Arpc2	1.74	-0.47	-0.71	-0.5	-0.05	D0
ENSMUSG00000060275.13	Nrg2	1.75	-0.5	-0.68	-0.47	-0.1	D0
ENSMUSG00000038168.5	P3h2	1.71	-0.41	-0.81	-0.5	0.01	D0
ENSMUSG00000027463.14	Slc52a3	1.75	-0.5	-0.76	-0.33	-0.16	D0
ENSMUSG00000109916.1	Gm45551	1.76	-0.42	-0.75	-0.37	-0.22	D0
ENSMUSG00000101625.1	Gm29371	1.74	-0.4	-0.8	-0.4	-0.13	D0
ENSMUSG00000040016.16	Ptger3	1.71	-0.49	-0.83	-0.37	-0.02	D0
ENSMUSG00000099406.1	Gm29408	1.72	-0.51	-0.83	-0.29	-0.08	D0
ENSMUSG00000106874.1	Gm20186	1.73	-0.47	-0.82	-0.34	-0.1	D0
ENSMUSG00000020397.15	Med7	1.68	-0.45	-0.93	-0.35	0.05	D0
ENSMUSG00000086320.1	Gm12840	1.68	-0.52	-0.91	-0.28	0.03	D0
ENSMUSG00000053907.10	Mat2a	1.65	-0.49	-1	-0.21	0.05	D0
ENSMUSG00000046971.7	Pla2g4f	1.68	-0.46	-0.86	-0.46	0.12	D0
ENSMUSG00000047281.3	Sfn	1.66	-0.36	-0.94	-0.47	0.12	D0
ENSMUSG00000108405.1	Ywhaq-ps1	1.67	-0.4	-0.93	-0.42	0.09	D0
ENSMUSG00000110619.1	Gm7850	1.64	-0.37	-0.99	-0.43	0.16	D0
ENSMUSG00000020111.15	Micu1	1.55	-0.18	0.14	-0.31	-1.2	D0
ENSMUSG00000016552.13	Foxred2	1.53	-0.4	0.07	0.01	-1.22	D0
ENSMUSG00000024437.6	Gm8615	1.49	-0.33	0.16	-0.05	-1.28	D0
ENSMUSG00000019302.16	Atp6v0a1	1.46	-0.45	0.49	-0.38	-1.13	D0
ENSMUSG00000080058.2	Gm11175	1.52	-0.43	0.32	-0.25	-1.16	D0
ENSMUSG00000034135.15	Sik3	1.34	-0.35	0.54	-0.22	-1.32	D0
ENSMUSG00000037868.15	Egr2	1.28	-0.42	0.59	-0.1	-1.35	D0
ENSMUSG00000022270.16	Retreg1	1.33	-0.79	0.7	-0.22	-1.02	D0
ENSMUSG00000027227.7	Sord	1.28	-0.67	0.72	-0.16	-1.17	D0
ENSMUSG00000030077.11	Chl1	1.24	-0.79	0.78	-0.14	-1.1	D0
ENSMUSG00000056895.4	H2bu2	1.33	-0.72	0.57	0	-1.18	D0
ENSMUSG00000021013.16	Ttc8	1.25	-0.24	0.82	-1.05	-0.78	D0
ENSMUSG00000028954.11	Nub1	1.23	-0.21	0.83	-1.07	-0.78	D0
ENSMUSG00000000056.7	Narf	1.08	-0.05	0.95	-1.03	-0.94	D0
ENSMUSG00000030047.14	Arhgap25	1.01	-0.22	1.09	-0.96	-0.92	D0
ENSMUSG00000049404.7	Rarres1	1.04	-0.19	1.04	-1.07	-0.82	D0
ENSMUSG00000023904.10	Hcfc1r1	0.93	0.02	0.99	-1.35	-0.59	D0
ENSMUSG00000073411.12	H2-D1	0.95	0.1	0.94	-1.33	-0.66	D0
ENSMUSG00000039450.11	Dcxr	0.9	-0.64	1.23	-1.04	-0.45	D0
ENSMUSG00000001751.9	Naglu	0.78	-0.36	1.12	-0.14	-1.41	D0
ENSMUSG00000018160.15	Med1	0.84	-0.1	0.98	-0.21	-1.51	D0
ENSMUSG00000062078.15	Qk	0.84	-0.12	1.08	-0.39	-1.41	D0
ENSMUSG00000036928.14	Stag3	1	-0.39	1.04	-0.36	-1.28	D0
ENSMUSG00000030583.16	Sipa1l3	1.1	-0.11	0.77	-0.32	-1.44	D0
ENSMUSG00000030685.5	Kctd13	1.1	-0.1	0.79	-0.37	-1.42	D0
ENSMUSG00000024883.8	Rin1	0.98	-0.12	0.98	-0.46	-1.37	D0
ENSMUSG00000037926.15	Ssh2	1	-0.1	1	-0.62	-1.27	D0
ENSMUSG00000088252.1	Snord13	1.15	-0.16	0.84	-0.55	-1.28	D0
ENSMUSG00000026489.13	Coq8a	0.91	-0.46	1.22	-0.63	-1.04	D0
ENSMUSG00000034614.14	Pik3ip1	0.77	-0.26	1.28	-0.66	-1.13	D0
ENSMUSG00000038286.11	Bphl	1.05	-0.32	1.05	-0.67	-1.12	D0
ENSMUSG00000074653.10	Lrrc31	1.14	-0.5	1.02	-0.72	-0.94	D0
ENSMUSG00000027376.15	Prom2	1.12	0.21	0.72	-0.79	-1.25	D0
ENSMUSG00000040859.14	Bsdc1	1.03	0.28	0.76	-0.76	-1.31	D0
ENSMUSG00000024074.8	Crim1	0.96	0.24	0.88	-0.82	-1.26	D0
ENSMUSG00000029408.13	Abcb9	0.95	0.17	0.93	-0.82	-1.24	D0
ENSMUSG00000038893.12	Fam117a	0.92	0.23	0.93	-0.89	-1.2	D0
ENSMUSG00000034430.16	Zxdc	1.05	0.15	0.85	-0.86	-1.19	D0
ENSMUSG00000027748.11	Trpc4	0.91	0.33	0.87	-0.85	-1.26	D0
ENSMUSG00000071604.5	Fam189a2	0.98	0.35	0.79	-0.92	-1.2	D0
ENSMUSG00000015846.15	Rxra	0.97	0.24	0.82	-0.67	-1.37	D0
ENSMUSG00000030352.15	Tspan9	0.98	0.22	0.83	-0.64	-1.38	D0
ENSMUSG00000047428.14	Dlk2	1.03	0.21	0.79	-0.67	-1.36	D0
ENSMUSG00000066621.12	Tecpr1	1.01	0.27	0.76	-0.66	-1.38	D0
ENSMUSG00000038886.10	Man2a2	0.9	0.36	0.8	-0.66	-1.4	D0
ENSMUSG00000039063.5	Echdc3	0.93	0.37	0.8	-0.75	-1.34	D0
ENSMUSG00000040540.6	Gm9770	0.91	0.18	0.89	-0.56	-1.42	D0
ENSMUSG00000058298.10	Mcm9	0.85	0.28	0.88	-0.56	-1.45	D0
ENSMUSG00000024978.11	Gpam	0.59	0.18	1.21	-0.67	-1.3	D0
ENSMUSG00000041126.16	H2az2	0.61	0.07	1.27	-0.73	-1.22	D0
ENSMUSG00000021238.11	Aldh6a1	0.82	0.08	1.12	-0.85	-1.16	D0
ENSMUSG00000033065.14	Pfkm	0.84	0.06	1.1	-0.8	-1.21	D0
ENSMUSG00000060301.6	2610008E11Rik	0.75	-0.02	1.22	-0.79	-1.16	D0
ENSMUSG00000066687.5	Zbtb16	0.63	0.04	1.28	-0.85	-1.11	D0
ENSMUSG00000038296.14	Galnt18	0.77	0.05	1.12	-0.6	-1.34	D0
ENSMUSG00000054723.6	Vmac	0.88	0.05	1.04	-0.63	-1.33	D0
ENSMUSG00000004069.17	Dnaja3	1.12	0.49	-1.14	0.51	-0.98	D0
ENSMUSG00000028820.13	Sfpq	1.22	0.47	-0.76	0.34	-1.27	D0
ENSMUSG00000033703.9	Fcsk	1.52	0.21	-0.77	0.07	-1.03	D0
ENSMUSG00000034254.17	Agpat1	1.41	0.32	-0.78	0.18	-1.13	D0
ENSMUSG00000028863.13	Meaf6	1.26	0.66	-0.85	0.04	-1.12	D0
ENSMUSG00000031959.15	Wdr59	1.23	0.68	-1.04	0.11	-0.97	D0
ENSMUSG00000037979.13	Ccdc92	1.29	0.71	-1.1	-0.13	-0.78	D0
ENSMUSG00000001143.13	Lman2l	1.24	0.77	-0.51	-0.26	-1.24	D0
ENSMUSG00000026856.14	Dolpp1	1.31	0.66	-0.57	-0.17	-1.22	D0
ENSMUSG00000024206.15	Rfx2	1.37	0.68	-0.58	-0.39	-1.08	D0
ENSMUSG00000036955.16	Kif1bp	1.37	0.63	-0.58	-0.28	-1.14	D0
ENSMUSG00000001052.15	Sec24b	1.29	0.56	-0.39	-0.1	-1.36	D0
ENSMUSG00000049287.5	Iba57	1.29	0.54	-0.31	-0.13	-1.39	D0
ENSMUSG00000029673.17	Auts2	1.33	0.51	-0.29	-0.2	-1.35	D0
ENSMUSG00000039759.10	Thap3	1.37	0.55	-0.42	-0.22	-1.27	D0
ENSMUSG00000023915.5	Tnfrsf21	1.45	0.48	-0.48	-0.3	-1.15	D0
ENSMUSG00000053460.8	Ggcx	1.45	0.42	-0.37	-0.29	-1.22	D0
ENSMUSG00000027933.11	Ints3	1.23	0.65	-0.54	-0.01	-1.33	D0
ENSMUSG00000074358.9	Ccdc61	1.18	0.73	-0.61	0	-1.3	D0
ENSMUSG00000004054.9	Map3k11	1.48	0.21	-0.1	-0.3	-1.29	D0
ENSMUSG00000019842.6	Traf3ip2	1.47	0.28	-0.16	-0.3	-1.29	D0
ENSMUSG00000027650.12	Tti1	1.48	0.27	-0.22	-0.26	-1.27	D0
ENSMUSG00000029055.17	Plch2	1.44	0.35	-0.16	-0.33	-1.29	D0
ENSMUSG00000019817.18	Plagl1	1.56	0.21	-0.19	-0.44	-1.14	D0
ENSMUSG00000020476.14	Dbnl	1.51	0.3	-0.22	-0.38	-1.2	D0
ENSMUSG00000030516.14	Tjp1	1.48	0.31	-0.14	-0.42	-1.23	D0
ENSMUSG00000033389.16	Arhgap44	1.48	0.3	-0.07	-0.5	-1.21	D0
ENSMUSG00000031557.16	Plekha2	1.45	0.32	-0.07	-0.43	-1.27	D0
ENSMUSG00000051495.7	Irf2bp2	1.46	0.26	-0.04	-0.4	-1.28	D0
ENSMUSG00000074923.10	Pak6	1.44	0.3	-0.06	-0.38	-1.29	D0
ENSMUSG00000018401.17	Mtmr4	1.37	0.52	-0.22	-0.39	-1.28	D0
ENSMUSG00000025262.8	Fam120c	1.42	0.46	-0.26	-0.38	-1.25	D0
ENSMUSG00000093445.7	Lrch4	1.4	0.51	-0.3	-0.38	-1.24	D0
ENSMUSG00000046201.9	Scaf8	1.35	0.5	-0.13	-0.4	-1.32	D0
ENSMUSG00000046761.13	Fam83h	1.32	0.48	-0.12	-0.29	-1.39	D0
ENSMUSG00000005774.12	Rfx5	1.54	0.31	-0.31	-0.41	-1.13	D0
ENSMUSG00000021469.9	Msx2	1.58	0.27	-0.39	-0.38	-1.07	D0
ENSMUSG00000022377.16	Asap1	1.59	0.3	-0.47	-0.44	-0.98	D0
ENSMUSG00000035397.8	Klf16	1.59	0.25	-0.29	-0.51	-1.03	D0
ENSMUSG00000057719.11	Sh3rf2	1.52	0.39	-0.29	-0.56	-1.07	D0
ENSMUSG00000061589.14	Dot1l	1.5	0.41	-0.27	-0.54	-1.1	D0
ENSMUSG00000060260.13	Pwwp2b	1.54	0.31	-0.23	-0.53	-1.09	D0
ENSMUSG00000036752.4	Tubb4b	1.61	0.17	-0.54	-0.22	-1.02	D0
ENSMUSG00000025153.9	Fasn	1.6	0.16	-0.39	-0.28	-1.08	D0
ENSMUSG00000058056.16	Palld	1.59	0.17	-0.45	-0.22	-1.09	D0
ENSMUSG00000055116.8	Arntl	1.56	0.25	-0.49	-0.22	-1.1	D0
ENSMUSG00000001247.16	Lsr	1.33	0.38	0.03	-0.36	-1.4	D0
ENSMUSG00000024949.17	Sf1	1.26	0.33	0.08	-0.16	-1.51	D0
ENSMUSG00000029173.12	Sepsecs	1.32	0.21	-0.03	-0.01	-1.49	D0
ENSMUSG00000036885.14	Arhgef26	1.39	0.16	-0.07	-0.06	-1.42	D0
ENSMUSG00000037773.14	Pced1a	1.39	0.27	-0.13	-0.13	-1.4	D0
ENSMUSG00000046580.10	Gm7862	1.3	0.16	-0.08	0.13	-1.5	D0
ENSMUSG00000028803.18	Nipal3	1.39	0.25	-0.37	0.09	-1.37	D0
ENSMUSG00000044350.14	Lacc1	1.2	0.49	-0.23	0.04	-1.5	D0
ENSMUSG00000071757.10	Zhx2	1.22	0.39	-0.34	0.21	-1.48	D0
ENSMUSG00000010362.9	Rdm1	1.56	-0.08	-0.35	0.07	-1.2	D0
ENSMUSG00000027489.15	Necab3	1.55	0.11	-0.42	-0.05	-1.19	D0
ENSMUSG00000039254.16	Pomt1	1.54	0.03	-0.35	-0.01	-1.22	D0
ENSMUSG00000031351.15	Zfp185	1.56	-0.03	-0.25	-0.06	-1.22	D0
ENSMUSG00000036986.16	Pml	1.58	-0.01	-0.21	-0.19	-1.19	D0
ENSMUSG00000039903.17	Eva1c	1.53	-0.16	-0.13	0.04	-1.28	D0
ENSMUSG00000020605.9	Hs1bp3	1.5	0.11	-0.09	-0.23	-1.29	D0
ENSMUSG00000045246.11	Kcng4	1.54	0.11	-0.17	-0.25	-1.23	D0
ENSMUSG00000045671.17	Spred2	1.58	-0.04	-0.06	-0.3	-1.19	D0
ENSMUSG00000029178.14	Klf3	1.66	-0.32	-0.29	-0.03	-1.03	D0
ENSMUSG00000032782.19	Cntrob	1.66	-0.36	-0.22	-0.05	-1.03	D0
ENSMUSG00000026687.14	Aldh9a1	1.64	-0.1	-0.47	-0.02	-1.04	D0
ENSMUSG00000040282.13	BC052040	1.63	-0.08	-0.49	-0.01	-1.04	D0
ENSMUSG00000040434.16	Large2	1.63	-0.19	-0.47	0.08	-1.05	D0
ENSMUSG00000020271.17	Fbxw11	1.47	0.21	0.15	-0.72	-1.11	D0
ENSMUSG00000045252.11	Zfp574	1.5	0.13	0.17	-0.72	-1.08	D0
ENSMUSG00000000739.14	Sult5a1	1.42	0.18	0.31	-0.77	-1.13	D0
ENSMUSG00000027035.10	Cers6	1.42	0.2	0.29	-0.77	-1.13	D0
ENSMUSG00000030872.14	Gga2	1.43	0.16	0.28	-0.74	-1.14	D0
ENSMUSG00000020042.15	Btbd11	1.45	0.18	0.24	-0.77	-1.1	D0
ENSMUSG00000034354.17	Mtmr3	1.43	0.2	0.25	-0.75	-1.13	D0
ENSMUSG00000109382.1	4930567K12Rik	1.43	0.12	0.32	-0.76	-1.12	D0
ENSMUSG00000034917.8	Tjp3	1.39	0.19	0.33	-0.74	-1.17	D0
ENSMUSG00000020334.6	Slc22a4	1.47	0.17	0.23	-0.89	-0.98	D0
ENSMUSG00000021271.5	Zfp839	1.42	0.24	0.27	-0.91	-1.01	D0
ENSMUSG00000049807.16	Arhgap23	1.44	0.21	0.24	-0.82	-1.07	D0
ENSMUSG00000022280.9	Rnf19a	1.49	0.24	0.11	-0.91	-0.93	D0
ENSMUSG00000053950.10	Adnp2	1.5	0.2	0.13	-0.94	-0.89	D0
ENSMUSG00000020893.17	Per1	1.53	0.08	0.19	-0.79	-1	D0
ENSMUSG00000035354.9	Uvrag	1.54	0.01	0.23	-0.85	-0.93	D0
ENSMUSG00000030094.8	Xpc	1.5	0.01	0.3	-0.84	-0.97	D0
ENSMUSG00000096351.2	Samd11	1.51	0.04	0.27	-0.81	-1	D0
ENSMUSG00000020654.15	Adcy3	1.57	0.11	0.05	-0.75	-0.97	D0
ENSMUSG00000031714.9	Gab1	1.59	0.09	0	-0.7	-0.98	D0
ENSMUSG00000015619.10	Gata3	1.52	0.21	0.04	-0.67	-1.1	D0
ENSMUSG00000028088.14	Fmo5	1.52	0.13	0.09	-0.64	-1.12	D0
ENSMUSG00000029135.10	Fosl2	1.56	0.14	0.01	-0.65	-1.06	D0
ENSMUSG00000048537.16	Phldb1	1.55	0.16	0.03	-0.69	-1.05	D0
ENSMUSG00000055452.6	Gm7353	1.57	0.17	-0.04	-0.66	-1.04	D0
ENSMUSG00000001583.13	Tnk1	1.46	0.19	0.16	-0.63	-1.18	D0
ENSMUSG00000019731.13	Slc35e1	1.47	0.19	0.14	-0.61	-1.19	D0
ENSMUSG00000032998.16	Foxj3	1.49	0.09	0.19	-0.59	-1.18	D0
ENSMUSG00000041000.8	Trim62	1.53	0.13	0.04	-0.53	-1.17	D0
ENSMUSG00000109904.1	Gm45819	1.5	0.16	0.09	-0.58	-1.17	D0
ENSMUSG00000015522.18	Arnt	1.54	-0.01	0.15	-0.52	-1.16	D0
ENSMUSG00000062609.14	Kcnj15	1.56	-0.03	0.17	-0.62	-1.08	D0
ENSMUSG00000026604.17	Ptpn14	1.63	-0.04	0.04	-0.73	-0.9	D0
ENSMUSG00000047777.9	Phf13	1.59	-0.01	0.11	-0.8	-0.9	D0
ENSMUSG00000039164.2	Naif1	1.61	-0.05	0.06	-0.63	-1	D0
ENSMUSG00000042063.11	Zfp386	1.58	0.02	0.09	-0.68	-1.01	D0
ENSMUSG00000045817.8	Zfp36l2	1.62	-0.19	0.16	-0.62	-0.97	D0
ENSMUSG00000020150.13	Gamt	1.57	-0.28	0.34	-0.8	-0.84	D0
ENSMUSG00000028262.13	Clca3a2	1.55	-0.23	0.36	-0.79	-0.89	D0
ENSMUSG00000000037.17	Scml2	1.55	-0.17	0.33	-0.76	-0.95	D0
ENSMUSG00000050549.8	Fam241a	1.52	-0.14	0.37	-0.79	-0.96	D0
ENSMUSG00000062743.9	Zfp677	1.51	-0.13	0.39	-0.86	-0.9	D0
ENSMUSG00000021198.16	Unc79	1.53	-0.27	0.41	-0.71	-0.96	D0
ENSMUSG00000034285.15	Nipsnap1	1.55	-0.27	0.34	-0.61	-1.01	D0
ENSMUSG00000034584.3	Exph5	1.55	-0.12	0.27	-0.71	-1	D0
ENSMUSG00000068742.11	Cry2	1.55	-0.18	0.31	-0.69	-0.99	D0
ENSMUSG00000044393.15	Dsg2	1.48	-0.07	0.4	-0.77	-1.03	D0
ENSMUSG00000038894.7	Irs2	1.45	-0.22	0.53	-0.82	-0.94	D0
ENSMUSG00000068874.13	Selenbp1	1.6	-0.3	0.28	-0.84	-0.74	D0
ENSMUSG00000030543.10	Mesp2	1.49	-0.42	0.52	-0.58	-1.01	D0
ENSMUSG00000043881.9	Kbtbd7	1.37	-0.34	0.69	-0.7	-1.02	D0
ENSMUSG00000022756.17	Slc7a4	1.15	0.01	0.81	-0.77	-1.19	D0
ENSMUSG00000024975.13	Pdcd4	1.17	0	0.76	-0.65	-1.28	D0
ENSMUSG00000025213.11	Kazald1	1.18	-0.08	0.8	-0.67	-1.23	D0
ENSMUSG00000024132.6	Eci1	1.32	-0.14	0.67	-0.69	-1.15	D0
ENSMUSG00000033774.4	Npbwr1	1.29	-0.07	0.67	-0.69	-1.19	D0
ENSMUSG00000052656.12	Rnf103	1.24	-0.08	0.75	-0.79	-1.13	D0
ENSMUSG00000021240.6	Abcd4	1.27	0.1	0.53	-0.55	-1.34	D0
ENSMUSG00000061878.15	Sphk1	1.17	0.14	0.67	-0.65	-1.32	D0
ENSMUSG00000003134.10	Tbc1d8	1.35	-0.05	0.54	-0.64	-1.21	D0
ENSMUSG00000032591.15	Mst1	1.38	-0.09	0.52	-0.6	-1.21	D0
ENSMUSG00000050860.6	Phospho1	1.31	0.1	0.53	-0.74	-1.2	D0
ENSMUSG00000068015.8	Lrch1	1.37	0.1	0.42	-0.69	-1.2	D0
ENSMUSG00000002083.13	Bbc3	1.34	-0.06	0.63	-0.91	-1	D0
ENSMUSG00000036492.12	Rnf39	1.35	0	0.57	-0.86	-1.06	D0
ENSMUSG00000053070.5	Cfap300	1.34	0.08	0.53	-0.85	-1.1	D0
ENSMUSG00000028976.10	Slc2a5	1.2	0.23	0.62	-0.97	-1.08	D0
ENSMUSG00000046020.13	Pofut1	1.28	0.23	0.51	-0.92	-1.1	D0
ENSMUSG00000074794.10	Arrdc3	1.25	0.15	0.61	-1.11	-0.9	D0
ENSMUSG00000024193.8	Phf1	0.88	1.06	0.06	-1.2	-0.81	D0
ENSMUSG00000036002.12	Fam214b	0.87	1.08	0.06	-1.17	-0.85	D0
ENSMUSG00000032285.15	Dnaja4	0.88	1.06	0.09	-1.11	-0.92	D0
ENSMUSG00000020828.13	Pld2	0.85	1.02	0.21	-1.12	-0.96	D0
ENSMUSG00000042444.10	Mindy2	0.91	0.97	0.2	-1.12	-0.96	D0
ENSMUSG00000027593.15	Raly	0.95	0.99	0.1	-1.08	-0.97	D0
ENSMUSG00000035152.14	Ap2b1	0.98	0.93	0.17	-1.06	-1.02	D0
ENSMUSG00000022951.16	Rcan1	1.06	0.92	-0.01	-1.22	-0.74	D0
ENSMUSG00000023977.15	Ubr2	1.07	0.87	-0.01	-1.31	-0.61	D0
ENSMUSG00000032265.14	Tent5a	1.09	0.83	0.02	-1.32	-0.62	D0
ENSMUSG00000074151.13	Nlrc5	1.04	0.8	0.19	-1.32	-0.7	D0
ENSMUSG00000007030.8	Vwa7	1.09	0.47	0.56	-1.15	-0.97	D0
ENSMUSG00000021171.8	Esyt2	1.1	0.52	0.5	-1.17	-0.95	D0
ENSMUSG00000034445.8	Cyb561a3	1.07	0.53	0.52	-1.2	-0.92	D0
ENSMUSG00000031431.13	Tsc22d3	1.01	0.46	0.67	-1.19	-0.96	D0
ENSMUSG00000032375.15	Aph1b	1.07	0.44	0.62	-1.18	-0.95	D0
ENSMUSG00000020300.14	Cpeb4	0.97	0.56	0.6	-1.29	-0.84	D0
ENSMUSG00000022940.17	Pigp	0.98	0.53	0.63	-1.27	-0.87	D0
ENSMUSG00000014592.20	Camta1	0.98	0.58	0.6	-1.2	-0.96	D0
ENSMUSG00000069114.8	Zbtb10	0.93	0.65	0.57	-1.24	-0.92	D0
ENSMUSG00000035258.15	Abi3bp	0.96	0.66	0.54	-1.15	-1.02	D0
ENSMUSG00000021069.17	Pygl	0.92	0.47	0.77	-1.06	-1.1	D0
ENSMUSG00000031483.8	Erlin2	0.92	0.56	0.7	-1.11	-1.07	D0
ENSMUSG00000029729.12	Zkscan1	1.05	0.31	0.75	-1.03	-1.08	D0
ENSMUSG00000055745.4	Rtl6	0.99	0.37	0.78	-1	-1.13	D0
ENSMUSG00000032561.15	Acpp	0.82	0.44	0.89	-1.17	-0.98	D0
ENSMUSG00000039967.14	Zfp292	1.01	0.37	0.74	-1.22	-0.9	D0
ENSMUSG00000042770.8	Hebp1	0.96	0.38	0.79	-1.22	-0.9	D0
ENSMUSG00000032449.13	Slc25a36	0.88	0.53	0.69	-1.42	-0.68	D0
ENSMUSG00000024339.12	Tap2	0.59	0.83	0.74	-1.28	-0.88	D0
ENSMUSG00000029671.15	Wnt16	0.65	0.71	0.81	-1.25	-0.92	D0
ENSMUSG00000085237.2	Gm15406	0.64	0.77	0.76	-1.26	-0.91	D0
ENSMUSG00000024766.15	Lipo3	0.74	0.74	0.67	-1.36	-0.79	D0
ENSMUSG00000039294.14	Cybc1	0.65	0.87	0.62	-1.34	-0.8	D0
ENSMUSG00000041481.17	Serpina3g	0.82	0.76	0.57	-1.3	-0.86	D0
ENSMUSG00000049323.8	Smcr8	0.82	0.74	0.61	-1.27	-0.9	D0
ENSMUSG00000066152.11	Slc31a2	0.89	0.68	0.57	-1.32	-0.82	D0
ENSMUSG00000004207.14	Psap	0.89	0.64	0.64	-0.93	-1.24	D0
ENSMUSG00000001665.11	Gstt3	0.87	0.68	0.63	-0.99	-1.18	D0
ENSMUSG00000058761.5	Rnf169	0.91	0.65	0.61	-1	-1.18	D0
ENSMUSG00000019820.11	Utrn	0.92	0.8	0.43	-1.05	-1.11	D0
ENSMUSG00000021108.18	Prkch	0.94	0.76	0.47	-1.03	-1.13	D0
ENSMUSG00000031904.5	Slc7a6	0.86	0.77	0.53	-0.98	-1.19	D0
ENSMUSG00000063146.11	Clip2	0.84	0.8	0.54	-1.06	-1.11	D0
ENSMUSG00000026639.18	Lamb3	0.83	0.75	0.61	-1.09	-1.09	D0
ENSMUSG00000036817.14	Sun1	0.89	0.68	0.61	-1.09	-1.09	D0
ENSMUSG00000006205.13	Htra1	0.77	0.89	0.5	-1.14	-1.02	D0
ENSMUSG00000042613.9	Pbxip1	0.73	0.86	0.59	-1.09	-1.09	D0
ENSMUSG00000021140.9	Pcnx	0.63	0.9	0.65	-0.99	-1.18	D0
ENSMUSG00000054150.12	Syne3	0.65	0.87	0.66	-1	-1.18	D0
ENSMUSG00000031987.6	Egln1	0.63	0.97	0.57	-1.09	-1.08	D0
ENSMUSG00000059839.9	Zfp874b	0.56	0.95	0.66	-1.06	-1.11	D0
ENSMUSG00000002799.6	Jag2	0.9	0.75	0.48	-0.86	-1.28	D0
ENSMUSG00000026425.15	Srgap2	1.03	0.75	0.32	-0.85	-1.25	D0
ENSMUSG00000025736.15	Jmjd8	1.01	0.73	0.37	-0.81	-1.29	D0
ENSMUSG00000034525.7	Ice1	1	0.74	0.36	-0.8	-1.3	D0
ENSMUSG00000092405.1	Gm20402	1	0.76	0.3	-0.74	-1.33	D0
ENSMUSG00000023026.16	Dip2b	0.78	0.9	0.42	-0.72	-1.38	D0
ENSMUSG00000039087.17	Rreb1	0.81	0.83	0.46	-0.71	-1.39	D0
ENSMUSG00000003154.15	Foxj2	0.87	0.84	0.39	-0.78	-1.33	D0
ENSMUSG00000037415.6	Ranbp10	0.87	0.83	0.4	-0.77	-1.34	D0
ENSMUSG00000040043.17	Rbms2	0.87	0.83	0.4	-0.77	-1.34	D0
ENSMUSG00000041961.14	Znrf3	0.86	0.84	0.39	-0.74	-1.36	D0
ENSMUSG00000039536.16	Stau1	0.89	0.88	0.31	-0.73	-1.35	D0
ENSMUSG00000006019.15	Dhx34	0.88	0.79	0.4	-0.66	-1.41	D0
ENSMUSG00000074064.6	Mlycd	0.88	0.79	0.43	-0.7	-1.39	D0
ENSMUSG00000040506.16	Ambra1	0.86	0.84	0.38	-0.69	-1.39	D0
ENSMUSG00000022091.6	Sorbs3	0.81	0.98	0.35	-1.1	-1.03	D0
ENSMUSG00000021962.9	Dcp1a	0.91	0.84	0.37	-0.87	-1.25	D0
ENSMUSG00000018340.13	Anxa6	0.85	0.89	0.4	-0.98	-1.16	D0
ENSMUSG00000025366.8	Esyt1	0.85	0.9	0.39	-0.94	-1.2	D0
ENSMUSG00000050912.15	Tmem123	0.87	0.88	0.38	-0.93	-1.2	D0
ENSMUSG00000057637.13	Prdm2	0.85	0.87	0.43	-0.92	-1.22	D0
ENSMUSG00000035877.17	Zhx3	0.87	0.84	0.45	-0.97	-1.18	D0
ENSMUSG00000040363.15	Bcor	0.94	0.86	0.32	-0.97	-1.15	D0
ENSMUSG00000000325.16	Arvcf	0.75	0.99	0.38	-0.95	-1.18	D0
ENSMUSG00000037174.18	Elf2	0.82	0.95	0.35	-0.9	-1.22	D0
ENSMUSG00000050910.5	Cdr2l	0.77	0.94	0.43	-0.89	-1.25	D0
ENSMUSG00000104841.1	Gm17743	0.79	0.94	0.39	-0.87	-1.26	D0
ENSMUSG00000019944.14	Rhobtb1	0.88	1.02	0.14	-0.84	-1.2	D0
ENSMUSG00000038205.12	Prkab2	0.84	0.99	0.25	-0.84	-1.24	D0
ENSMUSG00000038902.14	Pogz	0.83	1.03	0.19	-0.81	-1.25	D0
ENSMUSG00000020325.10	Fstl3	0.97	0.94	0.14	-0.87	-1.18	D0
ENSMUSG00000033416.15	Gucd1	0.92	0.94	0.22	-0.87	-1.21	D0
ENSMUSG00000055707.13	Klhl26	0.94	0.94	0.19	-0.89	-1.18	D0
ENSMUSG00000075415.13	Fnbp1	0.87	0.95	0.28	-0.91	-1.19	D0
ENSMUSG00000038485.6	Socs7	0.95	0.97	0.15	-0.95	-1.11	D0
ENSMUSG00000044345.9	Marveld1	0.97	0.97	0.1	-0.99	-1.05	D0
ENSMUSG00000071649.6	B3gat3	0.87	1.08	0.06	-0.88	-1.14	D0
ENSMUSG00000003352.14	Cacnb3	1.22	0.57	0.24	-0.9	-1.14	D0
ENSMUSG00000004266.15	Ptpn6	1.24	0.57	0.22	-0.92	-1.11	D0
ENSMUSG00000059327.9	Eda	1.19	0.63	0.24	-0.96	-1.1	D0
ENSMUSG00000027194.16	Ttc17	1.2	0.52	0.35	-0.91	-1.16	D0
ENSMUSG00000022999.15	Lmbr1l	1.18	0.57	0.32	-0.96	-1.12	D0
ENSMUSG00000037887.11	Dusp8	1.16	0.61	0.31	-0.97	-1.12	D0
ENSMUSG00000024589.18	Nedd4l	1.19	0.55	0.34	-1.04	-1.05	D0
ENSMUSG00000025064.15	Col17a1	1.25	0.53	0.26	-1.01	-1.04	D0
ENSMUSG00000035735.10	Dagla	1.22	0.56	0.29	-1.04	-1.02	D0
ENSMUSG00000013076.17	Amotl1	1.23	0.66	0.12	-0.9	-1.11	D0
ENSMUSG00000047591.5	Mafa	1.2	0.7	0.13	-0.91	-1.11	D0
ENSMUSG00000058594.15	Fbh1	1.24	0.67	0.09	-0.93	-1.07	D0
ENSMUSG00000038058.14	Nod1	1.19	0.68	0.18	-0.96	-1.08	D0
ENSMUSG00000054146.8	Krt15	1.14	0.72	0.21	-0.97	-1.09	D0
ENSMUSG00000024901.15	Peli3	1.3	0.49	0.21	-0.97	-1.03	D0
ENSMUSG00000036960.10	Clca2	1.3	0.53	0.16	-0.93	-1.06	D0
ENSMUSG00000017670.16	Elmo2	1.3	0.47	0.22	-0.79	-1.2	D0
ENSMUSG00000002980.14	Bcam	1.26	0.5	0.25	-0.83	-1.18	D0
ENSMUSG00000035944.17	Ttc38	1.27	0.51	0.23	-0.87	-1.14	D0
ENSMUSG00000058881.13	Zfp516	1.27	0.53	0.2	-0.84	-1.17	D0
ENSMUSG00000033540.18	Idua	1.29	0.59	0.1	-0.85	-1.13	D0
ENSMUSG00000017765.17	Slc12a4	1.34	0.43	0.2	-0.89	-1.09	D0
ENSMUSG00000022508.5	Bcl6	1.32	0.49	0.16	-0.85	-1.12	D0
ENSMUSG00000052062.14	Pard3b	1.37	0.45	0.11	-0.82	-1.11	D0
ENSMUSG00000073758.10	Sh3d21	1.39	0.41	0.13	-0.84	-1.09	D0
ENSMUSG00000020844.6	Nxn	1.14	0.73	0.19	-0.86	-1.18	D0
ENSMUSG00000038024.17	Dennd4c	1.15	0.7	0.19	-0.84	-1.2	D0
ENSMUSG00000032462.14	Pik3cb	1.11	0.66	0.3	-0.82	-1.25	D0
ENSMUSG00000033767.14	Tmem131l	1.11	0.7	0.25	-0.8	-1.25	D0
ENSMUSG00000020142.12	Slc1a4	1.2	0.64	0.17	-0.78	-1.23	D0
ENSMUSG00000039835.16	Nhsl1	1.17	0.66	0.19	-0.79	-1.24	D0
ENSMUSG00000038764.14	Ptpn3	1.18	0.62	0.2	-0.7	-1.3	D0
ENSMUSG00000022090.10	Pdlim2	1.09	0.8	0.11	-0.75	-1.26	D0
ENSMUSG00000043909.16	Trp53bp1	1.1	0.82	0.09	-0.76	-1.24	D0
ENSMUSG00000074364.6	Ehd2	1.08	0.81	0.11	-0.72	-1.28	D0
ENSMUSG00000028125.14	Abca4	1.07	0.77	0.25	-0.93	-1.15	D0
ENSMUSG00000039114.16	Nrn1	1.1	0.7	0.29	-0.93	-1.17	D0
ENSMUSG00000033392.16	Clasp2	1.04	0.81	0.25	-1.01	-1.09	D0
ENSMUSG00000028082.14	Sh3d19	1.08	0.84	0.13	-0.88	-1.16	D0
ENSMUSG00000035725.13	Prkx	1.1	0.83	0.08	-0.84	-1.18	D0
ENSMUSG00000075595.9	Zfp652	1.04	0.81	0.23	-0.9	-1.18	D0
ENSMUSG00000078684.8	5830417I10Rik	1.02	0.86	0.19	-0.9	-1.18	D0
ENSMUSG00000108207.2	1810059H22Rik	1.04	0.84	0.19	-0.92	-1.16	D0
ENSMUSG00000022286.16	Grhl2	1.21	0.46	0.33	-0.68	-1.32	D0
ENSMUSG00000001419.17	Mef2d	1.21	0.53	0.28	-0.76	-1.26	D0
ENSMUSG00000020747.18	Tmem94	1.23	0.5	0.27	-0.68	-1.31	D0
ENSMUSG00000041187.16	Prkd2	1.22	0.54	0.23	-0.71	-1.28	D0
ENSMUSG00000016028.10	Celsr1	1.27	0.4	0.33	-0.75	-1.25	D0
ENSMUSG00000017417.14	Plxdc1	1.23	0.41	0.38	-0.74	-1.28	D0
ENSMUSG00000035168.16	Tanc1	1.23	0.41	0.39	-0.79	-1.25	D0
ENSMUSG00000034910.5	Pygo1	1.27	0.45	0.29	-0.81	-1.2	D0
ENSMUSG00000037652.15	Phc3	1.25	0.46	0.3	-0.78	-1.23	D0
ENSMUSG00000030213.12	Atf7ip	1.22	0.31	0.49	-0.73	-1.28	D0
ENSMUSG00000021215.15	Net1	1.27	0.32	0.39	-0.7	-1.28	D0
ENSMUSG00000037012.18	Hk1	1.23	0.33	0.44	-0.7	-1.3	D0
ENSMUSG00000073062.3	Zxdb	1.25	0.31	0.43	-0.69	-1.3	D0
ENSMUSG00000035064.17	Eef2k	1.29	0.29	0.42	-0.8	-1.2	D0
ENSMUSG00000116114.1	Gm35853	1.25	0.33	0.45	-0.82	-1.21	D0
ENSMUSG00000071856.10	Mcc	1.31	0.28	0.38	-0.76	-1.21	D0
ENSMUSG00000008855.17	Hdac5	1.27	0.4	0.37	-0.9	-1.13	D0
ENSMUSG00000116207.1	Nnt	1.25	0.41	0.38	-0.95	-1.1	D0
ENSMUSG00000021340.13	Gpld1	1.33	0.3	0.36	-0.84	-1.15	D0
ENSMUSG00000029826.14	Zc3hav1	1.37	0.3	0.29	-0.84	-1.12	D0
ENSMUSG00000040560.10	Wdr7	1.38	0.31	0.24	-0.78	-1.15	D0
ENSMUSG00000068270.15	Shroom4	1.33	0.33	0.31	-0.8	-1.18	D0
ENSMUSG00000081683.5	Fzd10	1.34	0.36	0.25	-0.77	-1.18	D0
ENSMUSG00000030207.15	Fam234b	1.11	0.52	0.47	-0.86	-1.24	D0
ENSMUSG00000031103.12	Elf4	1.12	0.55	0.42	-0.85	-1.24	D0
ENSMUSG00000029313.18	Aff1	1.1	0.61	0.37	-0.82	-1.27	D0
ENSMUSG00000033382.15	Trappc8	1.08	0.62	0.39	-0.8	-1.29	D0
ENSMUSG00000027291.15	Vps39	1.06	0.56	0.51	-0.93	-1.2	D0
ENSMUSG00000067594.6	Krt77	1.04	0.63	0.46	-0.93	-1.2	D0
ENSMUSG00000044167.6	Foxo1	1.02	0.66	0.45	-0.86	-1.26	D0
ENSMUSG00000051339.10	2900026A02Rik	1.08	0.47	0.56	-0.89	-1.22	D0
ENSMUSG00000008429.8	Herpud2	0.92	0.61	0.6	-0.79	-1.34	D0
ENSMUSG00000031822.20	Gse1	0.96	0.61	0.55	-0.78	-1.34	D0
ENSMUSG00000039220.16	Ppp1r10	0.9	0.7	0.54	-0.82	-1.32	D0
ENSMUSG00000041120.6	Nbl1	0.91	0.68	0.54	-0.79	-1.34	D0
ENSMUSG00000006705.13	Pknox1	0.97	0.54	0.61	-0.8	-1.32	D0
ENSMUSG00000055485.6	Soga1	0.99	0.53	0.6	-0.81	-1.31	D0
ENSMUSG00000115018.2	Ndor1	1.01	0.53	0.57	-0.81	-1.31	D0
ENSMUSG00000042507.15	Elmsan1	0.97	0.57	0.59	-0.83	-1.3	D0
ENSMUSG00000025220.8	Oga	1.09	0.48	0.51	-0.72	-1.35	D0
ENSMUSG00000042500.11	Ago4	1.08	0.49	0.53	-0.8	-1.3	D0
ENSMUSG00000048285.9	Frmd6	1.06	0.53	0.5	-0.76	-1.33	D0
ENSMUSG00000052572.19	Dlg2	1.04	0.48	0.53	-0.65	-1.41	D0
ENSMUSG00000073096.11	Lrrc61	1.03	0.5	0.54	-0.68	-1.39	D0
ENSMUSG00000022203.7	Efs	0.93	0.68	0.44	-0.59	-1.46	D0
ENSMUSG00000052751.16	Repin1	0.98	0.67	0.36	-0.54	-1.47	D0
ENSMUSG00000031482.9	Slc25a15	0.92	0.66	0.5	-0.66	-1.43	D0
ENSMUSG00000032913.13	Lrig2	1.05	0.61	0.39	-0.66	-1.39	D0
ENSMUSG00000036057.11	Ptpn23	0.98	0.69	0.39	-0.65	-1.41	D0
ENSMUSG00000050730.17	Arhgap42	0.97	0.69	0.42	-0.67	-1.4	D0
ENSMUSG00000022723.16	Crybg3	1.14	0.54	0.32	-0.6	-1.4	D0
ENSMUSG00000071646.9	Mta2	1.09	0.43	0.47	-0.55	-1.45	D0
ENSMUSG00000084883.2	Ccdc85c	1.02	0.53	0.47	-0.57	-1.46	D0
ENSMUSG00000024805.16	Pcgf5	1.31	0.32	0.38	-1.04	-0.98	D0
ENSMUSG00000030557.17	Mef2a	1.36	0.31	0.31	-1.05	-0.93	D0
ENSMUSG00000021846.9	Peli2	1.37	0.26	0.34	-0.96	-1.01	D0
ENSMUSG00000038393.14	Txnip	1.35	0.27	0.36	-0.95	-1.03	D0
ENSMUSG00000032548.14	Slco2a1	1.33	0.47	0.18	-1.04	-0.94	D0
ENSMUSG00000024098.6	Twsg1	1.3	0.44	0.27	-1.05	-0.96	D0
ENSMUSG00000050989.9	Selenon	1.34	0.38	0.26	-1.05	-0.94	D0
ENSMUSG00000015085.8	Entpd2	1.21	0.41	0.46	-1.02	-1.06	D0
ENSMUSG00000040957.15	Cables1	1.21	0.41	0.45	-1.07	-1	D0
ENSMUSG00000079355.5	Ackr4	1.13	0.45	0.54	-1.07	-1.04	D0
ENSMUSG00000048376.6	F2r	1.25	0.43	0.36	-1.17	-0.87	D0
ENSMUSG00000025217.15	Btrc	1.28	0.65	0.01	-1.13	-0.81	D0
ENSMUSG00000034981.9	Parm1	1.22	0.68	0.1	-1.15	-0.85	D0
ENSMUSG00000014418.16	Hps5	1.31	0.57	0.07	-1.1	-0.85	D0
ENSMUSG00000031137.17	Fgf13	1.34	0.53	0.08	-1.09	-0.85	D0
ENSMUSG00000028266.17	Lmo4	1.3	0.59	0.07	-1.04	-0.92	D0
ENSMUSG00000039414.10	Heatr5b	1.33	0.59	0.02	-0.99	-0.95	D0
ENSMUSG00000003546.10	Klc4	1.25	0.62	0.15	-1.06	-0.96	D0
ENSMUSG00000049086.8	Bmyc	1.28	0.58	0.13	-1.06	-0.94	D0
ENSMUSG00000047617.11	Paxx	1.28	0.57	0.15	-1.1	-0.9	D0
ENSMUSG00000058318.15	Phf21a	1.29	0.52	0.19	-1.08	-0.93	D0
ENSMUSG00000024431.15	Nr3c1	1.09	0.64	0.39	-1.11	-1.01	D0
ENSMUSG00000025795.8	Rassf3	1.08	0.66	0.38	-1.12	-1	D0
ENSMUSG00000040987.15	Mill2	1.12	0.66	0.3	-1.17	-0.92	D0
ENSMUSG00000064247.14	Plcxd1	1.15	0.67	0.25	-1.18	-0.89	D0
ENSMUSG00000052632.16	Asap2	1.21	0.6	0.23	-1.17	-0.87	D0
ENSMUSG00000060012.9	Kif13b	1.24	0.59	0.17	-1.21	-0.8	D0
ENSMUSG00000043391.10	2510009E07Rik	1.07	0.79	0.22	-1.13	-0.95	D0
ENSMUSG00000054920.12	Klhl5	1.06	0.85	0.13	-1.18	-0.86	D0
ENSMUSG00000026870.19	Cutal	1.43	0.21	0.27	-1.04	-0.87	D0
ENSMUSG00000027803.14	Wwtr1	1.4	0.24	0.28	-1.14	-0.78	D0
ENSMUSG00000032531.15	Amotl2	1.36	0.27	0.34	-1.13	-0.83	D0
ENSMUSG00000091553.1	Serpina3e-ps	1.33	0.27	0.37	-1.2	-0.77	D0
ENSMUSG00000002565.16	Scin	1.46	0.29	0.11	-1.07	-0.79	D0
ENSMUSG00000063268.12	Parp10	1.47	0.26	0.14	-1.01	-0.86	D0
ENSMUSG00000041449.16	Serpina3h	1.46	0.22	0.19	-1.12	-0.74	D0
ENSMUSG00000079014.4	Serpina3i	1.47	0.21	0.17	-1.11	-0.74	D0
ENSMUSG00000066363.12	Serpina3f	1.41	0.29	0.19	-1.17	-0.73	D0
ENSMUSG00000035199.6	Arl6ip5	1.47	0.32	0.02	-1.15	-0.66	D0
ENSMUSG00000039286.12	Fndc3b	1.48	0.35	-0.1	-1.17	-0.56	D0
ENSMUSG00000072591.10	Fzd10os	1.38	0.3	0.18	-1.27	-0.6	D0
ENSMUSG00000016356.18	Col20a1	1.45	0.5	-0.17	-0.89	-0.9	D0
ENSMUSG00000021254.9	Gpatch2l	1.46	0.54	-0.26	-0.8	-0.94	D0
ENSMUSG00000024642.17	Tle4	1.46	0.54	-0.28	-0.81	-0.91	D0
ENSMUSG00000021127.7	Zfp36l1	1.44	0.49	-0.13	-0.76	-1.05	D0
ENSMUSG00000048546.8	Tob2	1.44	0.5	-0.12	-0.81	-1.01	D0
ENSMUSG00000036327.18	Qsox2	1.47	0.41	-0.07	-0.78	-1.03	D0
ENSMUSG00000047361.16	Gm973	1.49	0.38	-0.11	-0.7	-1.06	D0
ENSMUSG00000025239.3	Limd1	1.32	0.68	-0.13	-0.89	-0.99	D0
ENSMUSG00000019826.11	Zbtb24	1.36	0.61	-0.08	-0.86	-1.02	D0
ENSMUSG00000033170.14	Card10	1.34	0.62	-0.07	-0.87	-1.02	D0
ENSMUSG00000033545.14	Znrf1	1.28	0.69	-0.06	-0.82	-1.09	D0
ENSMUSG00000026510.10	Trp53bp2	1.33	0.57	0.04	-0.85	-1.08	D0
ENSMUSG00000036904.6	Fzd8	1.37	0.54	-0.02	-0.82	-1.07	D0
ENSMUSG00000037295.7	Ldlrap1	1.37	0.54	0	-0.93	-0.98	D0
ENSMUSG00000057614.6	Gnai1	1.34	0.57	0.02	-0.94	-0.99	D0
ENSMUSG00000044037.15	Als2cl	1.33	0.6	0	-0.91	-1.03	D0
ENSMUSG00000031828.9	Klhl36	1.4	0.45	0.05	-0.93	-0.98	D0
ENSMUSG00000047730.17	Fcgbp	1.4	0.47	0.03	-0.88	-1.02	D0
ENSMUSG00000021662.11	Arhgef28	1.53	0.36	-0.16	-0.91	-0.82	D0
ENSMUSG00000030894.5	Tpp1	1.49	0.42	-0.12	-0.93	-0.85	D0
ENSMUSG00000020122.16	Egfr	1.45	0.41	0.01	-1.01	-0.85	D0
ENSMUSG00000038705.13	Gmeb2	1.42	0.4	0.07	-1	-0.89	D0
ENSMUSG00000025780.7	Itih5	1.48	0.37	-0.02	-0.92	-0.91	D0
ENSMUSG00000037902.18	Sirpa	1.44	0.43	0	-0.97	-0.9	D0
ENSMUSG00000070738.10	Dgkd	1.45	0.4	0.01	-0.95	-0.91	D0
ENSMUSG00000027947.11	Il6ra	1.52	0.28	0	-0.9	-0.89	D0
ENSMUSG00000054277.8	Arfgap3	1.51	0.32	-0.03	-0.92	-0.88	D0
ENSMUSG00000026103.14	Gls	1.46	0.32	0.09	-0.85	-1.01	D0
ENSMUSG00000026342.10	Slc35f5	1.45	0.33	0.1	-0.86	-1.02	D0
ENSMUSG00000033327.18	Tnxb	1.47	0.35	0.01	-0.84	-1	D0
ENSMUSG00000031227.8	Magee1	1.49	0.3	0.03	-0.78	-1.03	D0
ENSMUSG00000038119.15	Cdon	1.53	0.23	0.02	-0.79	-0.99	D0
ENSMUSG00000061175.12	Fnip2	1.55	0.25	-0.07	-0.75	-0.98	D0
ENSMUSG00000010095.13	Slc3a2	1.29	0.61	-0.01	-0.66	-1.24	D0
ENSMUSG00000042302.14	Ehbp1	1.22	0.68	0.03	-0.65	-1.28	D0
ENSMUSG00000009035.15	Tmem184b	1.25	0.69	0.01	-0.76	-1.18	D0
ENSMUSG00000067714.13	Lpar5	1.22	0.71	0.02	-0.73	-1.22	D0
ENSMUSG00000021257.14	Angel1	1.46	0.45	-0.17	-0.6	-1.13	D0
ENSMUSG00000035900.18	Gramd4	1.43	0.44	-0.11	-0.55	-1.21	D0
ENSMUSG00000027253.15	Lrp4	1.46	0.35	-0.03	-0.62	-1.16	D0
ENSMUSG00000040548.16	Tex2	1.44	0.43	-0.06	-0.66	-1.15	D0
ENSMUSG00000033059.7	Pygb	1.35	0.58	-0.17	-0.53	-1.23	D0
ENSMUSG00000037992.16	Rara	1.4	0.57	-0.21	-0.64	-1.12	D0
ENSMUSG00000024457.16	Trim26	1.3	0.64	-0.06	-0.71	-1.17	D0
ENSMUSG00000037885.18	Stk35	1.34	0.62	-0.14	-0.67	-1.16	D0
ENSMUSG00000049680.17	Urgcp	1.33	0.61	-0.09	-0.68	-1.17	D0
ENSMUSG00000024942.17	Capn1	1.34	0.57	-0.02	-0.73	-1.16	D0
ENSMUSG00000035305.5	Ror1	1.38	0.49	-0.01	-0.71	-1.15	D0
ENSMUSG00000045071.14	E130308A19Rik	1.43	0.48	-0.09	-0.72	-1.1	D0
ENSMUSG00000048027.9	Rgmb	1.39	0.52	-0.07	-0.7	-1.14	D0
ENSMUSG00000061527.7	Krt5	1.4	0.54	-0.11	-0.72	-1.11	D0
ENSMUSG00000035311.16	Gnptab	1.43	0.3	0.14	-0.74	-1.14	D0
ENSMUSG00000025477.14	Inpp5a	1.4	0.39	0.09	-0.69	-1.19	D0
ENSMUSG00000029705.17	Cux1	1.4	0.36	0.14	-0.72	-1.18	D0
ENSMUSG00000073609.9	D2hgdh	1.39	0.34	0.13	-0.64	-1.23	D0
ENSMUSG00000038473.14	Nos1ap	1.4	0.4	0.05	-0.64	-1.21	D0
ENSMUSG00000085795.8	Zfp703	1.37	0.45	0.05	-0.66	-1.21	D0
ENSMUSG00000020864.13	Ankrd40	1.28	0.5	0.13	-0.59	-1.32	D0
ENSMUSG00000045248.6	Med26	1.26	0.56	0.09	-0.59	-1.32	D0
ENSMUSG00000059288.14	Cdyl	1.27	0.53	0.06	-0.51	-1.35	D0
ENSMUSG00000062232.14	Rapgef2	1.33	0.42	0.13	-0.57	-1.31	D0
ENSMUSG00000107761.1	2010008C14Rik	1.32	0.52	0.08	-0.7	-1.22	D0
ENSMUSG00000006301.17	Tmbim1	0.94	1.11	-0.11	-0.9	-1.04	D0
ENSMUSG00000018750.14	Zbtb4	1.03	1.02	-0.1	-0.92	-1.02	D0
ENSMUSG00000027246.12	Ell3	1.02	0.99	-0.03	-0.85	-1.12	D0
ENSMUSG00000031024.13	St5	1.03	0.99	-0.04	-0.89	-1.09	D0
ENSMUSG00000020173.17	Cobl	1.23	0.84	-0.21	-0.83	-1.03	D0
ENSMUSG00000053536.7	Cstf2t	1.17	0.91	-0.22	-0.83	-1.04	D0
ENSMUSG00000022994.9	Adcy6	1.22	0.81	-0.13	-0.81	-1.09	D0
ENSMUSG00000054517.9	Trim65	1.25	0.79	-0.18	-0.76	-1.09	D0
ENSMUSG00000074345.4	Tnfaip8l3	1.27	0.75	-0.15	-0.77	-1.1	D0
ENSMUSG00000038351.14	Sgsm2	1.14	0.87	-0.07	-0.84	-1.11	D0
ENSMUSG00000030739.18	Myh14	1.13	0.94	-0.18	-0.96	-0.94	D0
ENSMUSG00000030805.14	Stx4a	1.28	0.72	-0.07	-0.95	-0.97	D0
ENSMUSG00000068551.12	Zfp467	1.26	0.8	-0.19	-0.92	-0.95	D0
ENSMUSG00000039976.4	Tbc1d16	1.17	0.82	-0.01	-0.95	-1.03	D0
ENSMUSG00000078954.9	Arhgap8	1.18	0.84	-0.07	-0.99	-0.96	D0
ENSMUSG00000024927.8	Rela	1.22	0.84	-0.25	-0.67	-1.14	D0
ENSMUSG00000034854.8	Mfsd12	1.25	0.82	-0.32	-0.6	-1.14	D0
ENSMUSG00000026167.14	Wnt10a	1.16	0.94	-0.33	-0.67	-1.11	D0
ENSMUSG00000038866.15	Zcchc2	1.14	0.92	-0.28	-0.58	-1.2	D0
ENSMUSG00000025790.14	Slco3a1	1.02	0.97	-0.08	-0.68	-1.24	D0
ENSMUSG00000039713.17	Plekhg5	1.1	0.91	-0.13	-0.65	-1.23	D0
ENSMUSG00000040717.6	Il17rd	1.1	0.91	-0.1	-0.67	-1.23	D0
ENSMUSG00000032217.13	Rnf111	1.23	0.76	-0.2	-0.52	-1.27	D0
ENSMUSG00000034471.12	Caskin2	1.16	0.86	-0.16	-0.67	-1.2	D0
ENSMUSG00000054199.17	Gon4l	1.18	0.83	-0.12	-0.71	-1.18	D0
ENSMUSG00000039568.6	Ubald1	1.26	0.74	-0.16	-0.66	-1.19	D0
ENSMUSG00000039989.7	Cbx4	1.19	0.78	-0.07	-0.66	-1.24	D0
ENSMUSG00000095105.2	Edaradd	1.21	0.76	-0.07	-0.65	-1.24	D0
ENSMUSG00000026942.13	Traf2	1.39	0.73	-0.62	-0.6	-0.89	D0
ENSMUSG00000015605.6	Srf	1.42	0.66	-0.49	-0.69	-0.91	D0
ENSMUSG00000034412.13	Tbc1d10a	1.49	0.57	-0.5	-0.73	-0.83	D0
ENSMUSG00000028617.10	Lrrc42	1.43	0.67	-0.58	-0.75	-0.77	D0
ENSMUSG00000028042.15	Zbtb7b	1.52	0.49	-0.47	-0.59	-0.95	D0
ENSMUSG00000032479.15	Map4	1.51	0.49	-0.44	-0.63	-0.94	D0
ENSMUSG00000022335.17	Zfat	1.5	0.53	-0.51	-0.6	-0.92	D0
ENSMUSG00000062300.14	Nectin2	1.47	0.58	-0.52	-0.57	-0.95	D0
ENSMUSG00000025324.8	Atp10a	1.39	0.64	-0.37	-0.55	-1.11	D0
ENSMUSG00000038167.6	Plekhg6	1.46	0.54	-0.41	-0.52	-1.07	D0
ENSMUSG00000027329.9	Spef1	1.44	0.52	-0.32	-0.48	-1.15	D0
ENSMUSG00000051977.16	Prdm9	1.38	0.6	-0.29	-0.51	-1.18	D0
ENSMUSG00000034636.9	Zyg11b	1.34	0.71	-0.45	-0.47	-1.13	D0
ENSMUSG00000020785.17	Camkk1	1.35	0.76	-0.45	-0.79	-0.87	D0
ENSMUSG00000041890.17	Git2	1.34	0.79	-0.5	-0.84	-0.79	D0
ENSMUSG00000038618.12	Rassf7	1.29	0.84	-0.42	-0.86	-0.84	D0
ENSMUSG00000034574.10	Daam1	1.28	0.83	-0.38	-0.78	-0.96	D0
ENSMUSG00000042608.15	Stk40	1.34	0.74	-0.33	-0.75	-1	D0
ENSMUSG00000026638.15	Irf6	1.25	0.79	-0.34	-1.21	-0.48	D0
ENSMUSG00000056216.9	Cebpg	1.27	0.85	-0.55	-1.01	-0.56	D0
ENSMUSG00000014763.8	Fam120b	1.41	0.65	-0.4	-0.99	-0.67	D0
ENSMUSG00000033420.12	Antxr1	1.45	0.58	-0.36	-0.97	-0.71	D0
ENSMUSG00000021945.9	Zmym2	1.55	0.43	-0.45	-0.91	-0.62	D0
ENSMUSG00000038170.15	Pde4dip	1.5	0.51	-0.43	-0.92	-0.66	D0
ENSMUSG00000054387.13	Mdm4	1.5	0.52	-0.44	-0.95	-0.63	D0
ENSMUSG00000042670.5	Immp1l	1.48	0.55	-0.51	-0.97	-0.55	D0
ENSMUSG00000021835.15	Bmp4	1.56	0.44	-0.58	-0.78	-0.64	D0
ENSMUSG00000054893.15	Zfp667	1.52	0.51	-0.5	-0.8	-0.73	D0
ENSMUSG00000020277.10	Pfkl	1.42	0.68	-0.65	-0.91	-0.54	D0
ENSMUSG00000066364.2	Serpina3b	1.45	0.64	-0.65	-0.83	-0.61	D0
ENSMUSG00000026077.15	Npas2	1.45	0.62	-0.54	-0.88	-0.66	D0
ENSMUSG00000098923.1	Tmem185b	1.39	0.71	-0.51	-0.93	-0.66	D0
ENSMUSG00000018736.14	Ndel1	1.38	0.64	-0.26	-1.09	-0.66	D0
ENSMUSG00000051351.14	Zfp46	1.35	0.58	-0.08	-1.16	-0.7	D0
ENSMUSG00000041225.16	Arhgap12	1.32	0.68	-0.14	-1.1	-0.75	D0
ENSMUSG00000070436.12	Serpinh1	1.32	0.66	-0.15	-1.15	-0.68	D0
ENSMUSG00000047866.18	Lonp2	1.44	0.48	-0.14	-1.1	-0.68	D0
ENSMUSG00000023845.7	Lnpep	1.37	0.69	-0.3	-0.95	-0.81	D0
ENSMUSG00000109295.1	Gm5739	1.36	0.69	-0.28	-0.99	-0.78	D0
ENSMUSG00000047804.15	Akap10	1.41	0.65	-0.32	-0.89	-0.84	D0
ENSMUSG00000036995.7	Asap3	1.33	0.71	-0.23	-0.98	-0.84	D0
ENSMUSG00000060671.12	Atp8b2	1.35	0.68	-0.19	-0.98	-0.86	D0
ENSMUSG00000054252.18	Fgfr3	1.33	0.67	-0.13	-0.98	-0.89	D0
ENSMUSG00000023247.2	Guca2a	0.88	0.4	0.6	-1.62	-0.26	D0
ENSMUSG00000028527.18	Ak4	1	0.46	0.33	-1.63	-0.16	D0
ENSMUSG00000061232.16	H2-K1	1.17	0.27	0.39	-1.52	-0.31	D0
ENSMUSG00000019055.15	Plod1	1.26	0.44	0.13	-1.42	-0.42	D0
ENSMUSG00000101970.8	1810026B05Rik	1.08	0.7	0.16	-1.44	-0.49	D0
ENSMUSG00000028015.3	Ctso	1.27	-0.05	0.37	-1.5	-0.09	D0
ENSMUSG00000021360.16	Gcnt2	1.11	0.08	0.67	-1.46	-0.4	D0
ENSMUSG00000036292.14	Gramd1c	1.18	0.02	0.68	-1.38	-0.49	D0
ENSMUSG00000035493.10	Tgfbi	1.23	0.27	0.44	-1.38	-0.56	D0
ENSMUSG00000028223.8	Decr1	1.26	0.08	0.56	-1.32	-0.58	D0
ENSMUSG00000059182.7	Skap2	1.31	0.11	0.49	-1.28	-0.63	D0
ENSMUSG00000053470.13	Kdm3a	1.41	0.17	0.16	-1.34	-0.41	D0
ENSMUSG00000069581.12	Tspear	1.41	0.03	0.31	-1.32	-0.43	D0
ENSMUSG00000038175.10	Mylip	1.47	-0.12	0.39	-1.16	-0.58	D0
ENSMUSG00000040703.11	Cyp2s1	1.42	-0.18	0.51	-1.13	-0.63	D0
ENSMUSG00000040591.18	1110051M20Rik	1.53	-0.49	0.44	-1.01	-0.47	D0
ENSMUSG00000031503.13	Col4a2	0.48	1.34	-0.49	-1.31	-0.03	D0_toW2
ENSMUSG00000014668.15	Chfr	0.52	1.42	-0.5	-1.19	-0.26	D0_toW2
ENSMUSG00000079557.11	2022-03-02	0.23	1.14	0.43	-1.54	-0.26	D0_toW2
ENSMUSG00000064215.13	Ifi27	0.4	1.02	0.64	-1.38	-0.69	D0_toW2
ENSMUSG00000038387.9	Rras	0.41	1.03	0.65	-1.3	-0.8	D0_toW2
ENSMUSG00000073405.6	H2-T-ps	0.55	0.92	0.55	-1.51	-0.51	D0_toW2
ENSMUSG00000073403.11	Gm10499	0.6	0.89	0.46	-1.58	-0.37	D0_toW2
ENSMUSG00000039239.14	Tgfb2	0.71	0.95	0.36	-1.47	-0.55	D0_toW2
ENSMUSG00000021876.15	Rnase4	0.62	0.8	0.66	-1.47	-0.61	D0_toW2
ENSMUSG00000087598.9	Zfp111	0.59	1.39	-0.19	-1.09	-0.7	D0_toW2
ENSMUSG00000050821.14	Fam131a	0.71	1.27	-0.11	-1.18	-0.68	D0_toW2
ENSMUSG00000060579.13	Fhit	0.41	1.41	0.08	-1.08	-0.82	D0_toW2
ENSMUSG00000093909.2	Gm3883	0.4	1.32	0.28	-1.07	-0.94	D0_toW2
ENSMUSG00000039501.14	Znfx1	0.5	1.32	0.17	-0.99	-1	D0_toW2
ENSMUSG00000028108.15	Ecm1	0.46	1.34	0.17	-1.05	-0.93	D0_toW2
ENSMUSG00000039810.11	Zc3h10	0.64	1.32	-0.04	-1.04	-0.88	D0_toW2
ENSMUSG00000079037.9	Prnp	0.58	1.28	0.12	-1.09	-0.89	D0_toW2
ENSMUSG00000027087.11	Itgav	0.6	1.24	0.17	-1.15	-0.86	D0_toW2
ENSMUSG00000049690.15	Nckap5	0.26	1.35	0.35	-1.13	-0.84	D0_toW2
ENSMUSG00000037622.14	Wdtc1	0.36	1.35	0.25	-1.14	-0.82	D0_toW2
ENSMUSG00000022801.13	Lrch3	0.35	1.35	0.23	-1.22	-0.71	D0_toW2
ENSMUSG00000070390.12	Nlrp1b	0.5	1.4	-0.02	-0.86	-1.02	D0_toW2
ENSMUSG00000031955.10	Bcar1	0.45	1.42	0.01	-0.93	-0.95	D0_toW2
ENSMUSG00000001119.7	Col6a1	0.47	1.41	0.02	-0.96	-0.94	D0_toW2
ENSMUSG00000030095.10	Tmem43	0.51	1.43	-0.1	-0.96	-0.88	D0_toW2
ENSMUSG00000023007.15	Prpf40b	0.34	1.48	0.02	-0.87	-0.97	D0_toW2
ENSMUSG00000003585.13	Sec14l2	0.35	1.49	-0.04	-0.78	-1.02	D0_toW2
ENSMUSG00000038065.13	Mturn	0.05	1.47	0.25	-1.2	-0.57	D0_toW2
ENSMUSG00000036438.14	Calm2	0.08	1.35	0.43	-1.29	-0.58	D0_toW2
ENSMUSG00000042121.16	Ssh1	0.26	1.35	0.09	-1.42	-0.28	D0_toW2
ENSMUSG00000021112.9	Mpp5	0.31	1.31	0.2	-1.4	-0.42	D0_toW2
ENSMUSG00000043019.12	Edem3	0.38	1.48	-0.2	-1.19	-0.47	D0_toW2
ENSMUSG00000022037.15	Clu	0.4	1.41	-0.09	-1.29	-0.42	D0_toW2
ENSMUSG00000002105.15	Slc39a13	0.21	1.5	0.02	-1.19	-0.54	D0_toW2
ENSMUSG00000081355.1	Gm15264	1.24	0.93	-0.6	-0.76	-0.81	D0_toW2
ENSMUSG00000066235.7	Pomgnt2	1.25	0.91	-0.56	-0.72	-0.88	D0_toW2
ENSMUSG00000049107.13	Ntf3	1.16	1.01	-0.55	-0.79	-0.83	D0_toW2
ENSMUSG00000037553.14	Zdhhc18	1.19	0.98	-0.55	-0.77	-0.86	D0_toW2
ENSMUSG00000037126.16	Psd	1.18	0.99	-0.57	-0.75	-0.86	D0_toW2
ENSMUSG00000025225.15	Nfkb2	1.13	1.04	-0.54	-0.76	-0.87	D0_toW2
ENSMUSG00000056204.8	Pgpep1	1.06	1.12	-0.56	-0.91	-0.69	D0_toW2
ENSMUSG00000026729.9	4930562F07Rik	1.13	1.05	-0.62	-0.88	-0.67	D0_toW2
ENSMUSG00000055978.5	Fut2	1.14	1.02	-0.51	-0.91	-0.75	D0_toW2
ENSMUSG00000046417.14	Lrrc75a	1.1	1.06	-0.44	-0.91	-0.81	D0_toW2
ENSMUSG00000002983.17	Relb	1.07	1.1	-0.48	-0.81	-0.88	D0_toW2
ENSMUSG00000033799.10	Tasor2	1.08	1.06	-0.5	-0.6	-1.04	D0_toW2
ENSMUSG00000026203.16	Dnajb2	0.96	1.2	-0.59	-0.6	-0.97	D0_toW2
ENSMUSG00000024777.10	Ppp2r5b	1	1.17	-0.56	-0.7	-0.91	D0_toW2
ENSMUSG00000059325.14	Hopx	0.86	1.29	-0.56	-0.91	-0.68	D0_toW2
ENSMUSG00000045962.16	Wnk1	0.95	1.21	-0.59	-0.89	-0.69	D0_toW2
ENSMUSG00000090394.8	4930523C07Rik	1	1.15	-0.45	-0.98	-0.72	D0_toW2
ENSMUSG00000011960.12	Ccnt1	0.93	1.21	-0.42	-0.98	-0.73	D0_toW2
ENSMUSG00000021681.8	Aggf1	0.93	1.2	-0.37	-0.94	-0.83	D0_toW2
ENSMUSG00000041986.16	Elmod1	1.05	1.08	-0.35	-0.95	-0.84	D0_toW2
ENSMUSG00000021573.15	Tppp	1.02	1.09	-0.28	-0.91	-0.92	D0_toW2
ENSMUSG00000043822.18	Adamtsl5	0.97	1.1	-0.18	-1.06	-0.83	D0_toW2
ENSMUSG00000031791.8	Tmem38a	0.99	1.09	-0.18	-1	-0.9	D0_toW2
ENSMUSG00000028841.14	Cnksr1	0.98	1.08	-0.15	-1.01	-0.9	D0_toW2
ENSMUSG00000020838.12	Slc6a4	1.01	1.1	-0.29	-1.05	-0.76	D0_toW2
ENSMUSG00000027932.14	Slc27a3	1.04	1.01	-0.16	-1.14	-0.75	D0_toW2
ENSMUSG00000025647.16	Shisa5	1.11	0.95	-0.19	-1.13	-0.74	D0_toW2
ENSMUSG00000031652.11	N4bp1	0.88	1.18	-0.23	-1.12	-0.71	D0_toW2
ENSMUSG00000021669.15	Col4a3bp	0.89	1.19	-0.26	-1.1	-0.72	D0_toW2
ENSMUSG00000049214.13	Skint7	0.8	1.32	-0.74	-0.92	-0.46	D0_toW2
ENSMUSG00000034472.13	Rasd2	0.97	1.17	-0.64	-1.02	-0.48	D0_toW2
ENSMUSG00000032727.14	Mier3	1.03	1.04	-0.7	-1.15	-0.22	D0_toW2
ENSMUSG00000027882.18	Stxbp3	1.18	0.88	-0.65	-1.16	-0.25	D0_toW2
ENSMUSG00000039841.14	Zfp800	1.24	0.88	-0.84	-0.91	-0.37	D0_toW2
ENSMUSG00000019951.10	Uhrf1bp1l	1.27	0.88	-0.8	-0.81	-0.55	D0_toW2
ENSMUSG00000005968.14	Tuft1	1.3	0.86	-0.77	-0.79	-0.59	D0_toW2
ENSMUSG00000020260.9	Pofut2	1.21	0.96	-0.83	-0.59	-0.75	D0_toW2
ENSMUSG00000032477.14	Cdc25a	1.12	0.97	-0.56	-0.36	-1.17	D0_toW2
ENSMUSG00000036737.12	Oxsr1	1.16	0.98	-0.73	-0.42	-0.99	D0_toW2
ENSMUSG00000019082.18	Slc25a22	1.18	0.95	-0.68	-0.4	-1.04	D0_toW2
ENSMUSG00000055065.7	Ddx17	0.98	1.18	-0.94	-0.53	-0.69	D0_toW2
ENSMUSG00000040389.15	Wdr47	0.8	1.35	-0.76	-0.62	-0.76	D0_toW2
ENSMUSG00000029108.14	Pcdh7	0.97	1.18	-0.94	-0.74	-0.47	D0_toW2
ENSMUSG00000027881.14	Prpf38b	0.89	1.26	-0.91	-0.75	-0.49	D0_toW2
ENSMUSG00000026082.11	Rev1	0.95	1.16	-1.09	-0.67	-0.35	D0_toW2
ENSMUSG00000025316.16	Banp	0.82	1.27	-1.11	-0.52	-0.45	D0_toW2
ENSMUSG00000055480.7	Zfp458	1.02	0.96	-1.3	-0.59	-0.09	D0_toW2
ENSMUSG00000027864.9	Ptgfrn	0.9	1.11	-1.28	-0.5	-0.23	D0_toW2
ENSMUSG00000005374.13	Tbl2	1.17	0.92	-1.17	-0.44	-0.47	D0_toW2
ENSMUSG00000079499.9	6530402F18Rik	-0.02	1.54	-0.84	-0.93	0.25	D0_toW2
ENSMUSG00000046667.14	Rbm12b1	-0.06	1.57	-0.83	-0.89	0.21	D0_toW2
ENSMUSG00000020230.15	Prmt2	0.13	1.68	-0.54	-0.82	-0.45	D0_toW2
ENSMUSG00000019487.11	Trip10	0.13	1.64	-0.42	-0.99	-0.35	D0_toW2
ENSMUSG00000040687.16	Madd	-0.43	1.4	0.02	-1.32	0.34	D0_toW2
ENSMUSG00000011427.16	Zfp790	-0.2	1.45	0.2	-1.34	-0.11	D0_toW2
ENSMUSG00000039789.7	Zfp597	-0.44	0.9	0.08	-1.47	0.92	D0_toW2
ENSMUSG00000079017.3	Ifi27l2a	-0.11	0.31	0.3	-1.6	1.11	D0_toW2
ENSMUSG00000058207.6	Serpina3k	0.15	0.32	0.21	-1.68	1	D0_toW2
ENSMUSG00000026479.13	Lamc2	0.06	0.59	0.19	-1.7	0.86	D0_toW2
ENSMUSG00000063245.11	Zfp993	0.3	0.4	0.67	-1.77	0.4	D0_toW2
ENSMUSG00000021417.15	Eci2	0.14	0.18	0.73	-1.72	0.67	D0_toW2
ENSMUSG00000093661.1	Eif4e3	0.68	0.55	-0.34	-1.61	0.72	D0_toW2
ENSMUSG00000056429.4	Tgoln1	0.92	0.12	-0.32	-1.54	0.82	D0_toW2
ENSMUSG00000021779.17	Thrb	0.75	0.3	-0.17	-1.65	0.77	D0_toW2
ENSMUSG00000067235.14	H2-Q10	0.46	1.03	-0.12	-1.63	0.26	D0_toW2
ENSMUSG00000037822.12	Smim14	0.53	0.95	-0.25	-1.62	0.38	D0_toW2
ENSMUSG00000002325.15	Irf9	0.29	0.8	-0.07	-1.68	0.67	D0_toW2
ENSMUSG00000024425.4	Ndfip1	1.12	0.58	-0.27	-1.53	0.11	D0_toW2
ENSMUSG00000000530.16	Acvrl1	0.84	0.77	-0.3	-1.59	0.28	D0_toW2
ENSMUSG00000042312.9	S100a13	0.24	0.67	-0.68	-1.34	1.11	D0_toW2
ENSMUSG00000040631.8	Dok4	0.07	0.8	-0.48	-1.43	1.04	D0_toW2
ENSMUSG00000030157.5	Clec2d	0.06	0.93	-0.76	-1.24	1.01	D0_toW2
ENSMUSG00000029560.12	Snx8	0.28	1.05	-1.1	-1.01	0.77	D0_toW2
ENSMUSG00000108801.1	Gm39090	-0.17	1.36	-0.55	-1.22	0.58	D0_toW2
ENSMUSG00000078994.9	Zfp429	-0.12	1.25	-0.45	-1.34	0.66	D0_toW2
ENSMUSG00000055723.6	Rras2	0.01	1.29	-0.51	-1.34	0.54	D0_toW2
ENSMUSG00000018648.15	Dusp14	0.02	1.34	-0.74	-1.17	0.54	D0_toW2
ENSMUSG00000032332.17	Col12a1	0.3	1.11	-0.7	-1.34	0.63	D0_toW2
ENSMUSG00000015533.9	Itga2	0.27	1.07	-0.7	-1.34	0.7	D0_toW2
ENSMUSG00000027777.15	Schip1	-0.4	1.15	-0.71	-1.02	0.98	D0_toW2
ENSMUSG00000024293.16	Esco1	-0.45	1.32	-0.3	-1.23	0.66	D0_toW2
ENSMUSG00000020023.18	Tmcc3	-0.49	1.28	-0.36	-1.19	0.77	D0_toW2
ENSMUSG00000040451.18	Sgms1	0.81	0.51	-0.95	-1.21	0.85	D0_toW2
ENSMUSG00000025939.18	Ube2w	0.74	0.49	-1.11	-1.05	0.94	D0_toW2
ENSMUSG00000032231.14	Anxa2	0.47	0.57	-0.86	-1.25	1.07	D0_toW2
ENSMUSG00000030469.10	Zfp719	0.42	0.67	-1.09	-1.04	1.05	D0_toW2
ENSMUSG00000031608.13	Galnt7	0.6	0.25	-1.1	-0.95	1.21	D0_toW2
ENSMUSG00000002580.7	Mien1	0.61	0.25	-0.92	-1.14	1.19	D0_toW2
ENSMUSG00000002396.8	Ocel1	0.37	1.57	-0.95	-0.49	-0.5	D0_toW2
ENSMUSG00000026806.15	Ddx31	0.37	1.55	-1.03	-0.45	-0.44	D0_toW2
ENSMUSG00000013150.15	Gfod2	0.29	1.57	-0.91	-0.17	-0.78	D0_toW2
ENSMUSG00000040502.5	2022-03-09	0.12	1.66	-0.79	-0.26	-0.73	D0_toW2
ENSMUSG00000002458.13	Rgs19	0.51	1.43	-0.75	-0.14	-1.05	D0_toW2
ENSMUSG00000020781.14	Tsen54	0.29	1.53	-0.75	-0.07	-1	D0_toW2
ENSMUSG00000023452.19	Pisd	0.27	1.52	-0.54	-0.1	-1.15	D0_toW2
ENSMUSG00000023990.18	Tfeb	0.55	1.36	-0.41	-0.23	-1.28	D0_toW2
ENSMUSG00000031916.17	Cog8	0.58	1.3	-0.29	-0.22	-1.36	D0_toW2
ENSMUSG00000052609.9	Plekhg3	0.5	1.36	-0.32	-0.22	-1.33	D0_toW2
ENSMUSG00000036948.17	Map11	0.55	1.41	-0.5	-0.28	-1.17	D0_toW2
ENSMUSG00000024376.7	Epb41l4a	0.43	1.47	-0.32	-0.41	-1.18	D0_toW2
ENSMUSG00000053483.13	Usp21	0.48	1.42	-0.23	-0.44	-1.23	D0_toW2
ENSMUSG00000028893.8	Sesn2	0.52	1.52	-0.59	-0.58	-0.86	D0_toW2
ENSMUSG00000001441.13	Npepps	0.4	1.55	-0.45	-0.51	-0.99	D0_toW2
ENSMUSG00000025384.15	Faap100	0.37	1.55	-0.4	-0.5	-1.02	D0_toW2
ENSMUSG00000044952.5	Kctd21	0.5	1.51	-0.49	-0.53	-0.99	D0_toW2
ENSMUSG00000049686.14	Orai1	0.46	1.51	-0.46	-0.48	-1.04	D0_toW2
ENSMUSG00000027582.16	Zgpat	0.27	1.57	-0.33	-0.44	-1.07	D0_toW2
ENSMUSG00000038023.12	Atp6v0a2	0.23	1.63	-0.4	-0.54	-0.92	D0_toW2
ENSMUSG00000039474.13	Wfs1	0.28	1.59	-0.55	-0.33	-0.99	D0_toW2
ENSMUSG00000034209.4	Rasl10a	0.02	1.7	-0.33	-0.56	-0.83	D0_toW2
ENSMUSG00000040339.10	Fam102b	0.12	1.69	-0.4	-0.66	-0.75	D0_toW2
ENSMUSG00000044231.3	Nhlrc1	0.43	1.54	-0.36	-0.86	-0.75	D0_toW2
ENSMUSG00000021244.15	Ylpm1	-0.05	1.54	-0.61	0.21	-1.1	D0_toW2
ENSMUSG00000040033.16	Stat2	-0.03	1.47	-0.48	0.27	-1.23	D0_toW2
ENSMUSG00000039218.17	Srrm2	-0.21	1.52	-0.51	0.32	-1.13	D0_toW2
ENSMUSG00000043991.5	Pura	0	1.6	-0.46	-0.03	-1.11	D0_toW2
ENSMUSG00000026166.14	Ccl20	-0.7	1.69	-0.59	0.13	-0.53	D0_toW2
ENSMUSG00000043895.6	S1pr2	-0.55	1.73	-0.28	-0.11	-0.79	D0_toW2
ENSMUSG00000044730.17	9930104L06Rik	-0.7	1.65	-0.13	0.06	-0.88	D0_toW2
ENSMUSG00000005907.14	Pex1	0.62	0.53	-0.32	0.79	-1.62	D0_toW2
ENSMUSG00000002057.4	Foxn1	0.29	0.79	-0.25	0.78	-1.62	D0_toW2
ENSMUSG00000026192.13	Atic	0.21	0.64	-0.1	0.9	-1.65	D0_toW2
ENSMUSG00000025231.17	Sufu	0.43	0.65	-0.17	0.76	-1.67	D0_toW2
ENSMUSG00000052949.14	Rnf157	0.47	0.68	-0.08	0.63	-1.71	D0_toW2
ENSMUSG00000025218.6	Poll	0.64	0.51	0.33	0.29	-1.77	D0_toW2
ENSMUSG00000023952.13	Gtpbp2	0.42	0.51	0.3	0.55	-1.78	D0_toW2
ENSMUSG00000036864.16	Proser3	0.36	0.68	0.22	0.49	-1.76	D0_toW2
ENSMUSG00000020456.17	Ogdh	0.38	0.82	0.23	0.3	-1.74	D0_toW2
ENSMUSG00000042535.9	Gtpbp1	0.39	0.89	0.18	0.26	-1.72	D0_toW2
ENSMUSG00000025782.12	Taf3	0.32	0.97	0.21	0.19	-1.69	D0_toW2
ENSMUSG00000035632.16	Cnot3	0.27	1.01	0.19	0.21	-1.68	D0_toW2
ENSMUSG00000040701.16	Ap1g2	0.21	0.99	0.1	0.38	-1.68	D0_toW2
ENSMUSG00000029168.14	Dpysl5	0.09	0.8	0.17	0.64	-1.71	D0_toW2
ENSMUSG00000032185.15	Carm1	0.33	0.85	0.07	0.47	-1.72	D0_toW2
ENSMUSG00000068040.10	Tm9sf4	0.23	0.82	0.05	0.61	-1.7	D0_toW2
ENSMUSG00000001420.13	Tmem79	0.12	1.33	-0.23	0.23	-1.45	D0_toW2
ENSMUSG00000021738.5	Atxn7	0.05	1.34	-0.13	0.21	-1.46	D0_toW2
ENSMUSG00000025047.9	Pdcd11	0.09	1.31	-0.31	0.34	-1.44	D0_toW2
ENSMUSG00000020329.12	Polrmt	0.14	1.16	0.01	0.28	-1.6	D0_toW2
ENSMUSG00000030036.8	Mogs	0.17	1.26	-0.08	0.19	-1.53	D0_toW2
ENSMUSG00000047284.14	Neurl4	0.16	1.22	-0.18	0.34	-1.53	D0_toW2
ENSMUSG00000070709.12	Zfp974	0.02	1.07	-0.07	0.57	-1.59	D0_toW2
ENSMUSG00000006641.12	Slc5a6	0.46	1.09	0.01	0.04	-1.61	D0_toW2
ENSMUSG00000037408.10	Cnnm4	0.4	1.08	-0.03	0.18	-1.63	D0_toW2
ENSMUSG00000032590.14	Apeh	0.53	1.09	-0.19	0.15	-1.57	D0_toW2
ENSMUSG00000037275.14	Gemin5	0.44	1.29	-0.23	-0.06	-1.44	D0_toW2
ENSMUSG00000029104.15	Htt	0.33	1.26	-0.04	-0.02	-1.52	D0_toW2
ENSMUSG00000037366.14	Pafah2	0.41	1.21	0.08	-0.16	-1.53	D0_toW2
ENSMUSG00000061436.15	Hipk2	0.34	1.32	-0.02	-0.2	-1.44	D0_toW2
ENSMUSG00000015697.14	Setdb1	0.77	0.89	-0.32	0.23	-1.57	D0_toW2
ENSMUSG00000022436.16	Sh3bp1	0.83	0.78	-0.06	0.09	-1.64	D0_toW2
ENSMUSG00000020741.17	Cluh	0.66	0.83	0	0.18	-1.68	D0_toW2
ENSMUSG00000042790.16	Rnf214	0.74	0.82	0	0.1	-1.66	D0_toW2
ENSMUSG00000042520.16	Ubap2l	0.71	0.85	-0.11	0.21	-1.65	D0_toW2
ENSMUSG00000033728.14	Lrrc14	0.73	0.91	-0.09	0.06	-1.62	D0_toW2
ENSMUSG00000002129.11	Sf3a1	0.52	0.84	-0.18	0.47	-1.66	D0_toW2
ENSMUSG00000028433.14	Ubap2	0.54	0.84	-0.18	0.46	-1.66	D0_toW2
ENSMUSG00000044367.7	Slc16a13	0.57	0.91	-0.15	0.32	-1.65	D0_toW2
ENSMUSG00000070047.14	Fat1	0.52	0.94	-0.39	0.49	-1.56	D0_toW2
ENSMUSG00000024787.14	Snx15	0.54	1.06	-0.36	0.29	-1.54	D0_toW2
ENSMUSG00000037326.10	Capn15	0.35	1.14	-0.3	0.34	-1.54	D0_toW2
ENSMUSG00000048578.11	Mlec	0.4	1.11	-0.27	0.31	-1.56	D0_toW2
ENSMUSG00000022556.11	Hsf1	1	0.89	-0.49	0	-1.4	D0_toW2
ENSMUSG00000028703.14	Lrrc41	0.98	1.01	-0.55	-0.13	-1.31	D0_toW2
ENSMUSG00000026858.18	Miga2	0.79	1.07	-0.59	0.09	-1.36	D0_toW2
ENSMUSG00000031156.18	Slc35a2	0.92	0.86	-0.61	0.24	-1.41	D0_toW2
ENSMUSG00000026816.14	Gtf3c5	0.64	1.15	-0.15	-0.15	-1.49	D0_toW2
ENSMUSG00000035181.6	Heatr5a	0.72	1.11	-0.17	-0.17	-1.48	D0_toW2
ENSMUSG00000048920.8	Fkrp	0.77	1.03	-0.07	-0.22	-1.51	D0_toW2
ENSMUSG00000031145.15	Prickle3	0.84	0.96	-0.23	-0.04	-1.52	D0_toW2
ENSMUSG00000039804.15	Ncoa5	0.92	0.86	-0.29	0.04	-1.53	D0_toW2
ENSMUSG00000030600.15	Lrfn1	0.87	1.02	-0.39	-0.06	-1.43	D0_toW2
ENSMUSG00000048707.9	Tprn	0.9	0.99	-0.35	-0.1	-1.44	D0_toW2
ENSMUSG00000030822.15	Prr14	0.78	1.14	-0.43	-0.12	-1.37	D0_toW2
ENSMUSG00000070939.9	Tgfbrap1	0.8	1.09	-0.34	-0.11	-1.43	D0_toW2
ENSMUSG00000034617.7	Mtrr	0.76	1.04	-0.37	0.05	-1.48	D0_toW2
ENSMUSG00000052214.9	Opa3	0.68	1.06	-0.26	0.05	-1.53	D0_toW2
ENSMUSG00000013483.14	Card14	-0.11	1.53	0.32	-0.7	-1.03	D0_toW2
ENSMUSG00000020740.13	Gga3	-0.06	1.53	0.27	-0.67	-1.07	D0_toW2
ENSMUSG00000004665.10	Cnn2	-0.06	1.47	0.37	-0.63	-1.15	D0_toW2
ENSMUSG00000078144.4	Capns2	-0.08	1.49	0.36	-0.69	-1.08	D0_toW2
ENSMUSG00000000194.13	Gpr107	0.08	1.43	0.36	-0.73	-1.14	D0_toW2
ENSMUSG00000021366.8	Hivep1	0.04	1.47	0.34	-0.81	-1.03	D0_toW2
ENSMUSG00000045414.7	Dipk2a	0.04	1.51	0.24	-0.72	-1.08	D0_toW2
ENSMUSG00000051652.4	Lrrc3	0.1	1.5	0.22	-0.78	-1.04	D0_toW2
ENSMUSG00000003581.14	Rnf215	0.07	1.48	0.22	-0.55	-1.21	D0_toW2
ENSMUSG00000029053.16	Prkcz	0.07	1.51	0.17	-0.57	-1.17	D0_toW2
ENSMUSG00000022629.17	Kif21a	0.14	1.44	0.21	-0.54	-1.25	D0_toW2
ENSMUSG00000024580.8	Grpel2	0.13	1.48	0.13	-0.53	-1.22	D0_toW2
ENSMUSG00000013646.17	Sh3bp5l	0.01	1.45	0.33	-0.61	-1.19	D0_toW2
ENSMUSG00000045795.10	Whamm	-0.02	1.5	0.25	-0.59	-1.15	D0_toW2
ENSMUSG00000075040.9	Zfp408	-0.01	1.5	0.25	-0.57	-1.17	D0_toW2
ENSMUSG00000011832.15	Evi5l	0.27	1.41	0.18	-0.66	-1.21	D0_toW2
ENSMUSG00000039908.14	Slc26a11	0.29	1.46	0.05	-0.62	-1.18	D0_toW2
ENSMUSG00000029071.16	Dvl1	0.17	1.52	0.06	-0.6	-1.14	D0_toW2
ENSMUSG00000051606.5	2010001K21Rik	0.16	1.52	0.09	-0.66	-1.11	D0_toW2
ENSMUSG00000015659.12	Serac1	0.2	1.55	-0.02	-0.7	-1.03	D0_toW2
ENSMUSG00000033434.15	Gtpbp6	0.23	1.55	-0.03	-0.78	-0.97	D0_toW2
ENSMUSG00000000605.9	Clcn4	0.18	1.52	0.11	-0.8	-1.01	D0_toW2
ENSMUSG00000020882.17	Cacnb1	0.14	1.53	0.1	-0.76	-1.02	D0_toW2
ENSMUSG00000033671.18	Cep350	0.11	1.55	0.08	-0.7	-1.04	D0_toW2
ENSMUSG00000086245.1	Gm16170	0.14	1.56	0.05	-0.74	-1	D0_toW2
ENSMUSG00000118502.1	AL645861.1	0.14	1.57	0.02	-0.82	-0.91	D0_toW2
ENSMUSG00000004815.12	Dgkq	-0.04	1.58	0.16	-0.66	-1.03	D0_toW2
ENSMUSG00000045094.8	Arhgef37	0.02	1.57	0.14	-0.74	-0.99	D0_toW2
ENSMUSG00000040711.8	Sh3pxd2b	0.02	1.59	0.05	-0.62	-1.04	D0_toW2
ENSMUSG00000036819.14	Jmjd4	0.01	1.58	0.12	-0.84	-0.88	D0_toW2
ENSMUSG00000040596.15	Pogk	-0.02	1.55	0.23	-0.84	-0.92	D0_toW2
ENSMUSG00000061288.13	Taok3	0.07	1.54	0.17	-0.97	-0.81	D0_toW2
ENSMUSG00000025083.18	Afap1l2	0.27	1.55	-0.12	-0.67	-1.03	D0_toW2
ENSMUSG00000027284.16	Cdan1	0.35	1.52	-0.16	-0.65	-1.06	D0_toW2
ENSMUSG00000049521.2	Cdc42ep1	0.31	1.53	-0.11	-0.65	-1.07	D0_toW2
ENSMUSG00000032580.12	Rbm5	0.24	1.57	-0.2	-0.55	-1.06	D0_toW2
ENSMUSG00000030400.17	Ercc2	0.11	1.58	-0.13	-0.43	-1.13	D0_toW2
ENSMUSG00000024163.17	Mapk8ip3	0.11	1.56	-0.01	-0.52	-1.14	D0_toW2
ENSMUSG00000048486.6	Fitm2	0.11	1.59	-0.07	-0.54	-1.08	D0_toW2
ENSMUSG00000024941.9	Scyl1	0.12	1.6	-0.09	-0.61	-1.02	D0_toW2
ENSMUSG00000051748.2	Wfdc21	0.17	1.59	-0.12	-0.62	-1.02	D0_toW2
ENSMUSG00000044328.13	Trp53i13	0.07	1.63	-0.09	-0.63	-0.97	D0_toW2
ENSMUSG00000001065.15	Zfp276	-0.15	1.64	0.1	-0.72	-0.87	D0_toW2
ENSMUSG00000029672.16	Fam3c	-0.25	1.65	0.13	-0.7	-0.83	D0_toW2
ENSMUSG00000031441.15	Atp11a	-0.25	1.67	0.07	-0.6	-0.89	D0_toW2
ENSMUSG00000021636.15	Marveld2	-0.13	1.69	-0.08	-0.61	-0.86	D0_toW2
ENSMUSG00000032549.7	Rab6b	-0.15	1.69	-0.06	-0.62	-0.86	D0_toW2
ENSMUSG00000045287.6	Rtn4rl1	-0.11	1.65	0.04	-0.86	-0.73	D0_toW2
ENSMUSG00000048078.16	Tenm4	-0.13	1.69	-0.06	-0.74	-0.75	D0_toW2
ENSMUSG00000041420.18	Meis3	-0.32	1.71	-0.02	-0.83	-0.53	D0_toW2
ENSMUSG00000003812.13	Dnase2a	-0.17	1.27	0.77	-0.97	-0.9	D0_toW2
ENSMUSG00000018800.14	Abca5	-0.07	1.27	0.72	-1.03	-0.89	D0_toW2
ENSMUSG00000022529.11	Zfp263	-0.08	1.32	0.66	-0.96	-0.95	D0_toW2
ENSMUSG00000020941.7	Map3k14	-0.06	1.3	0.67	-0.88	-1.04	D0_toW2
ENSMUSG00000028518.8	Prkaa2	-0.04	1.37	0.57	-0.91	-0.98	D0_toW2
ENSMUSG00000032679.12	Cd59a	-0.24	1.33	0.71	-1.08	-0.72	D0_toW2
ENSMUSG00000054381.5	Zfp747	-0.18	1.4	0.59	-1.02	-0.79	D0_toW2
ENSMUSG00000003360.15	Ddx23	-0.35	1.53	0.44	-0.86	-0.77	D0_toW2
ENSMUSG00000026939.12	Tmem141	-0.37	1.56	0.4	-0.91	-0.68	D0_toW2
ENSMUSG00000021838.17	Samd4	-0.4	1.56	0.41	-0.76	-0.81	D0_toW2
ENSMUSG00000026421.14	Csrp1	-0.26	1.52	0.42	-0.8	-0.89	D0_toW2
ENSMUSG00000034744.13	Nagk	-0.28	1.51	0.45	-0.81	-0.88	D0_toW2
ENSMUSG00000038777.19	Sema6c	-0.29	1.48	0.52	-0.84	-0.86	D0_toW2
ENSMUSG00000075705.12	Msrb1	-0.28	1.63	0.22	-0.84	-0.73	D0_toW2
ENSMUSG00000000489.7	Pdgfb	-0.04	1.45	0.44	-0.99	-0.86	D0_toW2
ENSMUSG00000072235.6	Tuba1a	-0.14	1.51	0.38	-0.86	-0.9	D0_toW2
ENSMUSG00000087434.1	Rab11fip4os1	-0.14	1.49	0.42	-0.91	-0.86	D0_toW2
ENSMUSG00000028634.17	Hivep3	-0.25	1.38	0.62	-0.68	-1.08	D0_toW2
ENSMUSG00000030814.17	Bcl7c	-0.17	1.38	0.61	-0.74	-1.08	D0_toW2
ENSMUSG00000021819.11	Zswim8	-0.35	1.42	0.63	-0.75	-0.95	D0_toW2
ENSMUSG00000025650.13	Col7a1	-0.31	1.43	0.6	-0.75	-0.97	D0_toW2
ENSMUSG00000107476.3	Zfp862-ps	-0.29	1.43	0.57	-0.69	-1.03	D0_toW2
ENSMUSG00000002058.13	Unc119	-0.37	1.49	0.5	-0.62	-1	D0_toW2
ENSMUSG00000020420.8	Zfp607a	-0.36	1.48	0.51	-0.64	-1	D0_toW2
ENSMUSG00000041440.18	Gk5	-0.39	1.48	0.53	-0.62	-1	D0_toW2
ENSMUSG00000040620.15	Dhx33	-0.29	1.5	0.45	-0.61	-1.04	D0_toW2
ENSMUSG00000093989.1	Rnasek	-0.26	1.5	0.42	-0.6	-1.07	D0_toW2
ENSMUSG00000020458.16	Rtn4	-0.08	1.41	0.51	-0.79	-1.06	D0_toW2
ENSMUSG00000029461.17	Fam168a	-0.13	1.43	0.52	-0.83	-0.99	D0_toW2
ENSMUSG00000030987.5	Stim1	-0.06	1.34	0.61	-0.76	-1.12	D0_toW2
ENSMUSG00000038970.7	Lmtk2	-0.19	1.44	0.5	-0.62	-1.12	D0_toW2
ENSMUSG00000032220.10	Myo1e	-0.12	1.38	0.56	-0.72	-1.11	D0_toW2
ENSMUSG00000040865.15	Ino80d	-0.12	1.42	0.5	-0.69	-1.11	D0_toW2
ENSMUSG00000079511.8	Gm42688	-0.07	1.41	0.48	-0.65	-1.17	D0_toW2
ENSMUSG00000028434.12	Epb41l4b	-0.29	1.52	0.32	-0.38	-1.17	D0_toW2
ENSMUSG00000037110.20	Ralgapa2	-0.19	1.52	0.34	-0.55	-1.11	D0_toW2
ENSMUSG00000029860.16	Zyx	-0.22	1.56	0.26	-0.5	-1.09	D0_toW2
ENSMUSG00000059981.12	Taok2	-0.2	1.54	0.29	-0.51	-1.12	D0_toW2
ENSMUSG00000021638.12	Ocln	-0.03	1.39	0.4	-0.46	-1.3	D0_toW2
ENSMUSG00000097215.1	Gm26550	-0.08	1.41	0.42	-0.49	-1.26	D0_toW2
ENSMUSG00000031398.13	Plxna3	-0.1	1.46	0.38	-0.54	-1.2	D0_toW2
ENSMUSG00000039176.17	Polg	-0.12	1.46	0.39	-0.55	-1.18	D0_toW2
ENSMUSG00000048154.17	Kmt2d	-0.15	1.4	0.5	-0.52	-1.22	D0_toW2
ENSMUSG00000003575.13	Crtc1	0.27	1.24	0.31	-0.34	-1.48	D0_toW2
ENSMUSG00000022272.17	Myo10	0.33	1.25	0.25	-0.38	-1.46	D0_toW2
ENSMUSG00000020919.11	Stat5b	0.44	1.16	0.3	-0.43	-1.48	D0_toW2
ENSMUSG00000047824.13	Pygo2	0.36	1.18	0.31	-0.37	-1.49	D0_toW2
ENSMUSG00000034282.3	Evpl	0.42	1.22	0.19	-0.37	-1.47	D0_toW2
ENSMUSG00000028063.15	Lmna	0.36	1.24	0.17	-0.28	-1.49	D0_toW2
ENSMUSG00000032480.17	Dhx30	0.33	1.21	0.2	-0.21	-1.53	D0_toW2
ENSMUSG00000050947.9	Amigo1	0.34	1.19	0.23	-0.23	-1.53	D0_toW2
ENSMUSG00000033909.17	Usp36	0.26	1.22	0.27	-0.23	-1.52	D0_toW2
ENSMUSG00000038369.14	Ncoa6	0.27	1.26	0.24	-0.28	-1.49	D0_toW2
ENSMUSG00000024622.8	Hmgxb3	0.51	1.23	0.06	-0.37	-1.44	D0_toW2
ENSMUSG00000031832.15	Taf1c	0.44	1.33	-0.05	-0.34	-1.38	D0_toW2
ENSMUSG00000025224.16	Gbf1	0.47	1.29	0	-0.34	-1.42	D0_toW2
ENSMUSG00000042605.16	Atxn2	0.44	1.31	0	-0.35	-1.4	D0_toW2
ENSMUSG00000008461.6	Fut1	0.42	1.32	0.09	-0.46	-1.37	D0_toW2
ENSMUSG00000044791.16	Setd2	0.47	1.28	0.12	-0.51	-1.37	D0_toW2
ENSMUSG00000039512.12	Uhrf1bp1	0.37	1.38	0.06	-0.5	-1.3	D0_toW2
ENSMUSG00000020282.18	Rhbdf1	0.28	1.37	0.1	-0.36	-1.38	D0_toW2
ENSMUSG00000020661.15	Dnmt3a	0.14	1.43	0.18	-0.45	-1.3	D0_toW2
ENSMUSG00000028917.14	Plekhm2	0.2	1.41	0.14	-0.4	-1.34	D0_toW2
ENSMUSG00000044496.6	2510039O18Rik	0.18	1.42	0.14	-0.42	-1.32	D0_toW2
ENSMUSG00000037784.14	Dzip1l	0.25	1.4	0.12	-0.44	-1.33	D0_toW2
ENSMUSG00000042744.16	Hectd4	0.26	1.39	0.18	-0.53	-1.3	D0_toW2
ENSMUSG00000051306.7	Usp42	0.22	1.38	0.22	-0.51	-1.32	D0_toW2
ENSMUSG00000037098.18	Rab11fip3	0.26	1.31	0.31	-0.52	-1.36	D0_toW2
ENSMUSG00000037761.16	Actr5	0.23	1.32	0.28	-0.45	-1.38	D0_toW2
ENSMUSG00000004071.13	Cdip1	0.17	1.08	0.39	-0.01	-1.63	D0_toW2
ENSMUSG00000018974.7	Sart3	0.15	1.12	0.37	-0.03	-1.61	D0_toW2
ENSMUSG00000041215.16	Yeats2	0.23	1.1	0.27	0.03	-1.63	D0_toW2
ENSMUSG00000033128.9	Gga1	0.26	1	0.4	0.02	-1.67	D0_toW2
ENSMUSG00000024170.15	Telo2	0.2	1.19	0.27	-0.1	-1.57	D0_toW2
ENSMUSG00000033594.11	Spata2l	0.26	1.17	0.23	-0.08	-1.58	D0_toW2
ENSMUSG00000018661.17	Cog1	0.23	1.12	0.35	-0.11	-1.6	D0_toW2
ENSMUSG00000022614.8	Lmf2	0.31	1.12	0.26	-0.09	-1.6	D0_toW2
ENSMUSG00000039834.17	Zfp335	0.33	1.12	0.31	-0.18	-1.58	D0_toW2
ENSMUSG00000071537.6	Klrg2	0.27	1.15	0.3	-0.15	-1.58	D0_toW2
ENSMUSG00000031993.7	Snx19	0.38	1.01	0.39	-0.14	-1.63	D0_toW2
ENSMUSG00000040680.9	Kremen2	0.34	1.02	0.36	-0.08	-1.65	D0_toW2
ENSMUSG00000018921.11	Pelp1	0.08	1.22	0.14	0.13	-1.57	D0_toW2
ENSMUSG00000002625.10	Akap8l	0.19	1.25	0.1	0.02	-1.55	D0_toW2
ENSMUSG00000053436.15	Mapk14	0.18	1.3	0.04	-0.01	-1.51	D0_toW2
ENSMUSG00000018849.6	Wwc1	0.14	1.31	0.17	-0.14	-1.49	D0_toW2
ENSMUSG00000037896.17	Rcor1	0.17	1.28	0.17	-0.1	-1.52	D0_toW2
ENSMUSG00000029436.9	Mmp17	0.1	1.25	0.31	-0.14	-1.52	D0_toW2
ENSMUSG00000041530.16	Ago1	0.1	1.26	0.29	-0.12	-1.52	D0_toW2
ENSMUSG00000015850.11	Adamtsl4	-0.08	1.32	0.29	-0.05	-1.47	D0_toW2
ENSMUSG00000044030.4	Irf2bp1	-0.01	1.24	0.33	-0.03	-1.53	D0_toW2
ENSMUSG00000036281.13	Snapc4	-0.18	1.38	0.26	-0.06	-1.41	D0_toW2
ENSMUSG00000045045.7	Lrfn4	-0.08	1.38	0.21	-0.08	-1.43	D0_toW2
ENSMUSG00000020697.16	Lig3	-0.25	1.38	0.52	-0.37	-1.28	D0_toW2
ENSMUSG00000028962.14	Slc4a2	-0.26	1.42	0.46	-0.36	-1.26	D0_toW2
ENSMUSG00000022946.10	Dop1b	-0.13	1.36	0.46	-0.34	-1.34	D0_toW2
ENSMUSG00000047371.7	Zfp768	-0.12	1.34	0.51	-0.41	-1.33	D0_toW2
ENSMUSG00000010045.2	Tmem115	-0.19	1.37	0.39	-0.19	-1.38	D0_toW2
ENSMUSG00000029587.16	Zfp12	-0.23	1.4	0.42	-0.27	-1.32	D0_toW2
ENSMUSG00000058709.11	Egln2	-0.23	1.41	0.37	-0.22	-1.33	D0_toW2
ENSMUSG00000033819.16	Ppp1r16a	-0.27	1.4	0.37	-0.15	-1.34	D0_toW2
ENSMUSG00000024483.19	Ankhd1	-0.07	1.34	0.36	-0.21	-1.42	D0_toW2
ENSMUSG00000036636.10	Clcn7	0.02	1.31	0.33	-0.19	-1.47	D0_toW2
ENSMUSG00000041037.8	Irgq	-0.03	1.32	0.41	-0.28	-1.42	D0_toW2
ENSMUSG00000073684.13	Faap20	-0.03	1.33	0.43	-0.34	-1.39	D0_toW2
ENSMUSG00000025927.13	Tfap2b	-0.07	1.22	0.6	-0.3	-1.44	D0_toW2
ENSMUSG00000027189.16	Trim44	0.02	1.15	0.57	-0.23	-1.51	D0_toW2
ENSMUSG00000034931.15	Dhx8	0.01	1.16	0.6	-0.3	-1.48	D0_toW2
ENSMUSG00000036606.17	Plxnb2	0.09	1.17	0.54	-0.3	-1.5	D0_toW2
ENSMUSG00000028919.11	Arhgef19	-0.16	1.23	0.57	-0.19	-1.45	D0_toW2
ENSMUSG00000042492.12	Tbc1d10b	-0.12	1.19	0.58	-0.16	-1.49	D0_toW2
ENSMUSG00000038256.15	Bcl9	-0.13	1.14	0.7	-0.24	-1.47	D0_toW2
ENSMUSG00000035051.15	Dhx57	-0.06	1.21	0.47	-0.11	-1.52	D0_toW2
ENSMUSG00000024442.6	Dele1	0.07	1.2	0.46	-0.21	-1.52	D0_toW2
ENSMUSG00000035392.17	Dennd1a	0.07	1.21	0.44	-0.21	-1.51	D0_toW2
ENSMUSG00000029475.17	Kdm2b	0.14	1.15	0.47	-0.21	-1.55	D0_toW2
ENSMUSG00000000131.15	Xpo6	0.08	1.11	0.53	-0.16	-1.57	D0_toW2
ENSMUSG00000071659.4	Hnrnpul2	0.08	1.13	0.53	-0.17	-1.56	D0_toW2
ENSMUSG00000087943.1	Gm24245	0.13	1.1	0.5	-0.13	-1.59	D0_toW2
ENSMUSG00000039089.15	L3mbtl3	0.08	1.15	0.44	-0.1	-1.57	D0_toW2
ENSMUSG00000058301.8	Upf1	0.02	1.07	0.57	-0.08	-1.59	D0_toW2
ENSMUSG00000002393.14	Nr2f6	0.21	1.47	-0.02	-0.36	-1.29	D0_toW2
ENSMUSG00000029480.13	Dhx37	0.28	1.46	-0.16	-0.29	-1.3	D0_toW2
ENSMUSG00000008604.11	Ubqln4	0.06	1.55	-0.17	-0.2	-1.23	D0_toW2
ENSMUSG00000042625.16	Safb2	-0.03	1.54	-0.15	-0.1	-1.26	D0_toW2
ENSMUSG00000022185.19	Acin1	0.09	1.46	-0.16	-0.04	-1.35	D0_toW2
ENSMUSG00000079003.3	Samd1	0.17	1.45	-0.28	0	-1.34	D0_toW2
ENSMUSG00000024073.16	Birc6	0.15	1.39	0.11	-0.25	-1.4	D0_toW2
ENSMUSG00000028948.16	Nol9	0.16	1.37	0.08	-0.19	-1.43	D0_toW2
ENSMUSG00000024325.8	Ring1	0.07	1.48	-0.01	-0.22	-1.32	D0_toW2
ENSMUSG00000051550.10	Zfp579	0.08	1.46	0.1	-0.3	-1.33	D0_toW2
ENSMUSG00000003119.14	Cdk12	-0.03	1.42	0.1	-0.1	-1.4	D0_toW2
ENSMUSG00000105692.1	Gm43737	-0.05	1.45	0.11	-0.14	-1.36	D0_toW2
ENSMUSG00000032834.11	Pwp2	-0.03	1.41	0.2	-0.19	-1.39	D0_toW2
ENSMUSG00000038990.14	Cables2	0.07	1.4	0.19	-0.26	-1.39	D0_toW2
ENSMUSG00000028053.13	Ash1l	-0.05	1.59	0.01	-0.39	-1.15	D0_toW2
ENSMUSG00000037703.14	Lzts3	-0.11	1.56	0.14	-0.45	-1.15	D0_toW2
ENSMUSG00000034201.13	Gas2l1	-0.04	1.49	0.2	-0.38	-1.27	D0_toW2
ENSMUSG00000001034.17	Mapk7	-0.15	1.56	0.05	-0.25	-1.21	D0_toW2
ENSMUSG00000056917.13	Sipa1	-0.1	1.57	0.05	-0.32	-1.2	D0_toW2
ENSMUSG00000042570.14	Mier2	-0.08	1.52	0.05	-0.21	-1.28	D0_toW2
ENSMUSG00000048721.2	Fndc9	-0.06	1.51	0.06	-0.21	-1.29	D0_toW2
ENSMUSG00000023991.16	Foxp4	-0.17	1.45	0.22	-0.17	-1.33	D0_toW2
ENSMUSG00000058706.5	0610030E20Rik	-0.3	1.49	0.2	-0.1	-1.29	D0_toW2
ENSMUSG00000030956.15	Fam53b	-0.25	1.57	0.06	-0.17	-1.2	D0_toW2
ENSMUSG00000037111.9	Setd7	-0.3	1.59	0.05	-0.18	-1.16	D0_toW2
ENSMUSG00000036989.16	Trim3	-0.31	1.57	0.16	-0.27	-1.16	D0_toW2
ENSMUSG00000074876.6	Spata5l1	-0.45	1.54	0.23	-0.16	-1.16	D0_toW2
ENSMUSG00000002257.8	Def6	0.61	0.59	0.74	-0.31	-1.63	D0_toW2
ENSMUSG00000022812.14	Gsk3b	0.61	0.51	0.8	-0.29	-1.63	D0_toW2
ENSMUSG00000020832.14	Eral1	0.67	0.46	0.78	-0.29	-1.63	D0_toW2
ENSMUSG00000038312.10	Edem2	0.72	0.46	0.73	-0.29	-1.63	D0_toW2
ENSMUSG00000026116.11	Tmem131	0.69	0.46	0.82	-0.39	-1.58	D0_toW2
ENSMUSG00000027244.14	Atg13	0.66	0.53	0.79	-0.39	-1.58	D0_toW2
ENSMUSG00000008958.14	Vps72	0.78	0.38	0.88	-0.57	-1.46	D0_toW2
ENSMUSG00000029330.8	Cds1	0.71	0.4	0.89	-0.47	-1.53	D0_toW2
ENSMUSG00000027247.16	Arhgap1	0.81	0.43	0.77	-0.48	-1.53	D0_toW2
ENSMUSG00000035914.11	Cd276	0.86	0.42	0.76	-0.57	-1.47	D0_toW2
ENSMUSG00000015488.14	Cacfd1	0.68	0.19	0.95	-0.22	-1.6	D0_toW2
ENSMUSG00000020105.9	Lrig3	0.64	0.21	1.04	-0.36	-1.53	D0_toW2
ENSMUSG00000039270.9	Megf9	0.83	0.15	0.89	-0.33	-1.54	D0_toW2
ENSMUSG00000042477.7	Tfap2e	0.88	0.2	0.81	-0.35	-1.55	D0_toW2
ENSMUSG00000041477.14	Dcp1b	0.77	0.27	0.89	-0.38	-1.55	D0_toW2
ENSMUSG00000002052.6	Supt6	0.82	0.67	0.5	-0.43	-1.56	D0_toW2
ENSMUSG00000006215.12	Zbtb17	0.78	0.75	0.49	-0.48	-1.54	D0_toW2
ENSMUSG00000027130.15	Slc12a6	0.78	0.7	0.57	-0.53	-1.51	D0_toW2
ENSMUSG00000043683.4	Fem1a	0.79	0.68	0.56	-0.49	-1.54	D0_toW2
ENSMUSG00000001661.5	Hoxc6	0.8	0.65	0.49	-0.33	-1.61	D0_toW2
ENSMUSG00000042203.8	Tbc1d22b	0.75	0.7	0.51	-0.35	-1.6	D0_toW2
ENSMUSG00000032280.16	Tle3	0.73	0.67	0.58	-0.4	-1.59	D0_toW2
ENSMUSG00000022545.13	Ercc4	0.92	0.41	0.61	-0.38	-1.57	D0_toW2
ENSMUSG00000033326.15	Kdm4a	0.82	0.4	0.73	-0.37	-1.58	D0_toW2
ENSMUSG00000001504.10	Irx2	0.82	0.5	0.58	-0.27	-1.63	D0_toW2
ENSMUSG00000019984.16	Med23	0.84	0.54	0.49	-0.22	-1.65	D0_toW2
ENSMUSG00000049940.7	Pgrmc2	0.83	0.58	0.55	-0.36	-1.6	D0_toW2
ENSMUSG00000078676.9	Casc3	0.82	0.54	0.63	-0.42	-1.57	D0_toW2
ENSMUSG00000005102.13	Eif2ak4	0.99	0.33	0.46	-0.14	-1.64	D0_toW2
ENSMUSG00000034032.15	Rpap1	0.97	0.27	0.53	-0.14	-1.64	D0_toW2
ENSMUSG00000039205.16	Ciz1	0.84	0.37	0.59	-0.14	-1.67	D0_toW2
ENSMUSG00000061143.15	Maml3	0.89	0.33	0.63	-0.22	-1.63	D0_toW2
ENSMUSG00000030319.8	Cand2	0.98	0.05	0.71	-0.15	-1.59	D0_toW2
ENSMUSG00000027332.11	Ivd	1.05	0.16	0.63	-0.3	-1.54	D0_toW2
ENSMUSG00000079020.9	Slc45a4	0.97	0.19	0.71	-0.31	-1.56	D0_toW2
ENSMUSG00000033628.15	Pik3c3	1.08	0.28	0.61	-0.52	-1.45	D0_toW2
ENSMUSG00000078619.10	Smarcd2	1.05	0.32	0.57	-0.43	-1.51	D0_toW2
ENSMUSG00000028911.16	Srsf4	0.93	0.59	0.33	-0.22	-1.63	D0_toW2
ENSMUSG00000028975.16	Pex14	1	0.63	0.23	-0.31	-1.56	D0_toW2
ENSMUSG00000029427.11	Zcchc8	0.94	0.75	0.18	-0.31	-1.56	D0_toW2
ENSMUSG00000026608.13	Kctd3	1	0.5	0.07	0.08	-1.65	D0_toW2
ENSMUSG00000033610.16	Pank1	1.05	0.62	0.03	-0.12	-1.58	D0_toW2
ENSMUSG00000015127.14	Unkl	1.26	0.4	0.27	-0.57	-1.36	D0_toW2
ENSMUSG00000021068.17	Nin	1.28	0.35	0.23	-0.44	-1.42	D0_toW2
ENSMUSG00000035172.15	Plekhh3	1.32	0.24	0.29	-0.48	-1.38	D0_toW2
ENSMUSG00000043323.17	Fbrsl1	1.26	0.27	0.4	-0.55	-1.37	D0_toW2
ENSMUSG00000023118.15	Sympk	1.05	0.5	0.41	-0.44	-1.52	D0_toW2
ENSMUSG00000032777.9	Gtf3c1	0.99	0.54	0.4	-0.36	-1.57	D0_toW2
ENSMUSG00000028854.9	Slc9a1	1.1	0.56	0.25	-0.41	-1.5	D0_toW2
ENSMUSG00000030315.15	Vgll4	1.12	0.51	0.27	-0.4	-1.5	D0_toW2
ENSMUSG00000003435.9	Supt5	1.15	0.37	0.27	-0.23	-1.55	D0_toW2
ENSMUSG00000022178.11	Ajuba	1.2	0.36	0.22	-0.26	-1.52	D0_toW2
ENSMUSG00000036054.15	Sugp2	1.12	0.4	0.34	-0.32	-1.54	D0_toW2
ENSMUSG00000030871.11	Ears2	1.16	0.4	0.27	-0.31	-1.52	D0_toW2
ENSMUSG00000075394.4	Hoxc4	1.11	0.44	0.28	-0.28	-1.55	D0_toW2
ENSMUSG00000009406.13	Elk1	1.15	0.36	0.36	-0.36	-1.51	D0_toW2
ENSMUSG00000050390.12	C77080	1.16	0.39	0.35	-0.4	-1.49	D0_toW2
ENSMUSG00000042377.8	Fam83g	1.11	0.43	0.39	-0.42	-1.51	D0_toW2
ENSMUSG00000027425.18	Kat14	1.17	0.25	0.35	-0.23	-1.55	D0_toW2
ENSMUSG00000066357.6	Wdr6	1.11	0.29	0.38	-0.19	-1.58	D0_toW2
ENSMUSG00000022358.7	Fbxo32	1.43	-0.09	0.37	-0.44	-1.28	D0_toW2
ENSMUSG00000031749.12	St3gal2	1.37	-0.04	0.37	-0.33	-1.37	D0_toW2
ENSMUSG00000031642.9	Sh3rf1	1.34	-0.15	0.43	-0.22	-1.39	D0_toW2
ENSMUSG00000027347.18	Rasgrp1	1.41	0.06	0.19	-0.27	-1.38	D0_toW2
ENSMUSG00000028737.15	Aldh4a1	1.26	0.08	0.35	-0.19	-1.5	D0_toW2
ENSMUSG00000040471.17	Ggt6	1.27	0.22	0.29	-0.31	-1.47	D0_toW2
ENSMUSG00000049119.14	Fam110b	1.24	0.2	0.34	-0.3	-1.49	D0_toW2
ENSMUSG00000001300.16	Efnb2	0.48	0.42	0.87	-0.09	-1.68	D0_toW2
ENSMUSG00000007564.15	Ppp2r1a	0.48	0.51	0.79	-0.07	-1.7	D0_toW2
ENSMUSG00000056602.12	Fry	0.59	0.39	0.75	-0.03	-1.71	D0_toW2
ENSMUSG00000024921.17	Smarca2	0.26	0.64	0.73	0.08	-1.72	D0_toW2
ENSMUSG00000036718.17	Micall2	0.27	0.63	0.79	0.03	-1.71	D0_toW2
ENSMUSG00000030826.19	Bcat2	0.42	0.67	0.52	0.15	-1.76	D0_toW2
ENSMUSG00000025728.16	Pigq	0.51	0.59	0.61	0.03	-1.74	D0_toW2
ENSMUSG00000037348.15	Paqr7	0.53	0.54	0.65	0.01	-1.73	D0_toW2
ENSMUSG00000025265.14	Fgd1	0.37	0.66	0.66	0.03	-1.73	D0_toW2
ENSMUSG00000056698.11	Elmod3	0.42	0.64	0.65	0.04	-1.73	D0_toW2
ENSMUSG00000000441.17	Raf1	0.76	0.54	0.37	0.06	-1.73	D0_toW2
ENSMUSG00000030189.15	Ybx3	0.71	0.58	0.33	0.13	-1.74	D0_toW2
ENSMUSG00000026694.19	Eef1aknmt	0.84	0.5	0.46	-0.11	-1.68	D0_toW2
ENSMUSG00000036565.7	Ttyh3	0.79	0.55	0.44	-0.08	-1.7	D0_toW2
ENSMUSG00000040913.11	Fbxw4	0.76	0.55	0.47	-0.07	-1.7	D0_toW2
ENSMUSG00000020091.15	Eif4ebp2	0.66	0.63	0.58	-0.2	-1.67	D0_toW2
ENSMUSG00000024050.18	Wiz	0.67	0.64	0.53	-0.15	-1.69	D0_toW2
ENSMUSG00000031399.15	Fam3a	0.63	0.63	0.57	-0.15	-1.69	D0_toW2
ENSMUSG00000057177.12	Gsk3a	0.59	0.63	0.62	-0.15	-1.69	D0_toW2
ENSMUSG00000030733.10	Sh2b1	0.54	0.71	0.58	-0.15	-1.68	D0_toW2
ENSMUSG00000033985.17	Tesk2	0.48	0.74	0.57	-0.1	-1.7	D0_toW2
ENSMUSG00000024212.9	Mllt1	0.45	0.96	0.28	-0.02	-1.67	D0_toW2
ENSMUSG00000029406.15	Pitpnm2	0.52	0.91	0.22	0.04	-1.69	D0_toW2
ENSMUSG00000015474.16	Ppt2	0.43	0.78	0.38	0.14	-1.74	D0_toW2
ENSMUSG00000052488.7	Cherp	0.46	0.81	0.35	0.1	-1.73	D0_toW2
ENSMUSG00000032637.15	Atxn2l	0.35	0.88	0.38	0.12	-1.72	D0_toW2
ENSMUSG00000003200.10	Sh3gl1	0.59	0.76	0.41	-0.05	-1.7	D0_toW2
ENSMUSG00000059495.14	Arhgef12	0.66	0.66	0.45	-0.06	-1.71	D0_toW2
ENSMUSG00000021483.8	Cdk20	0.57	0.77	0.33	0.05	-1.72	D0_toW2
ENSMUSG00000050619.14	Zscan29	0.6	0.78	0.29	0.04	-1.71	D0_toW2
ENSMUSG00000044066.14	Cep68	0.59	0.67	0.41	0.08	-1.74	D0_toW2
ENSMUSG00000033871.14	Ppargc1b	0.6	0.81	0.22	0.08	-1.71	D0_toW2
ENSMUSG00000024137.9	E4f1	0.61	0.78	0.18	0.15	-1.72	D0_toW2
ENSMUSG00000061374.14	Fiz1	0.57	0.76	0.25	0.16	-1.74	D0_toW2
ENSMUSG00000075590.4	Nrbp2	0.58	0.76	0.16	0.23	-1.73	D0_toW2
ENSMUSG00000059552.13	Trp53	0.69	0.74	0.06	0.23	-1.71	D0_toW2
ENSMUSG00000026842.16	Abl1	0.44	0.74	0.71	-0.26	-1.64	D0_toW2
ENSMUSG00000030509.17	Asb7	0.38	0.78	0.74	-0.26	-1.63	D0_toW2
ENSMUSG00000036270.16	Edc4	0.44	0.78	0.64	-0.2	-1.66	D0_toW2
ENSMUSG00000024962.13	Vegfb	0.37	0.7	0.8	-0.24	-1.63	D0_toW2
ENSMUSG00000040524.9	Zfp609	0.29	0.76	0.79	-0.21	-1.63	D0_toW2
ENSMUSG00000053293.9	Pom121	0.31	0.72	0.76	-0.11	-1.67	D0_toW2
ENSMUSG00000024604.7	Rbm22	0.45	0.67	0.81	-0.32	-1.61	D0_toW2
ENSMUSG00000041528.15	Rnf123	0.41	0.68	0.83	-0.32	-1.6	D0_toW2
ENSMUSG00000061887.14	Ssbp3	0.48	0.6	0.8	-0.25	-1.64	D0_toW2
ENSMUSG00000022574.7	Naprt	0.21	0.69	0.95	-0.26	-1.58	D0_toW2
ENSMUSG00000047003.15	Zfp41	0.22	0.64	0.94	-0.18	-1.62	D0_toW2
ENSMUSG00000032842.13	Abcc10	0.22	0.6	1.03	-0.29	-1.56	D0_toW2
ENSMUSG00000035764.5	Fbxo45	0.3	0.55	1.03	-0.31	-1.57	D0_toW2
ENSMUSG00000037221.13	Mospd3	0.25	0.76	0.89	-0.34	-1.57	D0_toW2
ENSMUSG00000025404.15	R3hdm2	0.47	0.51	0.94	-0.32	-1.59	D0_toW2
ENSMUSG00000047921.17	Trappc9	0.39	0.52	0.95	-0.25	-1.62	D0_toW2
ENSMUSG00000078517.12	Emc1	0.45	0.48	0.93	-0.22	-1.63	D0_toW2
ENSMUSG00000051864.10	Tbc1d22a	0.44	0.41	1.02	-0.29	-1.58	D0_toW2
ENSMUSG00000015461.15	Atf6b	0.37	0.9	0.5	-0.09	-1.67	D0_toW2
ENSMUSG00000029345.13	Tfip11	0.39	0.85	0.54	-0.11	-1.68	D0_toW2
ENSMUSG00000098973.1	Mir6236	0.4	0.86	0.56	-0.17	-1.66	D0_toW2
ENSMUSG00000034757.15	Tmub2	0.23	0.94	0.63	-0.18	-1.62	D0_toW2
ENSMUSG00000037600.16	Kdf1	0.19	0.97	0.58	-0.11	-1.63	D0_toW2
ENSMUSG00000045078.12	Rnf216	0.25	1	0.54	-0.17	-1.62	D0_toW2
ENSMUSG00000041025.15	Iffo2	0.26	0.91	0.54	-0.04	-1.68	D0_toW2
ENSMUSG00000019338.13	Zfp687	0.07	0.79	0.86	-0.09	-1.62	D0_toW2
ENSMUSG00000024182.16	Axin1	0.18	0.78	0.79	-0.1	-1.65	D0_toW2
ENSMUSG00000030816.8	Rnf40	0.15	0.88	0.78	-0.2	-1.6	D0_toW2
ENSMUSG00000077450.13	Rab11b	0.11	0.9	0.79	-0.22	-1.58	D0_toW2
ENSMUSG00000056468.3	5730596B20Rik	0.17	0.83	0.79	-0.18	-1.62	D0_toW2
ENSMUSG00000063760.9	Rnf217	0.1	0.84	0.85	-0.2	-1.59	D0_toW2
ENSMUSG00000024969.15	Mark2	0.33	0.9	0.66	-0.29	-1.6	D0_toW2
ENSMUSG00000041341.10	Atg2b	0.3	0.88	0.68	-0.25	-1.61	D0_toW2
ENSMUSG00000038290.15	Smg6	0.19	0.95	0.73	-0.32	-1.55	D0_toW2
ENSMUSG00000061313.8	Ddhd2	0.19	0.91	0.74	-0.25	-1.59	D0_toW2
ENSMUSG00000002602.16	Axl	0.86	0.5	0.74	-0.68	-1.42	D0_toW2
ENSMUSG00000026640.12	Plxna2	0.87	0.49	0.72	-0.66	-1.43	D0_toW2
ENSMUSG00000039457.4	Ppl	0.83	0.49	0.77	-0.66	-1.43	D0_toW2
ENSMUSG00000036568.7	Bicral	0.85	0.54	0.72	-0.71	-1.4	D0_toW2
ENSMUSG00000021054.6	Sgpp1	0.72	0.47	0.91	-0.72	-1.38	D0_toW2
ENSMUSG00000020170.4	Frs2	0.69	0.54	0.9	-0.79	-1.34	D0_toW2
ENSMUSG00000031835.16	Mbtps1	0.68	0.58	0.86	-0.74	-1.38	D0_toW2
ENSMUSG00000000957.11	Mmp14	0.75	0.56	0.83	-0.83	-1.31	D0_toW2
ENSMUSG00000029455.14	Aldh2	0.79	0.56	0.79	-0.8	-1.34	D0_toW2
ENSMUSG00000050627.13	Gpd1l	0.77	0.62	0.76	-0.81	-1.34	D0_toW2
ENSMUSG00000032812.18	Arap1	0.69	0.69	0.78	-0.82	-1.34	D0_toW2
ENSMUSG00000041936.18	Agrn	0.74	0.64	0.75	-0.74	-1.39	D0_toW2
ENSMUSG00000002489.16	Tiam1	0.65	0.71	0.75	-0.69	-1.43	D0_toW2
ENSMUSG00000024319.18	Vps52	0.64	0.72	0.77	-0.72	-1.4	D0_toW2
ENSMUSG00000022867.11	Usp25	0.66	0.67	0.8	-0.72	-1.4	D0_toW2
ENSMUSG00000020393.16	Kremen1	0.62	0.78	0.7	-0.69	-1.42	D0_toW2
ENSMUSG00000020044.13	Timp3	0.63	0.79	0.71	-0.73	-1.4	D0_toW2
ENSMUSG00000024335.20	Brd2	0.63	0.79	0.71	-0.74	-1.39	D0_toW2
ENSMUSG00000028860.13	Sytl1	0.62	0.8	0.71	-0.72	-1.4	D0_toW2
ENSMUSG00000033396.13	Spg11	0.67	0.8	0.64	-0.7	-1.42	D0_toW2
ENSMUSG00000023965.13	Fbxl17	0.58	0.72	0.8	-0.64	-1.45	D0_toW2
ENSMUSG00000013787.15	Ehmt2	0.56	0.77	0.77	-0.68	-1.42	D0_toW2
ENSMUSG00000029009.17	Mthfr	0.53	0.83	0.74	-0.69	-1.42	D0_toW2
ENSMUSG00000028914.13	Casp9	0.56	0.79	0.73	-0.63	-1.46	D0_toW2
ENSMUSG00000001761.7	Smo	0.72	0.65	0.73	-0.64	-1.46	D0_toW2
ENSMUSG00000024030.7	Abcg1	0.75	0.64	0.7	-0.63	-1.46	D0_toW2
ENSMUSG00000021009.15	Ptpn21	0.69	0.75	0.66	-0.66	-1.45	D0_toW2
ENSMUSG00000023353.14	Agap3	0.7	0.74	0.65	-0.6	-1.48	D0_toW2
ENSMUSG00000004056.15	Akt2	0.75	0.77	0.59	-0.66	-1.44	D0_toW2
ENSMUSG00000041837.4	Pdcd7	0.72	0.81	0.58	-0.68	-1.43	D0_toW2
ENSMUSG00000019066.13	Rab3d	0.73	0.74	0.66	-0.74	-1.39	D0_toW2
ENSMUSG00000090125.3	Pou3f1	0.76	0.71	0.67	-0.76	-1.38	D0_toW2
ENSMUSG00000062157.6	Ifnlr1	0.73	0.78	0.62	-0.74	-1.39	D0_toW2
ENSMUSG00000026925.16	Inpp5e	0.69	0.78	0.58	-0.53	-1.52	D0_toW2
ENSMUSG00000038253.6	Hoxa5	0.7	0.82	0.56	-0.59	-1.48	D0_toW2
ENSMUSG00000025453.18	Nnt	0.61	0.74	0.71	-0.56	-1.51	D0_toW2
ENSMUSG00000041977.18	Arhgef11	0.56	0.83	0.66	-0.55	-1.51	D0_toW2
ENSMUSG00000023886.10	Smoc2	0.72	0.85	0.56	-0.77	-1.36	D0_toW2
ENSMUSG00000021143.10	Pacs2	0.7	0.88	0.58	-0.87	-1.29	D0_toW2
ENSMUSG00000025195.9	Dnmbp	0.68	0.89	0.58	-0.83	-1.32	D0_toW2
ENSMUSG00000020758.15	Itgb4	0.74	0.88	0.53	-0.84	-1.3	D0_toW2
ENSMUSG00000028152.10	Tspan5	0.73	0.88	0.54	-0.85	-1.3	D0_toW2
ENSMUSG00000021782.14	Dlg5	0.68	0.92	0.53	-0.79	-1.34	D0_toW2
ENSMUSG00000033526.16	Ppip5k1	0.64	0.94	0.55	-0.8	-1.33	D0_toW2
ENSMUSG00000038467.15	Chmp4b	0.7	0.94	0.49	-0.8	-1.33	D0_toW2
ENSMUSG00000036599.10	Chst12	0.77	0.91	0.45	-0.83	-1.3	D0_toW2
ENSMUSG00000025223.15	Ldb1	0.61	0.91	0.61	-0.75	-1.37	D0_toW2
ENSMUSG00000048251.15	Bcl11b	0.6	0.89	0.64	-0.76	-1.36	D0_toW2
ENSMUSG00000036450.4	Hif1an	0.63	0.91	0.6	-0.8	-1.34	D0_toW2
ENSMUSG00000029726.16	Mepce	0.62	0.88	0.61	-0.7	-1.41	D0_toW2
ENSMUSG00000046947.12	Adck2	0.6	0.85	0.67	-0.71	-1.4	D0_toW2
ENSMUSG00000031563.8	Wwc2	0.63	0.8	0.73	-0.85	-1.31	D0_toW2
ENSMUSG00000055368.14	Slc6a2	0.65	0.81	0.69	-0.8	-1.34	D0_toW2
ENSMUSG00000029720.9	Gm20605	0.8	0.81	0.51	-0.77	-1.36	D0_toW2
ENSMUSG00000024130.16	Abca3	0.8	0.78	0.56	-0.79	-1.35	D0_toW2
ENSMUSG00000042572.12	Ube2q1	0.8	0.77	0.58	-0.82	-1.33	D0_toW2
ENSMUSG00000009090.17	Ap1b1	0.87	0.69	0.55	-0.72	-1.4	D0_toW2
ENSMUSG00000074918.4	Inafm2	0.87	0.72	0.53	-0.74	-1.38	D0_toW2
ENSMUSG00000027678.17	Ncoa3	0.81	0.67	0.63	-0.69	-1.42	D0_toW2
ENSMUSG00000073060.4	Zxda	0.86	0.65	0.61	-0.75	-1.38	D0_toW2
ENSMUSG00000044628.5	Rnf208	0.74	0.76	0.66	-0.85	-1.31	D0_toW2
ENSMUSG00000069729.14	Arid1b	0.81	0.67	0.68	-0.86	-1.3	D0_toW2
ENSMUSG00000001507.16	Itga3	0.75	0.54	0.88	-0.97	-1.2	D0_toW2
ENSMUSG00000021223.13	Papln	0.64	0.51	0.99	-0.85	-1.28	D0_toW2
ENSMUSG00000033444.14	Specc1l	0.62	0.62	0.92	-0.9	-1.26	D0_toW2
ENSMUSG00000001995.9	Sipa1l2	0.67	0.78	0.73	-0.99	-1.19	D0_toW2
ENSMUSG00000040488.17	Ltbp4	0.65	0.74	0.8	-0.98	-1.2	D0_toW2
ENSMUSG00000008393.9	Carhsp1	0.68	0.76	0.74	-0.93	-1.25	D0_toW2
ENSMUSG00000020019.4	Ntn4	0.7	0.72	0.76	-0.98	-1.2	D0_toW2
ENSMUSG00000032735.15	Ablim3	0.73	0.69	0.76	-0.93	-1.24	D0_toW2
ENSMUSG00000058446.14	Znrf2	0.75	0.69	0.74	-0.97	-1.21	D0_toW2
ENSMUSG00000004568.13	Arhgef18	0.55	0.85	0.76	-0.88	-1.28	D0_toW2
ENSMUSG00000033902.12	Mapkbp1	0.57	0.82	0.78	-0.89	-1.27	D0_toW2
ENSMUSG00000037016.11	Frem2	0.51	0.87	0.77	-0.91	-1.24	D0_toW2
ENSMUSG00000026478.14	Lamc1	0.58	0.78	0.81	-0.91	-1.25	D0_toW2
ENSMUSG00000029119.9	Man2b2	0.58	0.76	0.83	-0.95	-1.22	D0_toW2
ENSMUSG00000103088.1	Pcdhgb6	0.55	0.79	0.83	-0.97	-1.2	D0_toW2
ENSMUSG00000038949.8	Cnst	0.62	0.72	0.82	-0.89	-1.27	D0_toW2
ENSMUSG00000020083.13	Fam241b	0.47	0.74	0.95	-1.03	-1.13	D0_toW2
ENSMUSG00000025082.8	Vwa2	0.43	0.82	0.9	-0.95	-1.2	D0_toW2
ENSMUSG00000029287.14	Tgfbr3	0.46	0.68	0.97	-0.8	-1.32	D0_toW2
ENSMUSG00000029512.11	Ulk1	0.37	0.69	1.03	-0.78	-1.31	D0_toW2
ENSMUSG00000034290.9	Nek9	0.41	0.63	1.03	-0.71	-1.37	D0_toW2
ENSMUSG00000028070.7	Naxe	0.47	0.69	0.98	-0.94	-1.21	D0_toW2
ENSMUSG00000028713.17	Cyp4b1	0.44	0.71	0.98	-0.9	-1.23	D0_toW2
ENSMUSG00000019368.13	Sec14l4	0.46	0.65	1.01	-0.85	-1.27	D0_toW2
ENSMUSG00000039879.9	Heca	0.41	0.64	1.06	-0.86	-1.25	D0_toW2
ENSMUSG00000047045.17	Tmem164	0.43	0.65	1.04	-0.86	-1.26	D0_toW2
ENSMUSG00000027177.14	Hipk3	0.5	0.6	1.03	-0.88	-1.25	D0_toW2
ENSMUSG00000057766.14	Ankrd29	0.49	0.58	1.06	-0.92	-1.2	D0_toW2
ENSMUSG00000018412.16	Kansl1	0.38	0.77	0.93	-0.72	-1.37	D0_toW2
ENSMUSG00000061130.13	Ppm1b	0.41	0.75	0.91	-0.64	-1.43	D0_toW2
ENSMUSG00000025730.14	Rab40c	0.54	0.74	0.85	-0.77	-1.36	D0_toW2
ENSMUSG00000037410.13	Tbc1d2b	0.52	0.73	0.86	-0.71	-1.4	D0_toW2
ENSMUSG00000035873.8	Pawr	0.52	0.7	0.9	-0.75	-1.36	D0_toW2
ENSMUSG00000087658.2	Hotairm1	0.49	0.67	0.95	-0.73	-1.37	D0_toW2
ENSMUSG00000045374.18	Wdr81	0.45	0.83	0.84	-0.78	-1.34	D0_toW2
ENSMUSG00000020099.8	Unc5b	0.59	0.32	1.08	-0.53	-1.45	D0_toW2
ENSMUSG00000025812.18	Pard3	0.63	0.38	0.99	-0.52	-1.48	D0_toW2
ENSMUSG00000031534.15	Smim19	0.61	0.33	1.01	-0.43	-1.52	D0_toW2
ENSMUSG00000018377.10	Vezf1	0.58	0.41	1.04	-0.59	-1.44	D0_toW2
ENSMUSG00000041560.12	Nop53	0.58	0.36	1.09	-0.63	-1.4	D0_toW2
ENSMUSG00000035696.15	Rnf38	0.58	0.25	1.14	-0.57	-1.4	D0_toW2
ENSMUSG00000020593.16	Lpin1	0.56	0.31	1.17	-0.77	-1.27	D0_toW2
ENSMUSG00000026181.13	Ppm1f	0.61	0.29	1.16	-0.79	-1.26	D0_toW2
ENSMUSG00000023972.10	Ptk7	0.65	0.38	1.06	-0.77	-1.31	D0_toW2
ENSMUSG00000026944.18	Abca2	0.62	0.4	1.05	-0.72	-1.35	D0_toW2
ENSMUSG00000036882.7	Arhgap33	0.53	0.46	1.1	-0.78	-1.3	D0_toW2
ENSMUSG00000037643.14	Prkci	0.76	0.28	1.03	-0.78	-1.3	D0_toW2
ENSMUSG00000040690.15	Col16a1	0.74	0.25	1.05	-0.69	-1.35	D0_toW2
ENSMUSG00000003344.14	Btbd2	0.56	0.61	0.94	-0.71	-1.39	D0_toW2
ENSMUSG00000005936.19	Kctd20	0.55	0.57	0.96	-0.66	-1.42	D0_toW2
ENSMUSG00000026413.12	Pkp1	0.53	0.62	0.93	-0.63	-1.44	D0_toW2
ENSMUSG00000002222.14	Rmnd5a	0.56	0.51	1.02	-0.72	-1.37	D0_toW2
ENSMUSG00000028532.14	Cachd1	0.52	0.53	1.02	-0.66	-1.41	D0_toW2
ENSMUSG00000040746.15	Rnf167	0.36	0.48	1.17	-0.65	-1.36	D0_toW2
ENSMUSG00000059149.17	Mfsd4a	0.42	0.55	1.08	-0.66	-1.39	D0_toW2
ENSMUSG00000063015.12	Ccni	0.43	0.52	1.1	-0.69	-1.36	D0_toW2
ENSMUSG00000078515.4	Ddi2	0.43	0.48	1.11	-0.61	-1.41	D0_toW2
ENSMUSG00000023010.15	Tmbim6	0.39	0.67	0.9	-0.4	-1.56	D0_toW2
ENSMUSG00000019866.15	Crybg1	0.44	0.67	0.9	-0.5	-1.51	D0_toW2
ENSMUSG00000036275.13	9530068E07Rik	0.43	0.7	0.9	-0.53	-1.5	D0_toW2
ENSMUSG00000039637.15	Coro7	0.4	0.71	0.9	-0.51	-1.5	D0_toW2
ENSMUSG00000002948.19	Map2k7	0.49	0.62	0.9	-0.47	-1.53	D0_toW2
ENSMUSG00000066324.2	Impad1	0.51	0.63	0.86	-0.44	-1.56	D0_toW2
ENSMUSG00000032109.15	Nlrx1	0.37	0.6	1.03	-0.53	-1.47	D0_toW2
ENSMUSG00000034928.16	Rnf44	0.39	0.65	0.99	-0.57	-1.46	D0_toW2
ENSMUSG00000030768.12	Disp1	0.55	0.5	0.98	-0.56	-1.47	D0_toW2
ENSMUSG00000031691.14	Tnpo2	0.54	0.6	0.91	-0.55	-1.49	D0_toW2
ENSMUSG00000034168.7	Irf2bpl	0.64	0.55	0.85	-0.53	-1.51	D0_toW2
ENSMUSG00000034435.6	Tmem30b	0.56	0.47	0.94	-0.41	-1.56	D0_toW2
ENSMUSG00000069170.14	Adgrv1	0.6	0.5	0.89	-0.45	-1.54	D0_toW2
ENSMUSG00000038208.13	Pgap3	0.41	0.53	1.03	-0.46	-1.51	D0_toW2
ENSMUSG00000057337.13	Chst3	0.46	0.43	1.08	-0.5	-1.48	D0_toW2
ENSMUSG00000030834.7	Abcc6	0.39	0.07	1.4	-1.21	-0.65	D0_toW2
ENSMUSG00000020432.12	Tcn2	0.47	0.41	1.18	-1.25	-0.81	D0_toW2
ENSMUSG00000028618.11	Tmem59	0.59	0.51	1.02	-1.3	-0.82	D0_toW2
ENSMUSG00000034245.10	Hdac11	0.43	0.43	1.21	-1.05	-1.02	D0_toW2
ENSMUSG00000037788.14	Vopp1	0.37	0.48	1.22	-1.03	-1.04	D0_toW2
ENSMUSG00000054659.13	Pm20d2	0.5	0.52	1.11	-1.01	-1.11	D0_toW2
ENSMUSG00000030522.14	Mtmr10	0.34	0.62	1.14	-1.05	-1.05	D0_toW2
ENSMUSG00000062866.16	Phactr2	0.42	0.54	1.14	-1.15	-0.95	D0_toW2
ENSMUSG00000063894.15	Zkscan8	0.41	0.6	1.11	-1.1	-1.01	D0_toW2
ENSMUSG00000026986.14	Hnmt	0.77	0.25	1.06	-1.15	-0.94	D0_toW2
ENSMUSG00000037321.17	Tap1	0.69	0.33	1.08	-1.18	-0.92	D0_toW2
ENSMUSG00000071531.3	Gprin2	0.68	0.45	1.02	-1.06	-1.09	D0_toW2
ENSMUSG00000003949.16	Hlf	0.6	0.37	1.13	-0.94	-1.16	D0_toW2
ENSMUSG00000062373.8	Tmem65	0.66	0.28	1.14	-0.88	-1.2	D0_toW2
ENSMUSG00000078451.5	Ppil6	0.68	0.2	1.17	-0.96	-1.1	D0_toW2
ENSMUSG00000033192.5	Lpcat2	0.52	0.3	1.23	-0.98	-1.07	D0_toW2
ENSMUSG00000081534.3	Slc48a1	0.5	0.31	1.24	-0.96	-1.09	D0_toW2
ENSMUSG00000018378.13	Cuedc1	0.05	1.18	0.72	-0.67	-1.28	D0_toW2
ENSMUSG00000015970.19	Chdh	0.11	1.13	0.72	-0.63	-1.34	D0_toW2
ENSMUSG00000024059.10	Clip4	0.09	1.15	0.7	-0.59	-1.35	D0_toW2
[truncated: 5,387 more rows]

## Sheet: Table3_Sox9_Unique_Proteins
	Accession	GFPNLS_rep1	GFPNLS_rep2	GFPNLS_rep3	SOX9_rep1	SOX9_rep2	SOX9_rep3	SOX9_Average
Vim	A2AKJ2	605600000	0	0	205300000	230400000	0	1.45233e+08
Hnrnpa3	A2AL12	0	7090000	0	9359000	9547000	13800000	10902000
Arid1a	A2BH40	0	0	0	981800000	704000000	838700000	841500000
Gm382	B1AXN3	0	0	0	51420000	44820000	49780000	4.86733e+07
Wapl	B7ZP47	0	0	0	0	2505000	1904000	1.46967e+06
Tcf20	B9EHJ7	0	0	0	8684000	7611000	7645000	7980000
Foxp1	D3Z0J5	0	0	0	21320000	15000000	16190000	1.75033e+07
Bicd2	D3Z390	0	0	0	5963000	16800000	9014000	1.05923e+07
Ncoa2	E9PV80	0	0	0	32500000	26080000	25130000	2.79033e+07
Ep300	E9PYJ8	0	0	0	17910000	52680000	42450000	37680000
Prr12	E9PYL2	0	0	0	7729000	5126000	0	4285000
Irf2bp2	E9Q1P8	0	0	0	7122000	4511000	4730000	5.45433e+06
Ncor1	E9Q2B2	0	0	0	18050000	13890000	17830000	16590000
Elmsan1	E9Q2I4	0	0	0	5300000	9189000	10160000	8.21633e+06
Arid1b	E9Q4N6	0	0	0	168600000	120300000	152800000	1.47233e+08
Sf1	E9Q4Q2	0	0	0	3961000	8627000	19510000	1.06993e+07
Med15	E9Q7C1	0	0	0	6444000	9258000	9898000	8.53333e+06
Cux1	E9QKE9	0	0	0	12580000	9409000	0	7.32967e+06
Grhl1	E9QMF0	0	0	0	9502000	5227000	12290000	9.00633e+06
Ubn2	F6TB64	1926000	0	0	6314000	7555000	14240000	9.36967e+06
Phf21a	F6U6L3	0	0	0	21450000	15010000	14140000	1.68667e+07
Ncor2	F8VQL9	0	0	0	28840000	33100000	29710000	30550000
Pias2	F8WHS8	0	0	0	68540000	42660000	35280000	4.88267e+07
Kmt2c	G3UZC8	0	0	0	11580000	14940000	17890000	1.48033e+07
Kmt2d	J3KMN0	0	0	0	11300000	6062000	7697000	8353000
Purb	O35295	0	0	0	62220000	58990000	67430000	62880000
Pias1	O88907	0	0	0	61710000	101900000	83840000	8.24833e+07
Junb	P09450	0	0	0	43560000	57410000	68190000	5.63867e+07
Msn	P26041	0	0	0	5687000	1113000	0	2.26667e+06
Fosl2	P47930	0	0	0	33550000	35280000	41720000	36850000
Kmt2a	P55200	0	0	0	11940000	6849000	13960000	1.09163e+07
Ruvbl1	P60122	0	0	0	0	880600	3044000	1308200
Snrpd3	P62320	0	0	0	33580000	21730000	23710000	26340000
Ncoa1	P70365	0	0	0	3891000	2843000	4559000	3.76433e+06
Sox9	Q04887	0	0	0	438800000	458400000	516500000	4.71233e+08
Rreb1	Q3UH06	0	0	0	5562000	6247000	0	3.93633e+06
Hivep2	Q3UHF7	0	0	0	7937000	9346000	6054000	7779000
Tet2	Q4JK59	0	0	0	21980000	27140000	20990000	23370000
Gpkow	Q56A08	0	0	0	9723000	0	9584000	6.43567e+06
Coil	Q5SU73	0	0	7371000	6296000	0	649400	2.31513e+06
Bcl9l	Q67FY2	0	0	0	17110000	18930000	10320000	1.54533e+07
Hdac4	Q6NZM9	0	0	0	9247000	14330000	19760000	1.44457e+07
Tpr	Q7M739	0	0	0	2286000	2711000	7359000	4.11867e+06
Tfap2a	Q8BPN4	0	0	0	13950000	12170000	13280000	1.31333e+07
Hdac2	Q8BQ10	0	9060000	0	6006000	5179000	0	3.72833e+06
Tox4	Q8BU11	0	0	0	3471000	3591000	4683000	3915000
Per1	Q8C4K7	0	0	0	29650000	28260000	18510000	2.54733e+07
Nrip1	Q8CBD1	0	0	0	3093000	3670000	4753000	3.83867e+06
Irf2bpl	Q8K3X4	0	0	0	0	7571000	7545000	5.03867e+06
Fam114a2	Q8VE88	0	0	0	0	1529000	1441000	990000
Taf9	Q8VI33	0	9612000	0	73280000	76410000	79730000	7.64733e+07
Cic	Q924A2	0	0	0	0	19660000	16390000	1.20167e+07
Smarcd2	Q99JR8	0	0	0	17220000	12690000	0	9970000
Ints12	Q9D168	11370000	0	0	16540000	18800000	5987000	1.37757e+07
Tbcb	Q9D1E6	0	0	0	5208000	4864000	5288000	5120000
Trir	Q9D735	0	0	7146000	17680000	10700000	14290000	1.42233e+07
Nup50	Q9JIH2	1687000	0	0	10760000	11650000	20370000	14260000
Mta2	Q9R190	0	0	0	7906000	5888000	0	4598000

## Sheet: Table4_primers
qPCR_Vim_F	CGGAAAGTGGAATCCTTGCAGG
qPCR_Vim_R	AGCAGTGAGGTCAGGCTTGGAA
qPCR_Gata3_F	CCTCTGGAGGAGGAACGCTAAT
qPCR_Gata3_R	GTTTCGGGTCTGGATGCCTTCT
qPCR_Trp63_F	CAGTACCTCCCTCAGCACACG
qPCR_Trp63_R	CAGAGGTGGGGAACTGTTGCC
qPCR_Rps16_F	GACGTCCCCTGGAGATGAT
qPCR_Rps16_R	CGAATATCCACACCAGCAAA
geno_mycSox9_mycF	GGAACAAAAACTTATTTCTGAAGAAGATCTG
geno_mycSox9_Sox9R	CCCTGAGATTGCCCAGAGTG
