# Supplementary material for: The pioneer factor SOX9 competes for epigenetic factors to switch stem cell fates
Source: Nat Cell Biol. 2023 Jul 24;25(8):1185–95. doi: 10.1038/s41556-023-01184-y (PMC10415178; doi:10.1038/s41556-023-01184-y)
Supplement: Supplementary file 3 — GO results of ATAC clusters (binomial is used to calculate the significance). [file 41556_2023_1184_MOESM3_ESM.xlsx]

## Sheet: C1_MsigDb_signifcant
ID	name	Binom_Adjp_BH
PID_AVB3_OPN_PATHWAY	Osteopontin-mediated events	5.11885e-26
BIOCARTA_KERATINOCYTE_PATHWAY	Keratinocyte Differentiation	1.2129e-25
KEGG_ENDOCYTOSIS	Endocytosis	1.70686e-25
PID_A6B1_A6B4_INTEGRIN_PATHWAY	a6b1 and a6b4 Integrin signaling	4.3839e-24
PID_ERBB1_DOWNSTREAM_PATHWAY	ErbB1 downstream signaling	1.17647e-22
ST_FAS_SIGNALING_PATHWAY	Fas Signaling Pathway	3.16378e-22
BIOCARTA_EGFR_SMRTE_PATHWAY	Map Kinase Inactivation of SMRT Corepressor	3.27519e-22
BIOCARTA_CD40_PATHWAY	CD40L Signaling Pathway	5.09661e-16
REACTOME_SIGNALING_BY_TGF_BETA_RECEPTOR_COMPLEX	Genes involved in Signaling by TGF-beta Receptor Complex	1.32152e-15
BIOCARTA_HIVNEF_PATHWAY	HIV-I Nef: negative effector of Fas and TNF	2.76022e-15
KEGG_NOTCH_SIGNALING_PATHWAY	Notch signaling pathway	5.23653e-15
PID_IL6_7PATHWAY	IL6-mediated signaling events	1.35748e-14
PID_ECADHERIN_NASCENTAJ_PATHWAY	E-cadherin signaling in the nascent adherens junction	2.34336e-14
PID_ECADHERIN_STABILIZATION_PATHWAY	Stabilization and expansion of the E-cadherin adherens junction	2.69681e-14
KEGG_EPITHELIAL_CELL_SIGNALING_IN_HELICOBACTER_PYLORI_INFECTION	Epithelial cell signaling in Helicobacter pylori infection	3.07052e-14
REACTOME_TRAF6_MEDIATED_NFKB_ACTIVATION	Genes involved in TRAF6 mediated NF-kB activation	5.73599e-14
PID_AJDISS_2PATHWAY	Posttranslational regulation of adherens junction stability and dissassembly	1.32407e-13
BIOCARTA_TNFR2_PATHWAY	TNFR2 Signaling Pathway	1.42922e-13
BIOCARTA_IL6_PATHWAY	IL 6 signaling pathway	1.16946e-12
PID_FRA_PATHWAY	Validated transcriptional targets of AP1 family members Fra1 and Fra2	1.47654e-12
PID_CD40_PATHWAY	CD40/CD40L signaling	1.55127e-12
REACTOME_SEMA4D_IN_SEMAPHORIN_SIGNALING	Genes involved in Sema4D in semaphorin signaling	1.68565e-12
PID_LKB1_PATHWAY	LKB1 signaling events	1.73337e-12
BIOCARTA_FMLP_PATHWAY	fMLP induced chemokine gene expression in HMC-1 cells	2.03277e-12
PID_IL4_2PATHWAY	IL4-mediated signaling events	2.35956e-12
PID_NECTIN_PATHWAY	Nectin adhesion pathway	2.46343e-12
PID_CERAMIDE_PATHWAY	Ceramide signaling pathway	2.74838e-12
PID_ATF2_PATHWAY	ATF-2 transcription factor network	1.08985e-11
PID_HDAC_CLASSI_PATHWAY	Signaling events mediated by HDAC Class I	1.10315e-11
PID_DELTANP63PATHWAY	Validated transcriptional targets of deltaNp63 isoforms	1.18357e-11
PID_EPHA2_FWDPATHWAY	EPHA2 forward signaling	1.19245e-11
PID_REG_GR_PATHWAY	Glucocorticoid receptor regulatory network	2.00696e-11
BIOCARTA_VIP_PATHWAY	Neuropeptides VIP and PACAP inhibit the apoptosis of activated T cells	3.5351e-11
KEGG_BLADDER_CANCER	Bladder cancer	3.75753e-11
PID_INTEGRIN3_PATHWAY	Beta3 integrin cell surface interactions	4.21174e-11
REACTOME_IL_6_SIGNALING	Genes involved in Interleukin-6 signaling	4.67308e-11
KEGG_DORSO_VENTRAL_AXIS_FORMATION	Dorso-ventral axis formation	5.02728e-11
PID_TAP63PATHWAY	Validated transcriptional targets of TAp63 isoforms	5.58041e-11
PID_RAC1_PATHWAY	RAC1 signaling pathway	6.51806e-11
REACTOME_RIG_I_MDA5_MEDIATED_INDUCTION_OF_IFN_ALPHA_BETA_PATHWAYS	Genes involved in RIG-I/MDA5 mediated induction of IFN-alpha/beta pathways	6.51806e-11
BIOCARTA_EGF_PATHWAY	EGF Signaling Pathway	6.55092e-11
PID_ERBB1_RECEPTOR_PROXIMAL_PATHWAY	EGF receptor (ErbB1) signaling pathway	6.76287e-11
BIOCARTA_ETS_PATHWAY	METS affect on Macrophage Differentiation	7.68982e-11
PID_FASPATHWAY	FAS (CD95) signaling pathway	8.95984e-11
PID_IL3_PATHWAY	IL3-mediated signaling events	1.05555e-10
REACTOME_SEMA4D_INDUCED_CELL_MIGRATION_AND_GROWTH_CONE_COLLAPSE	Genes involved in Sema4D induced cell migration and growth-cone collapse	1.05827e-10
BIOCARTA_IL2RB_PATHWAY	IL-2 Receptor Beta Chain in T cell Activation	1.55923e-10
BIOCARTA_ERK_PATHWAY	Erk1/Erk2 Mapk Signaling pathway	1.65537e-10
BIOCARTA_BCR_PATHWAY	BCR Signaling Pathway	2.67859e-10
PID_EPOPATHWAY	EPO signaling pathway	3.18351e-10
REACTOME_PI3K_EVENTS_IN_ERBB2_SIGNALING	Genes involved in PI3K events in ERBB2 signaling	4.18968e-10
BIOCARTA_TCR_PATHWAY	T Cell Receptor Signaling Pathway	4.39276e-10
PID_CASPASE_PATHWAY	Caspase cascade in apoptosis	4.49278e-10
BIOCARTA_STRESS_PATHWAY	TNF/Stress Related Signaling	6.98948e-10
PID_ERBB1_INTERNALIZATION_PATHWAY	Internalization of ErbB1	7.34431e-10
BIOCARTA_GLEEVEC_PATHWAY	Inhibition of Cellular Proliferation by Gleevec	8.94023e-10
REACTOME_DESTABILIZATION_OF_MRNA_BY_KSRP	Genes involved in Destabilization of mRNA by KSRP	9.12537e-10
BIOCARTA_HER2_PATHWAY	Role of ERBB2 in Signal Transduction and Oncology	9.51254e-10
PID_RHOA_REG_PATHWAY	Regulation of RhoA activity	1.216e-09
REACTOME_SIGNALING_BY_NOTCH3	Genes involved in Signaling by NOTCH3	1.29456e-09
REACTOME_RIP_MEDIATED_NFKB_ACTIVATION_VIA_DAI	Genes involved in RIP-mediated NFkB activation via DAI	1.33231e-09
PID_FOXM1PATHWAY	FOXM1 transcription factor network	1.50731e-09
PID_NFAT_3PATHWAY	Role of Calcineurin-dependent NFAT signaling in lymphocytes	1.99007e-09
REACTOME_SIGNALING_BY_NOTCH4	Genes involved in Signaling by NOTCH4	1.99908e-09
BIOCARTA_NFKB_PATHWAY	NF-kB Signaling Pathway	2.27425e-09
BIOCARTA_IL1R_PATHWAY	Signal transduction through IL1R	2.79669e-09
REACTOME_SIGNALING_BY_NOTCH2	Genes involved in Signaling by NOTCH2	3.19925e-09
KEGG_RIG_I_LIKE_RECEPTOR_SIGNALING_PATHWAY	RIG-I-like receptor signaling pathway	3.8512e-09
PID_SMAD2_3PATHWAY	Regulation of cytoplasmic and nuclear SMAD2/3 signaling	4.47376e-09
PID_CIRCADIANPATHWAY	Circadian rhythm pathway	6.15251e-09
KEGG_CIRCADIAN_RHYTHM_MAMMAL	Circadian rhythm - mammal	7.06674e-09
REACTOME_TRANSCRIPTIONAL_ACTIVITY_OF_SMAD2_SMAD3_SMAD4_HETEROTRIMER	Genes involved in Transcriptional activity of SMAD2/SMAD3:SMAD4 heterotrimer	1.15916e-08
REACTOME_SIGNALING_BY_CONSTITUTIVELY_ACTIVE_EGFR	Genes involved in Signaling by constitutively active EGFR	1.25504e-08
KEGG_PPAR_SIGNALING_PATHWAY	PPAR signaling pathway	1.65138e-08
BIOCARTA_MAL_PATHWAY	Role of MAL in Rho-Mediated Activation of SRF	1.73433e-08
PID_ER_NONGENOMIC_PATHWAY	Plasma membrane estrogen receptor signaling	2.20747e-08
PID_GMCSF_PATHWAY	GMCSF-mediated signaling events	2.41227e-08
REACTOME_APOPTOTIC_EXECUTION_PHASE	Genes involved in Apoptotic execution phase	2.94652e-08
PID_RXR_VDR_PATHWAY	RXR and RAR heterodimerization with other nuclear receptor	3.01339e-08
PID_IL2_PI3KPATHWAY	IL2 signaling events mediated by PI3K	3.07864e-08
BIOCARTA_DEATH_PATHWAY	Induction of apoptosis through DR3 and DR4/5 Death Receptors	3.42885e-08
REACTOME_HYALURONAN_UPTAKE_AND_DEGRADATION	Genes involved in Hyaluronan uptake and degradation	3.52834e-08
REACTOME_REGULATION_OF_MRNA_STABILITY_BY_PROTEINS_THAT_BIND_AU_RICH_ELEMENTS	Genes involved in Regulation of mRNA Stability by Proteins that Bind AU-rich Elements	5.65952e-08
BIOCARTA_EPONFKB_PATHWAY	Erythropoietin mediated neuroprotection through NF-kB	7.36894e-08
REACTOME_LIPID_DIGESTION_MOBILIZATION_AND_TRANSPORT	Genes involved in Lipid digestion, mobilization, and transport	7.52503e-08
REACTOME_GAB1_SIGNALOSOME	Genes involved in GAB1 signalosome	7.58986e-08
ST_GAQ_PATHWAY	G alpha q Pathway	8.077e-08
PID_IFNGPATHWAY	IFN-gamma pathway	8.32601e-08
PID_AMB2_NEUTROPHILS_PATHWAY	amb2 Integrin signaling	9.56655e-08
BIOCARTA_ATM_PATHWAY	ATM Signaling Pathway	9.88187e-08
PID_TCPTP_PATHWAY	Signaling events mediated by TCPTP	1.12629e-07
BIOCARTA_CTCF_PATHWAY	CTCF: First Multivalent Nuclear Factor	1.32734e-07
REACTOME_CHYLOMICRON_MEDIATED_LIPID_TRANSPORT	Genes involved in Chylomicron-mediated lipid transport	1.8067e-07
BIOCARTA_PDGF_PATHWAY	PDGF Signaling Pathway	2.13293e-07
REACTOME_HYALURONAN_METABOLISM	Genes involved in Hyaluronan metabolism	2.18621e-07
PID_NFKAPPABATYPICALPATHWAY	Atypical NF-kappaB pathway	2.72877e-07
BIOCARTA_FREE_PATHWAY	Free Radical Induced Apoptosis	3.13905e-07
ST_TUMOR_NECROSIS_FACTOR_PATHWAY	Tumor Necrosis Factor Pathway.	3.18326e-07
PID_PDGFRAPATHWAY	PDGFR-alpha signaling pathway	3.18326e-07
PID_WNT_SIGNALING_PATHWAY	Wnt signaling network	3.26605e-07
BIOCARTA_41BB_PATHWAY	The 4-1BB-dependent immune response	3.26605e-07
BIOCARTA_RARRXR_PATHWAY	Nuclear receptors coordinate the activities of chromatin remodeling complexes and coactivators to facilitate initiation of transcription in carcinoma cells	3.38706e-07
REACTOME_ACTIVATION_OF_GENES_BY_ATF4	Genes involved in Activation of Genes by ATF4	3.39349e-07
SA_B_CELL_RECEPTOR_COMPLEXES	Antigen binding to B cell receptors activates protein tyrosine kinases, such as the Src family, which ultimate activate MAP kinases.	3.45754e-07
REACTOME_ELONGATION_ARREST_AND_RECOVERY	Genes involved in Elongation arrest and recovery	3.49121e-07
PID_TCRCALCIUMPATHWAY	Calcium signaling in the CD4+ TCR pathway	3.60753e-07
REACTOME_TIGHT_JUNCTION_INTERACTIONS	Genes involved in Tight junction interactions	4.07144e-07
BIOCARTA_RANKL_PATHWAY	Bone Remodelling	4.12128e-07
PID_IL27PATHWAY	IL27-mediated signaling events	5.05762e-07
ST_GA13_PATHWAY	G alpha 13 Pathway	5.59069e-07
REACTOME_DOWNREGULATION_OF_SMAD2_3_SMAD4_TRANSCRIPTIONAL_ACTIVITY	Genes involved in Downregulation of SMAD2/3:SMAD4 transcriptional activity	5.61209e-07
PID_AURORA_A_PATHWAY	Aurora A signaling	6.08481e-07
PID_INTEGRIN_A4B1_PATHWAY	Alpha4 beta1 integrin signaling events	6.74307e-07
REACTOME_ACTIVATED_NOTCH1_TRANSMITS_SIGNAL_TO_THE_NUCLEUS	Genes involved in Activated NOTCH1 Transmits Signal to the Nucleus	6.87494e-07
BIOCARTA_IL22BP_PATHWAY	IL22 Soluble Receptor Signaling Pathway	7.15843e-07
BIOCARTA_P53HYPOXIA_PATHWAY	Hypoxia and p53 in the Cardiovascular system	7.91213e-07
REACTOME_SMAD2_SMAD3_SMAD4_HETEROTRIMER_REGULATES_TRANSCRIPTION	Genes involved in SMAD2/SMAD3:SMAD4 heterotrimer regulates transcription	8.19458e-07
ST_WNT_CA2_CYCLIC_GMP_PATHWAY	Wnt/Ca2+/cyclic GMP signaling.	8.33429e-07
REACTOME_RNA_POL_II_PRE_TRANSCRIPTION_EVENTS	Genes involved in RNA Polymerase II Pre-transcription Events	8.93375e-07
REACTOME_INTERFERON_GAMMA_SIGNALING	Genes involved in Interferon gamma signaling	9.0523e-07
BIOCARTA_IL3_PATHWAY	IL 3 signaling pathway	9.0523e-07
PID_IL23PATHWAY	IL23-mediated signaling events	9.35339e-07
PID_ALK2PATHWAY	ALK2 signaling events	1.07817e-06
REACTOME_GROWTH_HORMONE_RECEPTOR_SIGNALING	Genes involved in Growth hormone receptor signaling	1.14195e-06
REACTOME_LIPOPROTEIN_METABOLISM	Genes involved in Lipoprotein metabolism	1.20345e-06
REACTOME_PERK_REGULATED_GENE_EXPRESSION	Genes involved in PERK regulated gene expression	1.26682e-06
BIOCARTA_RACCYCD_PATHWAY	Influence of Ras and Rho proteins on G1 to S Transition	1.40884e-06
REACTOME_PYRUVATE_METABOLISM	Genes involved in Pyruvate metabolism	1.42741e-06
ST_P38_MAPK_PATHWAY	p38 MAPK Pathway	1.42741e-06
BIOCARTA_TOLL_PATHWAY	Toll-Like Receptor Pathway	1.44466e-06
SIG_CD40PATHWAYMAP	Genes related to CD40 signaling	1.5921e-06
REACTOME_REGULATION_OF_IFNG_SIGNALING	Genes involved in Regulation of IFNG signaling	2.07311e-06
BIOCARTA_AT1R_PATHWAY	Angiotensin II mediated activation of JNK Pathway via Pyk2 dependent signaling	2.11849e-06
PID_HIVNEFPATHWAY	HIV-1 Nef: Negative effector of Fas and TNF-alpha	2.52469e-06
REACTOME_ADVANCED_GLYCOSYLATION_ENDPRODUCT_RECEPTOR_SIGNALING	Genes involved in Advanced glycosylation endproduct receptor signaling	2.66465e-06
REACTOME_PI3K_AKT_ACTIVATION	Genes involved in PI3K/AKT activation	3.20709e-06
REACTOME_TGF_BETA_RECEPTOR_SIGNALING_IN_EMT_EPITHELIAL_TO_MESENCHYMAL_TRANSITION	Genes involved in TGF-beta receptor signaling in EMT (epithelial to mesenchymal transition)	3.32104e-06
REACTOME_FORMATION_OF_RNA_POL_II_ELONGATION_COMPLEX_	Genes involved in Formation of RNA Pol II elongation complex	3.33674e-06
REACTOME_GRB2_EVENTS_IN_ERBB2_SIGNALING	Genes involved in GRB2 events in ERBB2 signaling	3.53594e-06
REACTOME_INTEGRIN_ALPHAIIB_BETA3_SIGNALING	Genes involved in Integrin alphaIIb beta3 signaling	3.69358e-06
PID_ECADHERIN_KERATINOCYTE_PATHWAY	E-cadherin signaling in keratinocytes	3.80587e-06
REACTOME_EXTRINSIC_PATHWAY_FOR_APOPTOSIS	Genes involved in Extrinsic Pathway for Apoptosis	4.06942e-06
REACTOME_RECEPTOR_LIGAND_BINDING_INITIATES_THE_SECOND_PROTEOLYTIC_CLEAVAGE_OF_NOTCH_RECEPTOR	Genes involved in Receptor-ligand binding initiates the second proteolytic cleavage of Notch receptor	4.13008e-06
BIOCARTA_TEL_PATHWAY	Telomeres, Telomerase, Cellular Aging, and Immortality	4.13008e-06
PID_P38_MKK3_6PATHWAY	p38 MAPK signaling pathway	4.40984e-06
BIOCARTA_CERAMIDE_PATHWAY	Ceramide Signaling Pathway	5.61005e-06
BIOCARTA_SPRY_PATHWAY	Sprouty regulation of tyrosine kinase signals	5.99867e-06
BIOCARTA_PYK2_PATHWAY	Links between Pyk2 and Map Kinases	6.03517e-06
REACTOME_DEADENYLATION_DEPENDENT_MRNA_DECAY	Genes involved in Deadenylation-dependent mRNA decay	6.10191e-06
REACTOME_INTERFERON_ALPHA_BETA_SIGNALING	Genes involved in Interferon alpha/beta signaling	6.22901e-06
BIOCARTA_DNAFRAGMENT_PATHWAY	Apoptotic DNA fragmentation and tissue homeostasis	6.37505e-06
REACTOME_NFKB_IS_ACTIVATED_AND_SIGNALS_SURVIVAL	Genes involved in NF-kB is activated and signals survival	6.86111e-06
BIOCARTA_HCMV_PATHWAY	Human Cytomegalovirus and Map Kinase Pathways	7.29706e-06
BIOCARTA_RAC1_PATHWAY	Rac 1 cell motility signaling pathway	8.07546e-06
BIOCARTA_RELA_PATHWAY	Acetylation and Deacetylation of RelA in The Nucleus	8.37137e-06
REACTOME_TRYPTOPHAN_CATABOLISM	Genes involved in Tryptophan catabolism	8.70112e-06
BIOCARTA_CDMAC_PATHWAY	Cadmium induces DNA synthesis and proliferation in macrophages	8.71289e-06
PID_TRAIL_PATHWAY	TRAIL signaling pathway	9.75877e-06
KEGG_FATTY_ACID_METABOLISM	Fatty acid metabolism	1.00637e-05
BIOCARTA_SODD_PATHWAY	SODD/TNFR1 Signaling Pathway	1.02893e-05
BIOCARTA_CARDIACEGF_PATHWAY	Role of EGF Receptor Transactivation by GPCRs in Cardiac Hypertrophy	1.05245e-05
BIOCARTA_TNFR1_PATHWAY	TNFR1 Signaling Pathway	1.07198e-05
PID_INTEGRIN2_PATHWAY	Beta2 integrin cell surface interactions	1.4117e-05
REACTOME_REGULATION_OF_IFNA_SIGNALING	Genes involved in Regulation of IFNA signaling	1.63949e-05
BIOCARTA_EIF_PATHWAY	Eukaryotic protein translation	1.90725e-05
SA_MMP_CYTOKINE_CONNECTION	Cytokines can induce activation of matrix metalloproteinases, which degrade extracellular matrix.	2.14245e-05
SA_CASPASE_CASCADE	Apoptosis is mediated by caspases, cysteine proteases arranged in a proteolytic cascade.	2.28525e-05
BIOCARTA_CBL_PATHWAY	CBL mediated ligand-induced downregulation of EGF receptors	2.5969e-05
ST_B_CELL_ANTIGEN_RECEPTOR	B Cell Antigen Receptor	2.65854e-05
PID_INTEGRIN4_PATHWAY	Alpha6 beta4 integrin-ligand interactions	2.91794e-05
REACTOME_SYNTHESIS_OF_VERY_LONG_CHAIN_FATTY_ACYL_COAS	Genes involved in Synthesis of very long-chain fatty acyl-CoAs	3.05875e-05
REACTOME_AMYLOIDS	Genes involved in Amyloids	3.56266e-05
SA_FAS_SIGNALING	The TNF-type receptor Fas induces apoptosis on ligand binding.	3.59389e-05
REACTOME_ABORTIVE_ELONGATION_OF_HIV1_TRANSCRIPT_IN_THE_ABSENCE_OF_TAT	Genes involved in Abortive elongation of HIV-1 transcript in the absence of Tat	3.97745e-05
REACTOME_PROTEIN_FOLDING	Genes involved in Protein folding	4.23438e-05
REACTOME_FATTY_ACYL_COA_BIOSYNTHESIS	Genes involved in Fatty Acyl-CoA Biosynthesis	4.65306e-05
REACTOME_EGFR_DOWNREGULATION	Genes involved in EGFR downregulation	4.72044e-05
SA_G1_AND_S_PHASES	Cdk2, 4, and 6 bind cyclin D in G1, while cdk2/cyclin E promotes the G1/S transition.	5.0525e-05
KEGG_TRYPTOPHAN_METABOLISM	Tryptophan metabolism	5.19476e-05
REACTOME_METABOLISM_OF_POLYAMINES	Genes involved in Metabolism of polyamines	6.83835e-05
BIOCARTA_MTA3_PATHWAY	Downregulated of MTA-3 in ER-negative Breast Tumors	6.89681e-05
KEGG_BASAL_TRANSCRIPTION_FACTORS	Basal transcription factors	7.03789e-05
REACTOME_ABCA_TRANSPORTERS_IN_LIPID_HOMEOSTASIS	Genes involved in ABCA transporters in lipid homeostasis	7.11754e-05
BIOCARTA_BCELLSURVIVAL_PATHWAY	B Cell Survival Pathway	7.39313e-05
REACTOME_NRIF_SIGNALS_CELL_DEATH_FROM_THE_NUCLEUS	Genes involved in NRIF signals cell death from the nucleus	7.85634e-05
REACTOME_SHC1_EVENTS_IN_EGFR_SIGNALING	Genes involved in SHC1 events in EGFR signaling	8.51361e-05
REACTOME_FORMATION_OF_THE_HIV1_EARLY_ELONGATION_COMPLEX	Genes involved in Formation of the HIV-1 Early Elongation Complex	9.09165e-05
REACTOME_APOPTOTIC_CLEAVAGE_OF_CELL_ADHESION_PROTEINS	Genes involved in Apoptotic cleavage of cell adhesion proteins	9.4114e-05
BIOCARTA_NGF_PATHWAY	Nerve growth factor pathway (NGF)	9.51465e-05
REACTOME_ABC_FAMILY_PROTEINS_MEDIATED_TRANSPORT	Genes involved in ABC-family proteins mediated transport	0.000116897
REACTOME_RNA_POL_II_TRANSCRIPTION_PRE_INITIATION_AND_PROMOTER_OPENING	Genes involved in RNA Polymerase II Transcription Pre-Initiation And Promoter Opening	0.000135547
BIOCARTA_TID_PATHWAY	Chaperones modulate interferon Signaling Pathway	0.000136808
KEGG_CYTOSOLIC_DNA_SENSING_PATHWAY	Cytosolic DNA-sensing pathway	0.000144244
PID_INTEGRIN5_PATHWAY	Beta5 beta6 beta7 and beta8 integrin cell surface interactions	0.000145509
BIOCARTA_CDC42RAC_PATHWAY	Role of PI3K subunit p85 in regulation of Actin Organization and Cell Migration	0.000154518
REACTOME_DEADENYLATION_OF_MRNA	Genes involved in Deadenylation of mRNA	0.000164225
BIOCARTA_RAS_PATHWAY	Ras Signaling Pathway	0.000169165
BIOCARTA_IL2_PATHWAY	IL 2 signaling pathway	0.000179049
REACTOME_ANDROGEN_BIOSYNTHESIS	Genes involved in Androgen biosynthesis	0.000182769
PID_SYNDECAN_3_PATHWAY	Syndecan-3-mediated signaling events	0.000183464
REACTOME_REGULATED_PROTEOLYSIS_OF_P75NTR	Genes involved in Regulated proteolysis of p75NTR	0.000188086
PID_ARF_3PATHWAY	Arf1 pathway	0.000203747
REACTOME_VIRAL_MESSENGER_RNA_SYNTHESIS	Genes involved in Viral Messenger RNA Synthesis	0.000234352
REACTOME_APOPTOSIS_INDUCED_DNA_FRAGMENTATION	Genes involved in Apoptosis induced DNA fragmentation	0.000240778
REACTOME_DESTABILIZATION_OF_MRNA_BY_BRF1	Genes involved in Destabilization of mRNA by Butyrate Response Factor 1 (BRF1)	0.000240778
REACTOME_SYNTHESIS_AND_INTERCONVERSION_OF_NUCLEOTIDE_DI_AND_TRIPHOSPHATES	Genes involved in Synthesis and interconversion of nucleotide di- and triphosphates	0.000249465
BIOCARTA_RNA_PATHWAY	Double Stranded RNA Induced Gene Expression	0.000269736
REACTOME_SPRY_REGULATION_OF_FGF_SIGNALING	Genes involved in Spry regulation of FGF signaling	0.000275567
REACTOME_ENDOSOMAL_SORTING_COMPLEX_REQUIRED_FOR_TRANSPORT_ESCRT	Genes involved in Endosomal Sorting Complex Required For Transport (ESCRT)	0.000306617
BIOCARTA_SALMONELLA_PATHWAY	How does salmonella hijack a cell	0.000312505
BIOCARTA_EPO_PATHWAY	EPO Signaling Pathway	0.000334449
KEGG_GLUTATHIONE_METABOLISM	Glutathione metabolism	0.000367904
PID_NFKAPPABCANONICALPATHWAY	Canonical NF-kappaB pathway	0.000394871
REACTOME_NEGATIVE_REGULATORS_OF_RIG_I_MDA5_SIGNALING	Genes involved in Negative regulators of RIG-I/MDA5 signaling	0.000415498
REACTOME_BASIGIN_INTERACTIONS	Genes involved in Basigin interactions	0.000424447
BIOCARTA_PML_PATHWAY	Regulation of transcriptional activity by PML	0.000427741
REACTOME_P75NTR_SIGNALS_VIA_NFKB	Genes involved in p75NTR signals via NF-kB	0.000446581
REACTOME_RAP1_SIGNALLING	Genes involved in Rap1 signalling	0.000478152
REACTOME_P38MAPK_EVENTS	Genes involved in p38MAPK events	0.000536949
REACTOME_RNA_POL_I_TRANSCRIPTION	Genes involved in RNA Polymerase I Transcription	0.000537468
BIOCARTA_IL10_PATHWAY	IL-10 Anti-inflammatory Signaling Pathway	0.000602908
PID_ARF6DOWNSTREAMPATHWAY	Arf6 downstream pathway	0.000625838
REACTOME_ENOS_ACTIVATION_AND_REGULATION	Genes involved in eNOS activation and regulation	0.000691441
REACTOME_SYNTHESIS_OF_BILE_ACIDS_AND_BILE_SALTS_VIA_7ALPHA_HYDROXYCHOLESTEROL	Genes involved in Synthesis of bile acids and bile salts via 7alpha-hydroxycholesterol	0.00083011
REACTOME_REGULATION_OF_PYRUVATE_DEHYDROGENASE_PDH_COMPLEX	Genes involved in Regulation of pyruvate dehydrogenase (PDH) complex	0.000868958
REACTOME_NUCLEOTIDE_EXCISION_REPAIR	Genes involved in Nucleotide Excision Repair	0.000907301
REACTOME_SYNTHESIS_OF_BILE_ACIDS_AND_BILE_SALTS_VIA_24_HYDROXYCHOLESTEROL	Genes involved in Synthesis of bile acids and bile salts via 24-hydroxycholesterol	0.00100193
REACTOME_FORMATION_OF_TRANSCRIPTION_COUPLED_NER_TC_NER_REPAIR_COMPLEX	Genes involved in Formation of transcription-coupled NER (TC-NER) repair complex	0.00105114
ST_STAT3_PATHWAY	STAT3 Pathway	0.00114923
BIOCARTA_NDKDYNAMIN_PATHWAY	Endocytotic role of NDK, Phosphins and Dynamin	0.00120644
BIOCARTA_CTL_PATHWAY	CTL mediated immune response against target cells	0.00133806
BIOCARTA_ATRBRCA_PATHWAY	Role of BRCA1, BRCA2 and ATR in Cancer Susceptibility	0.00193811
REACTOME_HORMONE_SENSITIVE_LIPASE_HSL_MEDIATED_TRIACYLGLYCEROL_HYDROLYSIS	Genes involved in Hormone-sensitive lipase (HSL)-mediated triacylglycerol hydrolysis	0.00204268
REACTOME_TRANSFERRIN_ENDOCYTOSIS_AND_RECYCLING	Genes involved in Transferrin endocytosis and recycling	0.00211401
REACTOME_SIGNALLING_TO_RAS	Genes involved in Signalling to RAS	0.0023562
BIOCARTA_P53_PATHWAY	p53 Signaling Pathway	0.0028258
REACTOME_OXYGEN_DEPENDENT_PROLINE_HYDROXYLATION_OF_HYPOXIA_INDUCIBLE_FACTOR_ALPHA	Genes involved in Oxygen-dependent Proline Hydroxylation of Hypoxia-inducible Factor Alpha	0.00298907
REACTOME_RNA_POL_III_TRANSCRIPTION_TERMINATION	Genes involved in RNA Polymerase III Transcription Termination	0.00308708
BIOCARTA_ACTINY_PATHWAY	Y branching of actin filaments	0.00357662
REACTOME_ACTIVATION_OF_THE_AP1_FAMILY_OF_TRANSCRIPTION_FACTORS	Genes involved in Activation of the AP-1 family of transcription factors	0.00387967
REACTOME_MICRORNA_MIRNA_BIOGENESIS	Genes involved in MicroRNA (miRNA) Biogenesis	0.00395024
REACTOME_HDL_MEDIATED_LIPID_TRANSPORT	Genes involved in HDL-mediated lipid transport	0.00426626
BIOCARTA_CDK5_PATHWAY	Phosphorylation of MEK1 by cdk5/p35 down regulates the MAP kinase pathway	0.00426947
PID_TCRRASPATHWAY	Ras signaling in the CD4+ TCR pathway	0.00431161
PID_THROMBIN_PAR4_PATHWAY	PAR4-mediated thrombin signaling events	0.00487499
REACTOME_ACYL_CHAIN_REMODELLING_OF_PC	Genes involved in Acyl chain remodelling of PC	0.00499277
BIOCARTA_CFTR_PATHWAY	Cystic Fibrosis Transmembrane Conductance Regulator And Beta 2 Adrenergic Receptor Pathway	0.00550928
BIOCARTA_IL4_PATHWAY	IL 4 signaling pathway	0.00594241
REACTOME_REGULATORY_RNA_PATHWAYS	Genes involved in Regulatory RNA pathways	0.00594241
BIOCARTA_MONOCYTE_PATHWAY	Monocyte and its Surface Molecules	0.00624383
BIOCARTA_ARAP_PATHWAY	ADP-Ribosylation Factor	0.0062544
PID_P38GAMMADELTAPATHWAY	Signaling mediated by p38-gamma and p38-delta	0.00753778
REACTOME_CD28_DEPENDENT_VAV1_PATHWAY	Genes involved in CD28 dependent Vav1 pathway	0.00779944
BIOCARTA_VITCB_PATHWAY	Vitamin C in the Brain	0.00784983
BIOCARTA_P35ALZHEIMERS_PATHWAY	Deregulation of CDK5 in Alzheimers Disease	0.00829184
BIOCARTA_NUCLEARRS_PATHWAY	Nuclear Receptors in Lipid Metabolism and Toxicity	0.0085052
REACTOME_ENERGY_DEPENDENT_REGULATION_OF_MTOR_BY_LKB1_AMPK	Genes involved in Energy dependent regulation of mTOR by LKB1-AMPK	0.0102189
REACTOME_BETA_DEFENSINS	Genes involved in Beta defensins	0.010233
BIOCARTA_TALL1_PATHWAY	TACI and BCMA stimulation of B cell immune responses.	0.0103378
KEGG_GLYCOSYLPHOSPHATIDYLINOSITOL_GPI_ANCHOR_BIOSYNTHESIS	Glycosylphosphatidylinositol(GPI)-anchor biosynthesis	0.0103645
SA_TRKA_RECEPTOR	The TrkA receptor binds nerve growth factor to activate MAP kinase pathways and promote cell growth.	0.0103791
BIOCARTA_FEEDER_PATHWAY	Feeder Pathways for Glycolysis	0.0104093
REACTOME_ACTIVATED_AMPK_STIMULATES_FATTY_ACID_OXIDATION_IN_MUSCLE	Genes involved in Activated AMPK stimulates fatty-acid oxidation in muscle	0.0106126
BIOCARTA_GLYCOLYSIS_PATHWAY	Glycolysis Pathway	0.011326
REACTOME_ALPHA_LINOLENIC_ACID_ALA_METABOLISM	Genes involved in alpha-linolenic acid (ALA) metabolism	0.0141227
REACTOME_CASPASE_MEDIATED_CLEAVAGE_OF_CYTOSKELETAL_PROTEINS	Genes involved in Caspase-mediated cleavage of cytoskeletal proteins	0.0152126
REACTOME_MRNA_CAPPING	Genes involved in mRNA Capping	0.0170562
REACTOME_DEFENSINS	Genes involved in Defensins	0.0189063
REACTOME_MEMBRANE_BINDING_AND_TARGETTING_OF_GAG_PROTEINS	Genes involved in Membrane binding and targetting of GAG proteins	0.0192025
REACTOME_REGULATION_OF_RHEB_GTPASE_ACTIVITY_BY_AMPK	Genes involved in Regulation of Rheb GTPase activity by AMPK	0.0193105
BIOCARTA_THELPER_PATHWAY	T Helper Cell Surface Molecules	0.0200045
PID_ERB_GENOMIC_PATHWAY	Validated nuclear estrogen receptor beta network	0.0205944
BIOCARTA_GRANULOCYTES_PATHWAY	Adhesion and Diapedesis of Granulocytes	0.021117
REACTOME_POST_CHAPERONIN_TUBULIN_FOLDING_PATHWAY	Genes involved in Post-chaperonin tubulin folding pathway	0.0217642
REACTOME_RNA_POL_I_PROMOTER_OPENING	Genes involved in RNA Polymerase I Promoter Opening	0.0243173
REACTOME_ENDOSOMAL_VACUOLAR_PATHWAY	Genes involved in Endosomal/Vacuolar pathway	0.0248157
BIOCARTA_TCYTOTOXIC_PATHWAY	T Cytotoxic Cell Surface Molecules	0.0260532
REACTOME_NFKB_ACTIVATION_THROUGH_FADD_RIP1_PATHWAY_MEDIATED_BY_CASPASE_8_AND10	Genes involved in NF-kB activation through FADD/RIP-1 pathway mediated by caspase-8 and -10	0.0311118
REACTOME_PREFOLDIN_MEDIATED_TRANSFER_OF_SUBSTRATE_TO_CCT_TRIC	Genes involved in Prefoldin mediated transfer of substrate to CCT/TriC	0.0396547
REACTOME_RNA_POL_I_TRANSCRIPTION_TERMINATION	Genes involved in RNA Polymerase I Transcription Termination	0.0411187
BIOCARTA_SARS_PATHWAY	The SARS-coronavirus Life Cycle	0.0431438
KEGG_LIMONENE_AND_PINENE_DEGRADATION	Limonene and pinene degradation	0.0451095

## Sheet: C1_Panther_Pathway
ID	name	Binom_Adjp_BH
P00006	Apoptosis signaling pathway	1.61986e-14
P00010	B cell activation	1.17154e-09
P00045	Notch signaling pathway	3.72312e-09
P00048	PI3 kinase pathway	3.46059e-08
P02758	Ornithine degradation	4.78105e-07
P00015	Circadian clock system	8.20019e-06
P04392	P53 pathway feedback loops 1	2.71083e-05
P04397	p53 pathway by glucose deprivation	3.14625e-05
P00038	JAK/STAT signaling pathway	0.000523799
P00023	General transcription regulation	0.00231645
P00050	Plasminogen activating cascade	0.0182009
P00022	General transcription by RNA polymerase I	0.0193183
P04396	Vitamin D metabolism and pathway	0.0224299
P02776	Serine glycine biosynthesis	0.0272576

## Sheet: C1_GoBiological_Process
ID	name	Binom_Adjp_BH
GO:0043588	skin development	1.57e-52
GO:0008544	epidermis development	4.47e-51
GO:0001942	hair follicle development	4.16e-33
GO:0042633	hair cycle	2.65e-32
GO:0030216	keratinocyte differentiation	2.7e-32
GO:0034330	cell junction organization	5.38e-31
GO:0097190	apoptotic signaling pathway	1.07e-26
GO:0045216	cell-cell junction organization	4.42e-25
GO:0019221	cytokine-mediated signaling pathway	4.5e-25
GO:0009913	epidermal cell differentiation	1.95e-23
GO:0034329	cell junction assembly	2.53e-23
GO:0001890	placenta development	2.83e-23
GO:0033673	negative regulation of kinase activity	2.12e-22
GO:0051348	negative regulation of transferase activity	6.2e-22
GO:0006469	negative regulation of protein kinase activity	3.37e-21
GO:0043488	regulation of mRNA stability	1.76e-19
GO:0045682	regulation of epidermis development	2.5e-19
GO:2000210	positive regulation of anoikis	4.58e-19
GO:0043487	regulation of RNA stability	3.35e-18
GO:2000737	negative regulation of stem cell differentiation	1.45e-17
GO:0032792	negative regulation of CREB transcription factor activity	1.63e-17
GO:0000302	response to reactive oxygen species	1.7e-17
GO:1900151	regulation of nuclear-transcribed mRNA catabolic process, deadenylation-dependent decay	5.82e-17
GO:0097193	intrinsic apoptotic signaling pathway	9.82e-17
GO:0033559	unsaturated fatty acid metabolic process	1.46e-16
GO:0042771	intrinsic apoptotic signaling pathway in response to DNA damage by p53 class mediator	4.35e-16
GO:0061014	positive regulation of mRNA catabolic process	7.27e-16
GO:0008630	intrinsic apoptotic signaling pathway in response to DNA damage	7.41e-16
GO:0006690	icosanoid metabolic process	1.85e-15
GO:0034114	regulation of heterotypic cell-cell adhesion	1.18e-14
GO:0043407	negative regulation of MAP kinase activity	1.55e-14
GO:0043589	skin morphogenesis	1.82e-14
GO:0060687	regulation of branching involved in prostate gland morphogenesis	2.86e-14
GO:0010866	regulation of triglyceride biosynthetic process	4.93e-14
GO:0043276	anoikis	6.2e-14
GO:0006633	fatty acid biosynthetic process	7.01e-14
GO:0017145	stem cell division	7.24e-14
GO:0042552	myelination	8.19e-14
GO:0048146	positive regulation of fibroblast proliferation	1.14e-13
GO:0008366	axon ensheathment	1.29e-13
GO:0003382	epithelial cell morphogenesis	1.48e-13
GO:0007044	cell-substrate junction assembly	2.06e-13
GO:1900153	positive regulation of nuclear-transcribed mRNA catabolic process, deadenylation-dependent decay	2.06e-13
GO:0000288	nuclear-transcribed mRNA catabolic process, deadenylation-dependent decay	2.29e-13
GO:1901722	regulation of cell proliferation involved in kidney development	2.68e-13
GO:0002262	myeloid cell homeostasis	4.85e-13
GO:0007043	cell-cell junction assembly	4.96e-13
GO:0090207	regulation of triglyceride metabolic process	6.81e-13
GO:0031581	hemidesmosome assembly	6.85e-13
GO:1901723	negative regulation of cell proliferation involved in kidney development	7e-13
GO:0007088	regulation of mitosis	9.6e-13
GO:0048730	epidermis morphogenesis	1.1e-12
GO:0071901	negative regulation of protein serine/threonine kinase activity	1.99e-12
GO:0019430	removal of superoxide radicals	2.06e-12
GO:0003334	keratinocyte development	2.36e-12
GO:0060529	squamous basal epithelial stem cell differentiation involved in prostate gland acinus development	3.34e-12
GO:0001738	morphogenesis of a polarized epithelium	3.77e-12
GO:0035019	somatic stem cell maintenance	4.32e-12
GO:1901533	negative regulation of hematopoietic progenitor cell differentiation	5e-12
GO:0090209	negative regulation of triglyceride metabolic process	5.68e-12
GO:0070487	monocyte aggregation	5.8e-12
GO:0010799	regulation of peptidyl-threonine phosphorylation	6.77e-12
GO:0010868	negative regulation of triglyceride biosynthetic process	6.77e-12
GO:0034116	positive regulation of heterotypic cell-cell adhesion	7.26e-12
GO:2001242	regulation of intrinsic apoptotic signaling pathway	7.55e-12
GO:0008593	regulation of Notch signaling pathway	8.03e-12
GO:0060711	labyrinthine layer development	9.94e-12
GO:0042092	type 2 immune response	1.23e-11
GO:0001736	establishment of planar polarity	1.59e-11
GO:0000303	response to superoxide	1.91e-11
GO:0035567	non-canonical Wnt receptor signaling pathway	2.58e-11
GO:0045616	regulation of keratinocyte differentiation	3.04e-11
GO:0006636	unsaturated fatty acid biosynthetic process	3.46e-11
GO:0070486	leukocyte aggregation	4.03e-11
GO:0035914	skeletal muscle cell differentiation	4.12e-11
GO:0048103	somatic stem cell division	4.16e-11
GO:0045638	negative regulation of myeloid cell differentiation	4.17e-11
GO:0016125	sterol metabolic process	4.23e-11
GO:0051402	neuron apoptotic process	4.45e-11
GO:0045604	regulation of epidermal cell differentiation	4.82e-11
GO:0060561	apoptotic process involved in morphogenesis	8.82e-11
GO:0000060	protein import into nucleus, translocation	9.55e-11
GO:0051055	negative regulation of lipid biosynthetic process	9.68e-11
GO:0032321	positive regulation of Rho GTPase activity	1.03e-10
GO:0043537	negative regulation of blood vessel endothelial cell migration	1.08e-10
GO:0060670	branching involved in labyrinthine layer morphogenesis	1.37e-10
GO:0071695	anatomical structure maturation	1.63e-10
GO:0001676	long-chain fatty acid metabolic process	2.36e-10
GO:0072332	intrinsic apoptotic signaling pathway by p53 class mediator	2.53e-10
GO:0031069	hair follicle morphogenesis	2.55e-10
GO:0034101	erythrocyte homeostasis	2.84e-10
GO:0033077	T cell differentiation in thymus	3.41e-10
GO:0060216	definitive hemopoiesis	3.58e-10
GO:0003401	axis elongation	3.65e-10
GO:0060575	intestinal epithelial cell differentiation	3.88e-10
GO:1902165	regulation of intrinsic apoptotic signaling pathway in response to DNA damage by p53 class mediator	4.1e-10
GO:0045833	negative regulation of lipid metabolic process	4.3e-10
GO:0008637	apoptotic mitochondrial changes	5.3e-10
GO:0034446	substrate adhesion-dependent cell spreading	6.28e-10
GO:0048820	hair follicle maturation	6.45e-10
GO:0070050	neuron cellular homeostasis	6.93e-10
GO:0048008	platelet-derived growth factor receptor signaling pathway	7.57e-10
GO:0035844	cloaca development	8.1e-10
GO:0060576	intestinal epithelial cell development	8.83e-10
GO:0051591	response to cAMP	1.02e-09
GO:0032287	peripheral nervous system myelin maintenance	1.05e-09
GO:2000974	negative regulation of pro-B cell differentiation	1.06e-09
GO:0030218	erythrocyte differentiation	1.43e-09
GO:0060742	epithelial cell differentiation involved in prostate gland development	1.43e-09
GO:0032754	positive regulation of interleukin-5 production	1.7e-09
GO:0060197	cloacal septation	1.71e-09
GO:0060525	prostate glandular acinus development	1.78e-09
GO:2000379	positive regulation of reactive oxygen species metabolic process	1.8e-09
GO:0046456	icosanoid biosynthetic process	2.27e-09
GO:0000956	nuclear-transcribed mRNA catabolic process	2.73e-09
GO:0032703	negative regulation of interleukin-2 production	2.89e-09
GO:0071453	cellular response to oxygen levels	2.89e-09
GO:0003180	aortic valve morphogenesis	2.99e-09
GO:0060669	embryonic placenta morphogenesis	3.01e-09
GO:0071456	cellular response to hypoxia	3.33e-09
GO:0006693	prostaglandin metabolic process	3.65e-09
GO:0001824	blastocyst development	3.97e-09
GO:0048672	positive regulation of collateral sprouting	4.21e-09
GO:0045898	regulation of RNA polymerase II transcriptional preinitiation complex assembly	4.21e-09
GO:0043616	keratinocyte proliferation	4.22e-09
GO:1900106	positive regulation of hyaluranon cable assembly	4.22e-09
GO:0060602	branch elongation of an epithelium	4.28e-09
GO:0006402	mRNA catabolic process	4.43e-09
GO:0017055	negative regulation of RNA polymerase II transcriptional preinitiation complex assembly	4.58e-09
GO:0014037	Schwann cell differentiation	4.71e-09
GO:0070307	lens fiber cell development	4.75e-09
GO:0060713	labyrinthine layer morphogenesis	5.06e-09
GO:2000973	regulation of pro-B cell differentiation	5.41e-09
GO:0040036	regulation of fibroblast growth factor receptor signaling pathway	6.07e-09
GO:0045839	negative regulation of mitosis	6.09e-09
GO:0072643	interferon-gamma secretion	6.52e-09
GO:0032495	response to muramyl dipeptide	6.71e-09
GO:0072124	regulation of glomerular mesangial cell proliferation	6.8e-09
GO:0035412	regulation of catenin import into nucleus	6.87e-09
GO:0045064	T-helper 2 cell differentiation	7.1e-09
GO:0046427	positive regulation of JAK-STAT cascade	7.56e-09
GO:0010872	regulation of cholesterol esterification	8.19e-09
GO:0070102	interleukin-6-mediated signaling pathway	8.51e-09
GO:0002313	mature B cell differentiation involved in immune response	8.52e-09
GO:0048696	regulation of collateral sprouting in absence of injury	8.59e-09
GO:1902166	negative regulation of intrinsic apoptotic signaling pathway in response to DNA damage by p53 class mediator	8.89e-09
GO:0042531	positive regulation of tyrosine phosphorylation of STAT protein	8.93e-09
GO:1901796	regulation of signal transduction by p53 class mediator	9.14e-09
GO:0036294	cellular response to decreased oxygen levels	9.33e-09
GO:0043551	regulation of phosphatidylinositol 3-kinase activity	1.27e-08
GO:0032736	positive regulation of interleukin-13 production	1.39e-08
GO:0030048	actin filament-based movement	1.45e-08
GO:0045618	positive regulation of keratinocyte differentiation	1.48e-08
GO:0090251	protein localization involved in establishment of planar polarity	1.53e-08
GO:0060598	dichotomous subdivision of terminal units involved in mammary gland duct morphogenesis	1.53e-08
GO:0070120	ciliary neurotrophic factor-mediated signaling pathway	1.55e-08
GO:0070997	neuron death	1.58e-08
GO:0043550	regulation of lipid kinase activity	1.62e-08
GO:2000377	regulation of reactive oxygen species metabolic process	1.66e-08
GO:0072593	reactive oxygen species metabolic process	1.74e-08
GO:0007435	salivary gland morphogenesis	1.81e-08
GO:0043154	negative regulation of cysteine-type endopeptidase activity involved in apoptotic process	2.09e-08
GO:0045541	negative regulation of cholesterol biosynthetic process	2.2e-08
GO:1901184	regulation of ERBB signaling pathway	2.29e-08
GO:0009437	carnitine metabolic process	2.72e-08
GO:0045605	negative regulation of epidermal cell differentiation	3.19e-08
GO:0010623	developmental programmed cell death	4.03e-08
GO:0072602	interleukin-4 secretion	4.41e-08
GO:0060600	dichotomous subdivision of an epithelial terminal unit	4.61e-08
GO:0045683	negative regulation of epidermis development	5.38e-08
GO:0061383	trabecula morphogenesis	5.65e-08
GO:0070166	enamel mineralization	5.82e-08
GO:0044319	wound healing, spreading of cells	5.89e-08
GO:0019511	peptidyl-proline hydroxylation	6.18e-08
GO:0009409	response to cold	6.83e-08
GO:0048697	positive regulation of collateral sprouting in absence of injury	6.93e-08
GO:0001922	B-1 B cell homeostasis	8.11e-08
GO:1902253	regulation of intrinsic apoptotic signaling pathway by p53 class mediator	8.26e-08
GO:0007266	Rho protein signal transduction	9.15e-08
GO:0009435	NAD biosynthetic process	9.41e-08
GO:0030520	intracellular estrogen receptor signaling pathway	9.5e-08
GO:0040037	negative regulation of fibroblast growth factor receptor signaling pathway	9.73e-08
GO:0009912	auditory receptor cell fate commitment	1.01e-07
GO:0042517	positive regulation of tyrosine phosphorylation of Stat3 protein	1.08e-07
GO:0002335	mature B cell differentiation	1.2e-07
GO:1902229	regulation of intrinsic apoptotic signaling pathway in response to DNA damage	1.28e-07
GO:2000426	negative regulation of apoptotic cell clearance	1.29e-07
GO:0048861	leukemia inhibitory factor signaling pathway	1.32e-07
GO:0072125	negative regulation of glomerular mesangial cell proliferation	1.4e-07
GO:0043516	regulation of DNA damage response, signal transduction by p53 class mediator	1.44e-07
GO:0033240	positive regulation of cellular amine metabolic process	1.44e-07
GO:0055081	anion homeostasis	1.48e-07
GO:0002934	desmosome organization	1.57e-07
GO:1900748	positive regulation of vascular endothelial growth factor signaling pathway	1.65e-07
GO:0045912	negative regulation of carbohydrate metabolic process	1.67e-07
GO:0002176	male germ cell proliferation	1.69e-07
GO:0002286	T cell activation involved in immune response	1.72e-07
GO:0090175	regulation of establishment of planar polarity	1.72e-07
GO:0007173	epidermal growth factor receptor signaling pathway	1.73e-07
GO:0032633	interleukin-4 production	1.9e-07
GO:1901264	carbohydrate derivative transport	1.96e-07
GO:2000981	negative regulation of inner ear receptor cell differentiation	2.07e-07
GO:0032673	regulation of interleukin-4 production	2.23e-07
GO:0048711	positive regulation of astrocyte differentiation	2.34e-07
GO:1902177	positive regulation of intrinsic apoptotic signaling pathway in response to oxidative stress	2.35e-07
GO:2000810	regulation of tight junction assembly	2.35e-07
GO:0019369	arachidonic acid metabolic process	2.49e-07
GO:0042770	signal transduction in response to DNA damage	2.51e-07
GO:0030033	microvillus assembly	2.51e-07
GO:0042249	establishment of planar polarity of embryonic epithelium	2.52e-07
GO:0032489	regulation of Cdc42 protein signal transduction	2.63e-07
GO:0090049	regulation of cell migration involved in sprouting angiogenesis	2.75e-07
GO:0048105	establishment of body hair planar orientation	2.86e-07
GO:0060488	orthogonal dichotomous subdivision of terminal units involved in lung branching morphogenesis	2.86e-07
GO:0060489	planar dichotomous subdivision of terminal units involved in lung branching morphogenesis	2.86e-07
GO:0060490	lateral sprouting involved in lung morphogenesis	2.86e-07
GO:0070830	tight junction assembly	3.16e-07
GO:0042637	catagen	3.17e-07
GO:2000209	regulation of anoikis	3.83e-07
GO:0002246	wound healing involved in inflammatory response	3.95e-07
GO:0061097	regulation of protein tyrosine kinase activity	3.96e-07
GO:0060601	lateral sprouting from an epithelium	4.26e-07
GO:0001829	trophectodermal cell differentiation	4.26e-07
GO:0019359	nicotinamide nucleotide biosynthetic process	4.36e-07
GO:0070141	response to UV-A	4.7e-07
GO:0003383	apical constriction	4.99e-07
GO:0097084	vascular smooth muscle cell development	5.55e-07
GO:0006505	GPI anchor metabolic process	5.64e-07
GO:0048640	negative regulation of developmental growth	5.76e-07
GO:0042998	positive regulation of Golgi to plasma membrane protein transport	5.99e-07
GO:1900409	positive regulation of cellular response to oxidative stress	6.28e-07
GO:0097186	amelogenesis	6.34e-07
GO:0060071	Wnt receptor signaling pathway, planar cell polarity pathway	6.37e-07
GO:0097192	extrinsic apoptotic signaling pathway in absence of ligand	6.7e-07
GO:0045608	negative regulation of auditory receptor cell differentiation	6.7e-07
GO:0072044	collecting duct development	7.16e-07
GO:2001243	negative regulation of intrinsic apoptotic signaling pathway	7.3e-07
GO:0060448	dichotomous subdivision of terminal units involved in lung branching	7.33e-07
GO:0033598	mammary gland epithelial cell proliferation	7.39e-07
GO:0035602	fibroblast growth factor receptor signaling pathway involved in negative regulation of apoptotic process in bone marrow	7.53e-07
GO:0035603	fibroblast growth factor receptor signaling pathway involved in hemopoiesis	7.53e-07
GO:0035604	fibroblast growth factor receptor signaling pathway involved in positive regulation of cell proliferation in bone marrow	7.53e-07
GO:0060365	coronal suture morphogenesis	7.53e-07
GO:0045082	positive regulation of interleukin-10 biosynthetic process	7.53e-07
GO:0071599	otic vesicle development	7.58e-07
GO:0002315	marginal zone B cell differentiation	8.06e-07
GO:0016925	protein sumoylation	8.24e-07
GO:0031440	regulation of mRNA 3'-end processing	8.27e-07
GO:0032364	oxygen homeostasis	8.93e-07
GO:1900004	negative regulation of serine-type endopeptidase activity	9.05e-07
GO:0003241	growth involved in heart morphogenesis	9.24e-07
GO:0003085	negative regulation of systemic arterial blood pressure	9.32e-07
GO:0048041	focal adhesion assembly	9.54e-07
GO:0097178	ruffle assembly	9.85e-07
GO:0018208	peptidyl-proline modification	1.02e-06
GO:0038127	ERBB signaling pathway	1.06e-06
GO:0010677	negative regulation of cellular carbohydrate metabolic process	1.13e-06
GO:0044003	modification by symbiont of host morphology or physiology	1.17e-06
GO:0048662	negative regulation of smooth muscle cell proliferation	1.2e-06
GO:0010801	negative regulation of peptidyl-threonine phosphorylation	1.27e-06
GO:0030325	adrenal gland development	1.35e-06
GO:0007159	leukocyte cell-cell adhesion	1.36e-06
GO:0050873	brown fat cell differentiation	1.4e-06
GO:0016332	establishment or maintenance of polarity of embryonic epithelium	1.4e-06
GO:0072060	outer medullary collecting duct development	1.4e-06
GO:0002025	vasodilation by norepinephrine-epinephrine involved in regulation of systemic arterial blood pressure	1.41e-06
GO:0072107	positive regulation of ureteric bud formation	1.46e-06
GO:0010745	negative regulation of macrophage derived foam cell differentiation	1.49e-06
GO:0030042	actin filament depolymerization	1.52e-06
GO:0010873	positive regulation of cholesterol esterification	1.52e-06
GO:0051701	interaction with host	1.62e-06
GO:0072144	glomerular mesangial cell development	1.65e-06
GO:1900746	regulation of vascular endothelial growth factor signaling pathway	1.71e-06
GO:0030214	hyaluronan catabolic process	1.72e-06
GO:0060571	morphogenesis of an epithelial fold	1.74e-06
GO:0006801	superoxide metabolic process	1.74e-06
GO:0006288	base-excision repair, DNA ligation	1.81e-06
GO:0007386	compartment pattern specification	1.94e-06
GO:0035105	sterol regulatory element binding protein import into nucleus	1.98e-06
GO:0035898	parathyroid hormone secretion	1.98e-06
GO:0060449	bud elongation involved in lung branching	1.98e-06
GO:0060751	branch elongation involved in mammary gland duct branching	2e-06
GO:1902175	regulation of intrinsic apoptotic signaling pathway in response to oxidative stress	2.05e-06
GO:2000425	regulation of apoptotic cell clearance	2.08e-06
GO:0045742	positive regulation of epidermal growth factor receptor signaling pathway	2.12e-06
GO:0034261	negative regulation of Ras GTPase activity	2.13e-06
GO:2000607	negative regulation of cell proliferation involved in mesonephros development	2.17e-06
GO:2000703	negative regulation of fibroblast growth factor receptor signaling pathway involved in ureteric bud formation	2.17e-06
GO:2000734	negative regulation of glial cell-derived neurotrophic factor receptor signaling pathway involved in ureteric bud formation	2.17e-06
GO:0061290	canonical Wnt receptor signaling pathway involved in metanephric kidney development	2.18e-06
GO:0001823	mesonephros development	2.23e-06
GO:0019417	sulfur oxidation	2.28e-06
GO:0043297	apical junction assembly	2.35e-06
GO:0038154	interleukin-11-mediated signaling pathway	2.35e-06
GO:0060442	branching involved in prostate gland morphogenesis	2.39e-06
GO:0060260	regulation of transcription initiation from RNA polymerase II promoter	2.41e-06
GO:0033483	gas homeostasis	2.41e-06
GO:0032570	response to progesterone stimulus	2.45e-06
GO:0045840	positive regulation of mitosis	2.45e-06
GO:0010939	regulation of necrotic cell death	2.45e-06
GO:1902254	negative regulation of intrinsic apoptotic signaling pathway by p53 class mediator	2.48e-06
GO:0019048	modulation by virus of host morphology or physiology	2.55e-06
GO:0045986	negative regulation of smooth muscle contraction	2.57e-06
GO:0072525	pyridine-containing compound biosynthetic process	2.6e-06
GO:0035413	positive regulation of catenin import into nucleus	2.79e-06
GO:0010800	positive regulation of peptidyl-threonine phosphorylation	3.01e-06
GO:1901186	positive regulation of ERBB signaling pathway	3.21e-06
GO:0032677	regulation of interleukin-8 production	3.22e-06
GO:0032753	positive regulation of interleukin-4 production	3.26e-06
GO:0042516	regulation of tyrosine phosphorylation of Stat3 protein	3.27e-06
GO:0090178	regulation of establishment of planar polarity involved in neural tube closure	3.36e-06
GO:0032928	regulation of superoxide anion generation	3.36e-06
GO:0060251	regulation of glial cell proliferation	3.36e-06
GO:0034332	adherens junction organization	3.39e-06
GO:0045721	negative regulation of gluconeogenesis	3.39e-06
GO:0019370	leukotriene biosynthetic process	3.4e-06
GO:0048670	regulation of collateral sprouting	3.55e-06
GO:0032312	regulation of ARF GTPase activity	3.56e-06
GO:0035791	platelet-derived growth factor receptor-beta signaling pathway	3.66e-06
GO:1990134	epithelial cell apoptotic process involved in palatal shelf morphogenesis	3.74e-06
GO:0007499	ectoderm and mesoderm interaction	3.81e-06
GO:0010481	epidermal cell division	3.81e-06
GO:0042311	vasodilation	3.84e-06
GO:0048486	parasympathetic nervous system development	4.02e-06
GO:0030540	female genitalia development	4.02e-06
GO:0006521	regulation of cellular amino acid metabolic process	4.02e-06
GO:0030951	establishment or maintenance of microtubule cytoskeleton polarity	4.04e-06
GO:0032930	positive regulation of superoxide anion generation	4.08e-06
GO:0001825	blastocyst formation	4.25e-06
GO:0072148	epithelial cell fate commitment	4.25e-06
GO:0031424	keratinization	4.27e-06
GO:0003270	Notch signaling pathway involved in regulation of secondary heart field cardioblast proliferation	4.31e-06
GO:0060843	venous endothelial cell differentiation	4.31e-06
GO:1901201	regulation of extracellular matrix assembly	4.31e-06
GO:0060750	epithelial cell proliferation involved in mammary gland duct elongation	4.41e-06
GO:0016242	negative regulation of macroautophagy	4.42e-06
GO:0031571	mitotic G1 DNA damage checkpoint	4.48e-06
GO:0014044	Schwann cell development	4.54e-06
GO:0048733	sebaceous gland development	4.55e-06
GO:0008090	retrograde axon cargo transport	4.62e-06
GO:0042058	regulation of epidermal growth factor receptor signaling pathway	4.64e-06
GO:0021555	midbrain-hindbrain boundary morphogenesis	4.65e-06
GO:0044246	regulation of multicellular organismal metabolic process	4.76e-06
GO:2000142	regulation of DNA-dependent transcription, initiation	4.83e-06
GO:0045104	intermediate filament cytoskeleton organization	4.9e-06
GO:2000107	negative regulation of leukocyte apoptotic process	4.96e-06
GO:0042093	T-helper cell differentiation	5.07e-06
GO:0006686	sphingomyelin biosynthetic process	5.11e-06
GO:0045932	negative regulation of muscle contraction	5.14e-06
GO:0001516	prostaglandin biosynthetic process	5.34e-06
GO:0032528	microvillus organization	5.6e-06
GO:0060419	heart growth	5.74e-06
GO:0050663	cytokine secretion	5.74e-06
GO:0072201	negative regulation of mesenchymal cell proliferation	5.98e-06
GO:0007051	spindle organization	6.11e-06
GO:0000183	chromatin silencing at rDNA	6.12e-06
GO:0032233	positive regulation of actin filament bundle assembly	6.58e-06
GO:0043691	reverse cholesterol transport	6.64e-06
GO:0045103	intermediate filament-based process	6.65e-06
GO:0038165	oncostatin-M-mediated signaling pathway	6.66e-06
GO:0002572	pro-T cell differentiation	6.77e-06
GO:0060064	Spemann organizer formation at the anterior end of the primitive streak	6.83e-06
GO:0014812	muscle cell migration	7.07e-06
GO:0045428	regulation of nitric oxide biosynthetic process	7.13e-06
GO:0046847	filopodium assembly	7.46e-06
GO:0022011	myelination in peripheral nervous system	8.13e-06
GO:0051496	positive regulation of stress fiber assembly	8.2e-06
GO:0072109	glomerular mesangium development	8.25e-06
GO:0050709	negative regulation of protein secretion	8.34e-06
GO:0031442	positive regulation of mRNA 3'-end processing	8.75e-06
GO:0006707	cholesterol catabolic process	8.88e-06
GO:0070252	actin-mediated cell contraction	8.93e-06
GO:0034333	adherens junction assembly	9.42e-06
GO:0032656	regulation of interleukin-13 production	1.01e-05
GO:0045764	positive regulation of cellular amino acid metabolic process	1.07e-05
GO:0070508	cholesterol import	1.09e-05
GO:0002478	antigen processing and presentation of exogenous peptide antigen	1.1e-05
GO:0033700	phospholipid efflux	1.11e-05
GO:0032006	regulation of TOR signaling cascade	1.11e-05
GO:1900220	semaphorin-plexin signaling pathway involved in bone trabecula morphogenesis	1.14e-05
GO:0046686	response to cadmium ion	1.14e-05
GO:0071071	regulation of phospholipid biosynthetic process	1.15e-05
GO:2000664	positive regulation of interleukin-5 secretion	1.16e-05
GO:2000667	positive regulation of interleukin-13 secretion	1.16e-05
GO:0006497	protein lipidation	1.17e-05
GO:0022615	protein to membrane docking	1.18e-05
GO:0072179	nephric duct formation	1.18e-05
GO:0072668	tubulin complex biogenesis	1.18e-05
GO:0006289	nucleotide-excision repair	1.18e-05
GO:0090179	planar cell polarity pathway involved in neural tube closure	1.19e-05
GO:0043370	regulation of CD4-positive, alpha-beta T cell differentiation	1.25e-05
GO:0060292	long term synaptic depression	1.37e-05
GO:0002474	antigen processing and presentation of peptide antigen via MHC class I	1.38e-05
GO:0060986	endocrine hormone secretion	1.39e-05
GO:0061085	regulation of histone H3-K27 methylation	1.41e-05
GO:2001244	positive regulation of intrinsic apoptotic signaling pathway	1.44e-05
GO:0060213	positive regulation of nuclear-transcribed mRNA poly(A) tail shortening	1.44e-05
GO:0015858	nucleoside transport	1.46e-05
GO:0032796	uropod organization	1.48e-05
GO:0070229	negative regulation of lymphocyte apoptotic process	1.52e-05
GO:0000188	inactivation of MAPK activity	1.57e-05
GO:0032965	regulation of collagen biosynthetic process	1.6e-05
GO:0035607	fibroblast growth factor receptor signaling pathway involved in orbitofrontal cortex development	1.63e-05
GO:0043552	positive regulation of phosphatidylinositol 3-kinase activity	1.69e-05
GO:0061217	regulation of mesonephros development	1.7e-05
GO:0048194	Golgi vesicle budding	1.76e-05
GO:0006691	leukotriene metabolic process	1.79e-05
GO:0002268	follicular dendritic cell differentiation	1.8e-05
GO:0032288	myelin assembly	1.84e-05
GO:0002032	desensitization of G-protein coupled receptor protein signaling pathway by arrestin	1.96e-05
GO:0072134	nephrogenic mesenchyme morphogenesis	1.97e-05
GO:0006476	protein deacetylation	1.98e-05
GO:0010940	positive regulation of necrotic cell death	2.1e-05
GO:1902337	regulation of apoptotic process involved in morphogenesis	2.1e-05
GO:1901532	regulation of hematopoietic progenitor cell differentiation	2.13e-05
GO:0006978	DNA damage response, signal transduction by p53 class mediator resulting in transcription of p21 class mediator	2.13e-05
GO:0090218	positive regulation of lipid kinase activity	2.13e-05
GO:2000978	negative regulation of forebrain neuron differentiation	2.13e-05
GO:0050710	negative regulation of cytokine secretion	2.16e-05
GO:0070106	interleukin-27-mediated signaling pathway	2.19e-05
GO:0007034	vacuolar transport	2.21e-05
GO:0061430	bone trabecula morphogenesis	2.24e-05
GO:0006658	phosphatidylserine metabolic process	2.25e-05
GO:0032674	regulation of interleukin-5 production	2.28e-05
GO:0042590	antigen processing and presentation of exogenous peptide antigen via MHC class I	2.28e-05
GO:0042772	DNA damage response, signal transduction resulting in transcription	2.39e-05
GO:0008356	asymmetric cell division	2.46e-05
GO:0048102	autophagic cell death	2.46e-05
GO:0016561	protein import into peroxisome matrix, translocation	2.5e-05
GO:0060484	lung-associated mesenchyme development	2.51e-05
GO:0072008	glomerular mesangial cell differentiation	2.53e-05
GO:0006890	retrograde vesicle-mediated transport, Golgi to ER	2.59e-05
GO:0043217	myelin maintenance	2.6e-05
GO:0010803	regulation of tumor necrosis factor-mediated signaling pathway	2.6e-05
GO:0032689	negative regulation of interferon-gamma production	2.79e-05
GO:0030330	DNA damage response, signal transduction by p53 class mediator	2.9e-05
GO:0090051	negative regulation of cell migration involved in sprouting angiogenesis	2.92e-05
GO:2001044	regulation of integrin-mediated signaling pathway	2.93e-05
GO:0002437	inflammatory response to antigenic stimulus	2.97e-05
GO:0090199	regulation of release of cytochrome c from mitochondria	2.97e-05
GO:0002903	negative regulation of B cell apoptotic process	2.97e-05
GO:0010761	fibroblast migration	2.99e-05
GO:0060737	prostate gland morphogenetic growth	3e-05
GO:0043088	regulation of Cdc42 GTPase activity	3.45e-05
GO:0042987	amyloid precursor protein catabolic process	3.52e-05
GO:0048144	fibroblast proliferation	3.55e-05
GO:0061009	common bile duct development	3.63e-05
GO:0002902	regulation of B cell apoptotic process	3.93e-05
GO:0060038	cardiac muscle cell proliferation	4e-05
GO:0090162	establishment of epithelial cell polarity	4.06e-05
GO:0010875	positive regulation of cholesterol efflux	4.11e-05
GO:0042511	positive regulation of tyrosine phosphorylation of Stat1 protein	4.18e-05
GO:0060708	spongiotrophoblast differentiation	4.18e-05
GO:0051256	spindle midzone assembly involved in mitosis	4.2e-05
GO:1902414	protein localization to cell junction	4.26e-05
GO:0030212	hyaluronan metabolic process	4.26e-05
GO:0045684	positive regulation of epidermis development	4.26e-05
GO:0071773	cellular response to BMP stimulus	4.26e-05
GO:0043618	regulation of transcription from RNA polymerase II promoter in response to stress	4.34e-05
GO:0030859	polarized epithelial cell differentiation	4.43e-05
GO:0048843	negative regulation of axon extension involved in axon guidance	4.64e-05
GO:0061337	cardiac conduction	4.67e-05
GO:0090004	positive regulation of establishment of protein localization to plasma membrane	4.68e-05
GO:0080144	amino acid homeostasis	4.73e-05
GO:0007041	lysosomal transport	4.79e-05
GO:0050858	negative regulation of antigen receptor-mediated signaling pathway	4.85e-05
GO:0060017	parathyroid gland development	4.91e-05
GO:0021783	preganglionic parasympathetic nervous system development	5.01e-05
GO:0031659	positive regulation of cyclin-dependent protein serine/threonine kinase activity involved in G1/S transition of mitotic cell cycle	5.06e-05
GO:0051017	actin filament bundle assembly	5.07e-05
GO:2000611	positive regulation of thyroid hormone generation	5.09e-05
GO:0043620	regulation of DNA-dependent transcription in response to stress	5.17e-05
GO:0019674	NAD metabolic process	5.25e-05
GO:0072676	lymphocyte migration	5.3e-05
GO:0033561	regulation of water loss via skin	5.41e-05
GO:0030917	midbrain-hindbrain boundary development	5.42e-05
GO:0072071	renal interstitial cell differentiation	5.55e-05
GO:0010508	positive regulation of autophagy	5.69e-05
GO:0060253	negative regulation of glial cell proliferation	5.95e-05
GO:1901797	negative regulation of signal transduction by p53 class mediator	5.95e-05
GO:0044253	positive regulation of multicellular organismal metabolic process	6.04e-05
GO:0006111	regulation of gluconeogenesis	6.16e-05
GO:0031122	cytoplasmic microtubule organization	6.21e-05
GO:0071354	cellular response to interleukin-6	6.29e-05
GO:0060730	regulation of intestinal epithelial structure maintenance	6.29e-05
GO:0045940	positive regulation of steroid metabolic process	6.38e-05
GO:0072141	renal interstitial cell development	6.45e-05
GO:0021557	oculomotor nerve development	6.51e-05
GO:0060390	regulation of SMAD protein import into nucleus	6.74e-05
GO:0045977	positive regulation of mitotic cell cycle, embryonic	6.75e-05
GO:0046331	lateral inhibition	6.75e-05
GO:0061106	negative regulation of stomach neuroendocrine cell differentiation	6.75e-05
GO:2000227	negative regulation of pancreatic A cell differentiation	6.75e-05
GO:0009415	response to water stimulus	6.81e-05
GO:0006749	glutathione metabolic process	7.04e-05
GO:0033002	muscle cell proliferation	7.11e-05
GO:2000794	regulation of epithelial cell proliferation involved in lung morphogenesis	7.25e-05
GO:0050996	positive regulation of lipid catabolic process	7.32e-05
GO:0036003	positive regulation of transcription from RNA polymerase II promoter in response to stress	7.37e-05
GO:0002739	regulation of cytokine secretion involved in immune response	7.51e-05
GO:1902230	negative regulation of intrinsic apoptotic signaling pathway in response to DNA damage	7.71e-05
GO:0015734	taurine transport	7.92e-05
GO:0034505	tooth mineralization	7.96e-05
GO:0060065	uterus development	8.19e-05
GO:0009794	regulation of mitotic cell cycle, embryonic	8.42e-05
GO:0035305	negative regulation of dephosphorylation	8.42e-05
GO:0033344	cholesterol efflux	8.6e-05
GO:2000393	negative regulation of lamellipodium morphogenesis	9.35e-05
GO:0051255	spindle midzone assembly	9.42e-05
GO:2001247	positive regulation of phosphatidylcholine biosynthetic process	9.57e-05
GO:0061418	regulation of transcription from RNA polymerase II promoter in response to hypoxia	9.63e-05
GO:0000045	autophagic vacuole assembly	9.71e-05
GO:0002293	alpha-beta T cell differentiation involved in immune response	0.00010002
GO:0006684	sphingomyelin metabolic process	0.00010295
GO:0003169	coronary vein morphogenesis	0.00010295
GO:0061419	positive regulation of transcription from RNA polymerase II promoter in response to hypoxia	0.00010295
GO:0002287	alpha-beta T cell activation involved in immune response	0.00010511
GO:0050860	negative regulation of T cell receptor signaling pathway	0.00010619
GO:0061098	positive regulation of protein tyrosine kinase activity	0.00010745
GO:0036250	peroxisome transport along microtubule	0.00010745
GO:0044721	protein import into peroxisome matrix, substrate release	0.00010745
GO:1901094	negative regulation of protein homotetramerization	0.00010745
GO:0035964	COPI-coated vesicle budding	0.00010843
GO:0007052	mitotic spindle organization	0.00010962
GO:0060591	chondroblast differentiation	0.00011167
GO:0090314	positive regulation of protein targeting to membrane	0.00011797
GO:0030718	germ-line stem cell maintenance	0.00012207
GO:0007176	regulation of epidermal growth factor-activated receptor activity	0.00012848
GO:0048255	mRNA stabilization	0.00013305
GO:0060482	lobar bronchus development	0.00013347
GO:0071634	regulation of transforming growth factor beta production	0.00013825
GO:0032007	negative regulation of TOR signaling cascade	0.00013828
GO:0044783	G1 DNA damage checkpoint	0.00013977
GO:0010388	cullin deneddylation	0.00014017
GO:0036093	germ cell proliferation	0.00014221
GO:0008209	androgen metabolic process	0.00014338
GO:0090219	negative regulation of lipid kinase activity	0.00014375
GO:0034375	high-density lipoprotein particle remodeling	0.00014466
GO:0032374	regulation of cholesterol transport	0.00014503
GO:0003347	epicardial cell to mesenchymal cell transition	0.00014525
GO:0060033	anatomical structure regression	0.00014563
GO:0002085	inhibition of neuroepithelial cell differentiation	0.00014726
GO:0046057	dADP catabolic process	0.00015137
GO:0046067	dGDP catabolic process	0.00015137
GO:0046712	GDP catabolic process	0.00015137
GO:0045906	negative regulation of vasoconstriction	0.00015137
GO:0043248	proteasome assembly	0.00015137
GO:0031657	regulation of cyclin-dependent protein serine/threonine kinase activity involved in G1/S transition of mitotic cell cycle	0.00015367
GO:0070104	negative regulation of interleukin-6-mediated signaling pathway	0.00015391
GO:0034260	negative regulation of GTPase activity	0.00015394
GO:0042982	amyloid precursor protein metabolic process	0.00015395
GO:0021558	trochlear nerve development	0.00015437
GO:0032456	endocytic recycling	0.00015583
GO:0045746	negative regulation of Notch signaling pathway	0.00016408
GO:0021814	cell motility involved in cerebral cortex radial glia guided migration	0.00016587
GO:0072173	metanephric tubule morphogenesis	0.00016662
GO:0007342	fusion of sperm to egg plasma membrane	0.0001688
GO:0030916	otic vesicle formation	0.00016888
GO:0010903	negative regulation of very-low-density lipoprotein particle remodeling	0.00017055
GO:0071228	cellular response to tumor cell	0.00017116
GO:0060676	ureteric bud formation	0.00017151
GO:0042640	anagen	0.00017256
GO:0042536	negative regulation of tumor necrosis factor biosynthetic process	0.00017564
GO:0070316	regulation of G0 to G1 transition	0.00017663
GO:0002553	histamine secretion by mast cell	0.00017796
GO:0032352	positive regulation of hormone metabolic process	0.00017814
GO:1902396	protein localization to tight junction	0.00018246
GO:0034377	plasma lipoprotein particle assembly	0.00018288
GO:0043029	T cell homeostasis	0.00018302
GO:0071866	negative regulation of apoptotic process in bone marrow	0.00018782
GO:0061029	eyelid development in camera-type eye	0.00018965
GO:0046292	formaldehyde metabolic process	0.00018966
GO:0030497	fatty acid elongation	0.00019416
GO:2000647	negative regulation of stem cell proliferation	0.00019647
GO:1900181	negative regulation of protein localization to nucleus	0.0002006
GO:0071353	cellular response to interleukin-4	0.00020198
GO:0030952	establishment or maintenance of cytoskeleton polarity	0.0002027
GO:0046185	aldehyde catabolic process	0.0002032
GO:0030834	regulation of actin filament depolymerization	0.00020624
GO:0072061	inner medullary collecting duct development	0.00021598
GO:0043518	negative regulation of DNA damage response, signal transduction by p53 class mediator	0.00022607
GO:1901798	positive regulation of signal transduction by p53 class mediator	0.00023353
GO:0006081	cellular aldehyde metabolic process	0.00023356
GO:0010609	mRNA localization resulting in posttranscriptional regulation of gene expression	0.00023765
GO:1902164	positive regulation of DNA damage response, signal transduction by p53 class mediator resulting in transcription of p21 class mediator	0.00023765
GO:2000765	regulation of cytoplasmic translation	0.00023765
GO:0032486	Rap protein signal transduction	0.00023909
GO:0060572	morphogenesis of an epithelial bud	0.00024132
GO:0010043	response to zinc ion	0.00025009
GO:0035166	post-embryonic hemopoiesis	0.00026011
GO:2000679	positive regulation of transcription regulatory region DNA binding	0.0002602
GO:0007021	tubulin complex assembly	0.0002602
GO:0045737	positive regulation of cyclin-dependent protein kinase activity	0.00026114
GO:0006506	GPI anchor biosynthetic process	0.00026153
GO:0060523	prostate epithelial cord elongation	0.00026627
GO:0002719	negative regulation of cytokine production involved in immune response	0.00026971
GO:0034115	negative regulation of heterotypic cell-cell adhesion	0.00026984
GO:0060363	cranial suture morphogenesis	0.00027033
GO:0019367	fatty acid elongation, saturated fatty acid	0.00027234
GO:0010871	negative regulation of receptor biosynthetic process	0.00027691
GO:0042492	gamma-delta T cell differentiation	0.00027932
GO:0055073	cadmium ion homeostasis	0.00028066
GO:0046856	phosphatidylinositol dephosphorylation	0.00028202
GO:0032376	positive regulation of cholesterol transport	0.0002834
GO:0010874	regulation of cholesterol efflux	0.00028713
GO:0048160	primary follicle stage	0.00028898
GO:0030835	negative regulation of actin filament depolymerization	0.00030103
GO:0060058	positive regulation of apoptotic process involved in mammary gland involution	0.00030194
GO:0018344	protein geranylgeranylation	0.00031592
GO:0045602	negative regulation of endothelial cell differentiation	0.0003175
GO:0010901	regulation of very-low-density lipoprotein particle remodeling	0.00032023
GO:2000683	regulation of cellular response to X-ray	0.00032623
GO:0002906	negative regulation of mature B cell apoptotic process	0.00032877
GO:0046902	regulation of mitochondrial membrane permeability	0.0003354
GO:0007262	STAT protein import into nucleus	0.00034019
GO:0061099	negative regulation of protein tyrosine kinase activity	0.00034047
GO:0001765	membrane raft assembly	0.00034884
GO:0060087	relaxation of vascular smooth muscle	0.00034982
GO:0060534	trachea cartilage development	0.00034982
GO:2000392	regulation of lamellipodium morphogenesis	0.00035739
GO:0006026	aminoglycan catabolic process	0.00035767
GO:0034122	negative regulation of toll-like receptor signaling pathway	0.00036183
GO:0042994	cytoplasmic sequestering of transcription factor	0.00036738
GO:0048627	myoblast development	0.00036988
GO:0002070	epithelial cell maturation	0.00037097
GO:0043277	apoptotic cell clearance	0.00037255
GO:0071391	cellular response to estrogen stimulus	0.00037652
GO:0060433	bronchus development	0.00037852
GO:0090200	positive regulation of release of cytochrome c from mitochondria	0.00038917
GO:0071827	plasma lipoprotein particle organization	0.00039248
GO:0042761	very long-chain fatty acid biosynthetic process	0.00039351
GO:1902373	negative regulation of mRNA catabolic process	0.00040776
GO:0050685	positive regulation of mRNA processing	0.00041184
GO:0045026	plasma membrane fusion	0.00042139
GO:0046533	negative regulation of photoreceptor cell differentiation	0.00043188
GO:0090322	regulation of superoxide metabolic process	0.0004373
GO:0002051	osteoblast fate commitment	0.00044375
GO:0071985	multivesicular body sorting pathway	0.0004553
GO:0060061	Spemann organizer formation	0.00045534
GO:0002701	negative regulation of production of molecular mediator of immune response	0.00045846
GO:1902178	fibroblast growth factor receptor apoptotic signaling pathway	0.00046387
GO:0050720	interleukin-1 beta biosynthetic process	0.00046518
GO:0090208	positive regulation of triglyceride metabolic process	0.00046887
GO:0006266	DNA ligation	0.00047045
GO:0007221	positive regulation of transcription of Notch receptor target	0.00047428
GO:0070670	response to interleukin-4	0.00048452
GO:0032530	regulation of microvillus organization	0.00048517
GO:0002317	plasma cell differentiation	0.00048701
GO:0070498	interleukin-1-mediated signaling pathway	0.00048904
GO:0032922	circadian regulation of gene expression	0.00050817
GO:2000124	regulation of endocannabinoid signaling pathway	0.00052333
GO:0034021	response to silicon dioxide	0.0005335
GO:0038092	nodal signaling pathway	0.00054272
GO:0032000	positive regulation of fatty acid beta-oxidation	0.00054588
GO:0010867	positive regulation of triglyceride biosynthetic process	0.00054594
GO:1901381	positive regulation of potassium ion transmembrane transport	0.00054842
GO:0060595	fibroblast growth factor receptor signaling pathway involved in mammary gland specification	0.00056221
GO:0060615	mammary gland bud formation	0.00056221
GO:0060667	branch elongation involved in salivary gland morphogenesis	0.00056221
GO:0060915	mesenchymal cell differentiation involved in lung development	0.00056221
GO:0070243	regulation of thymocyte apoptotic process	0.00058346
GO:1902231	positive regulation of intrinsic apoptotic signaling pathway in response to DNA damage	0.000588
GO:0035313	wound healing, spreading of epidermal cells	0.00058953
GO:0070309	lens fiber cell morphogenesis	0.00059686
GO:0045953	negative regulation of natural killer cell mediated cytotoxicity	0.00059686
GO:0061469	regulation of type B pancreatic cell proliferation	0.00061219
GO:0061384	heart trabecula morphogenesis	0.00061761
GO:0001306	age-dependent response to oxidative stress	0.00061917
GO:0090313	regulation of protein targeting to membrane	0.00061917
GO:0045899	positive regulation of RNA polymerase II transcriptional preinitiation complex assembly	0.00061936
GO:0043553	negative regulation of phosphatidylinositol 3-kinase activity	0.00062486
GO:0003273	cell migration involved in endocardial cushion formation	0.00062488
GO:0002740	negative regulation of cytokine secretion involved in immune response	0.00062856
GO:0050665	hydrogen peroxide biosynthetic process	0.00064208
GO:0003326	pancreatic A cell fate commitment	0.00064975
GO:0003329	pancreatic PP cell fate commitment	0.00064975
GO:0035881	amacrine cell differentiation	0.00065896
GO:0050891	multicellular organismal water homeostasis	0.00066105
GO:0032967	positive regulation of collagen biosynthetic process	0.0006749
GO:0070103	regulation of interleukin-6-mediated signaling pathway	0.00068069
GO:0033209	tumor necrosis factor-mediated signaling pathway	0.00068931
GO:0035307	positive regulation of protein dephosphorylation	0.00069086
GO:2000353	positive regulation of endothelial cell apoptotic process	0.00069086
GO:0016236	macroautophagy	0.00071137
GO:0042534	regulation of tumor necrosis factor biosynthetic process	0.00072572
GO:0071361	cellular response to ethanol	0.00074473
GO:0032764	negative regulation of mast cell cytokine production	0.00074523
GO:0030002	cellular anion homeostasis	0.00075395
GO:0042510	regulation of tyrosine phosphorylation of Stat1 protein	0.00075564
GO:0044342	type B pancreatic cell proliferation	0.00075564
GO:0006306	DNA methylation	0.00075608
GO:0050999	regulation of nitric-oxide synthase activity	0.00075908
GO:0035024	negative regulation of Rho protein signal transduction	0.00076048
GO:1901962	S-adenosyl-L-methionine transmembrane transport	0.00076633
GO:0043032	positive regulation of macrophage activation	0.00076682
GO:0031943	regulation of glucocorticoid metabolic process	0.00076685
GO:0002281	macrophage activation involved in immune response	0.00077174
GO:0072076	nephrogenic mesenchyme development	0.00077316
GO:0021762	substantia nigra development	0.00081387
GO:0072337	modified amino acid transport	0.00081387
GO:0003254	regulation of membrane depolarization	0.00081942
GO:0072282	metanephric nephron tubule morphogenesis	0.00082448
GO:0033014	tetrapyrrole biosynthetic process	0.00082687
GO:0061144	alveolar secondary septum development	0.00083187
GO:0045415	negative regulation of interleukin-8 biosynthetic process	0.0008341
GO:0021612	facial nerve structural organization	0.0008341
GO:0009414	response to water deprivation	0.00083702
GO:0060010	Sertoli cell fate commitment	0.0008447
GO:0060547	negative regulation of necrotic cell death	0.0008584
GO:0090050	positive regulation of cell migration involved in sprouting angiogenesis	0.00086641
GO:0046836	glycolipid transport	0.0008694
GO:0060354	negative regulation of cell adhesion molecule production	0.00089253
GO:0001836	release of cytochrome c from mitochondria	0.00090525
GO:0070244	negative regulation of thymocyte apoptotic process	0.00091158
GO:0045653	negative regulation of megakaryocyte differentiation	0.00091808
GO:0032763	regulation of mast cell cytokine production	0.00092725
GO:0034314	Arp2/3 complex-mediated actin nucleation	0.00092725
GO:0071679	commissural neuron axon guidance	0.00093844
GO:0007141	male meiosis I	0.00094566
GO:0060527	prostate epithelial cord arborization involved in prostate glandular acinus morphogenesis	0.00095015
GO:0048741	skeletal muscle fiber development	0.00095442
GO:0036091	positive regulation of transcription from RNA polymerase II promoter in response to oxidative stress	0.00096921
GO:0097214	positive regulation of lysosomal membrane permeability	0.00096921
GO:2000376	positive regulation of oxygen metabolic process	0.00096921
GO:0000117	regulation of transcription involved in G2/M transition of mitotic cell cycle	0.00097638
GO:0072348	sulfur compound transport	0.00098049
GO:0045617	negative regulation of keratinocyte differentiation	0.00100544
GO:0048821	erythrocyte development	0.0010197
GO:0070098	chemokine-mediated signaling pathway	0.0010197
GO:0010512	negative regulation of phosphatidylinositol biosynthetic process	0.00102627
GO:0022009	central nervous system vasculogenesis	0.00102627
GO:0090192	regulation of glomerulus development	0.00102932
GO:0007175	negative regulation of epidermal growth factor-activated receptor activity	0.00104381
GO:0006927	transformed cell apoptotic process	0.001046
GO:2000674	regulation of type B pancreatic cell apoptotic process	0.00107374
GO:0018022	peptidyl-lysine methylation	0.00108407
GO:0032534	regulation of microvillus assembly	0.00110041
GO:0035306	positive regulation of dephosphorylation	0.00110123
GO:0010748	negative regulation of plasma membrane long-chain fatty acid transport	0.00110716
GO:0034380	high-density lipoprotein particle assembly	0.00111437
GO:0032825	positive regulation of natural killer cell differentiation	0.0011161
GO:0006110	regulation of glycolysis	0.00111784
GO:0001880	Mullerian duct regression	0.00112208
GO:2000623	negative regulation of nuclear-transcribed mRNA catabolic process, nonsense-mediated decay	0.00115527
GO:0045835	negative regulation of meiosis	0.00115627
GO:0051181	cofactor transport	0.00115889
GO:0036324	vascular endothelial growth factor receptor-2 signaling pathway	0.00116693
GO:1901674	regulation of histone H3-K27 acetylation	0.00117248
GO:0048133	male germ-line stem cell division	0.00117331
GO:0045955	negative regulation of calcium ion-dependent exocytosis	0.00118942
GO:0034370	triglyceride-rich lipoprotein particle remodeling	0.00120764
GO:0071218	cellular response to misfolded protein	0.00122075
GO:0061344	regulation of cell adhesion involved in heart morphogenesis	0.00122657
GO:1901189	positive regulation of ephrin receptor signaling pathway	0.00122657
GO:0042421	norepinephrine biosynthetic process	0.00122791
GO:0010888	negative regulation of lipid storage	0.00124739
GO:0071108	protein K48-linked deubiquitination	0.00126641
GO:0034144	negative regulation of toll-like receptor 4 signaling pathway	0.00126654
GO:0003162	atrioventricular node development	0.00127122
GO:0071073	positive regulation of phospholipid biosynthetic process	0.00130034
GO:0032008	positive regulation of TOR signaling cascade	0.00130178
GO:0006544	glycine metabolic process	0.00134385
GO:0010828	positive regulation of glucose transport	0.0013439
GO:0043517	positive regulation of DNA damage response, signal transduction by p53 class mediator	0.00137099
GO:0044727	DNA demethylation of male pronucleus	0.0014038
GO:0000212	meiotic spindle organization	0.0014224
GO:0046621	negative regulation of organ growth	0.00148795
GO:0042401	cellular biogenic amine biosynthetic process	0.00148802
GO:0045601	regulation of endothelial cell differentiation	0.00151438
GO:0032691	negative regulation of interleukin-1 beta production	0.00154548
GO:0031946	regulation of glucocorticoid biosynthetic process	0.00155548
GO:0014894	response to denervation involved in regulation of muscle adaptation	0.0015707
GO:0070328	triglyceride homeostasis	0.00157581
GO:0060631	regulation of meiosis I	0.0015874
GO:0045606	positive regulation of epidermal cell differentiation	0.0015874
GO:0014874	response to stimulus involved in regulation of muscle adaptation	0.00162654
GO:0071731	response to nitric oxide	0.00163014
GO:0015074	DNA integration	0.00164547
GO:0030220	platelet formation	0.0016465
GO:0019915	lipid storage	0.00165279
GO:0090343	positive regulation of cell aging	0.00165377
GO:2000536	negative regulation of entry of bacterium into host cell	0.00166045
GO:0014854	response to inactivity	0.00167175
GO:0086091	regulation of heart rate by cardiac conduction	0.00167879
GO:0042984	regulation of amyloid precursor protein biosynthetic process	0.0016867
GO:0010507	negative regulation of autophagy	0.00170083
GO:0034384	high-density lipoprotein particle clearance	0.00170083
GO:0071392	cellular response to estradiol stimulus	0.00173645
GO:0050872	white fat cell differentiation	0.0017638
GO:0002704	negative regulation of leukocyte mediated immunity	0.00177147
GO:1900024	regulation of substrate adhesion-dependent cell spreading	0.0017754
GO:0014909	smooth muscle cell migration	0.0017907
GO:1902262	apoptotic process involved in patterning of blood vessels	0.00180016
GO:0070317	negative regulation of G0 to G1 transition	0.00180321
GO:0003430	growth plate cartilage chondrocyte growth	0.00181899
GO:0006595	polyamine metabolic process	0.00182473
GO:0003243	circumferential growth involved in left ventricle morphogenesis	0.00182473
GO:0040010	positive regulation of growth rate	0.00182473
GO:0040015	negative regulation of multicellular organism growth	0.00183786
GO:0009584	detection of visible light	0.00185632
GO:0060903	positive regulation of meiosis I	0.00187123
GO:0060416	response to growth hormone stimulus	0.00187595
GO:0045820	negative regulation of glycolysis	0.00187889
GO:0032692	negative regulation of interleukin-1 production	0.00190094
GO:0051782	negative regulation of cell division	0.00190679
GO:0022038	corpus callosum development	0.00191003
GO:0090312	positive regulation of protein deacetylation	0.00191047
GO:0060374	mast cell differentiation	0.00191187
GO:0045575	basophil activation	0.00193011
GO:0051220	cytoplasmic sequestering of protein	0.00194476
GO:0060068	vagina development	0.00196862
GO:0010715	regulation of extracellular matrix disassembly	0.00196922
GO:0042415	norepinephrine metabolic process	0.00197418
GO:0006983	ER overload response	0.00200618
GO:0031954	positive regulation of protein autophosphorylation	0.00201377
GO:0019884	antigen processing and presentation of exogenous antigen	0.00202591
GO:0061314	Notch signaling involved in heart development	0.00205862
GO:0051014	actin filament severing	0.00206264
GO:0048242	epinephrine secretion	0.00209451
GO:0045630	positive regulation of T-helper 2 cell differentiation	0.00210714
GO:2000675	negative regulation of type B pancreatic cell apoptotic process	0.0021589
GO:0002082	regulation of oxidative phosphorylation	0.00216057
GO:0061141	lung ciliated cell differentiation	0.00219158
GO:2000791	negative regulation of mesenchymal cell proliferation involved in lung development	0.00219158
GO:2000795	negative regulation of epithelial cell proliferation involved in lung morphogenesis	0.00219158
GO:0002828	regulation of type 2 immune response	0.00220521
GO:0014028	notochord formation	0.00223719
GO:0021903	rostrocaudal neural tube patterning	0.00226145
GO:0046685	response to arsenic-containing substance	0.00227734
GO:0046294	formaldehyde catabolic process	0.00228247
GO:0045292	mRNA cis splicing, via spliceosome	0.00232343
GO:1900424	regulation of defense response to bacterium	0.00235632
GO:0071295	cellular response to vitamin	0.0023604
GO:0048807	female genitalia morphogenesis	0.0023618
GO:0060391	positive regulation of SMAD protein import into nucleus	0.00237116
GO:0035331	negative regulation of hippo signaling cascade	0.00244385
GO:0060683	regulation of branching involved in salivary gland morphogenesis by epithelial-mesenchymal signaling	0.00245424
GO:0031112	positive regulation of microtubule polymerization or depolymerization	0.00247323
GO:0032354	response to follicle-stimulating hormone stimulus	0.00249344
GO:0035793	positive regulation of metanephric mesenchymal cell migration by platelet-derived growth factor receptor-beta signaling pathway	0.00253671
GO:0031929	TOR signaling cascade	0.00254596
GO:0033539	fatty acid beta-oxidation using acyl-CoA dehydrogenase	0.00254607
GO:0021546	rhombomere development	0.00258872
GO:0060486	Clara cell differentiation	0.00270889
GO:0050713	negative regulation of interleukin-1 beta secretion	0.00271498
GO:0045603	positive regulation of endothelial cell differentiation	0.00271498
GO:0001821	histamine secretion	0.00278463
GO:1900006	positive regulation of dendrite development	0.00278613
GO:0043497	regulation of protein heterodimerization activity	0.00281492
GO:0021570	rhombomere 4 development	0.00282917
GO:0097049	motor neuron apoptotic process	0.00284287
GO:0035262	gonad morphogenesis	0.00287204
GO:0072703	cellular response to methyl methanesulfonate	0.00288214
GO:0006706	steroid catabolic process	0.00289396
GO:0045117	azole transport	0.00289396
GO:0071712	ER-associated misfolded protein catabolic process	0.00290025
GO:0051386	regulation of neurotrophin TRK receptor signaling pathway	0.00292229
GO:0061184	positive regulation of dermatome development	0.00295533
GO:0005989	lactose biosynthetic process	0.00295927
GO:0034143	regulation of toll-like receptor 4 signaling pathway	0.00297585
GO:0051013	microtubule severing	0.00297942
GO:0009446	putrescine biosynthetic process	0.00298783
GO:0051103	DNA ligation involved in DNA repair	0.00299869
GO:0071305	cellular response to vitamin D	0.00301356
GO:0046697	decidualization	0.00301356
GO:0001552	ovarian follicle atresia	0.00304806
GO:0009395	phospholipid catabolic process	0.00307166
GO:0070889	platelet alpha granule organization	0.00307166
GO:0045542	positive regulation of cholesterol biosynthetic process	0.0030949
GO:0034372	very-low-density lipoprotein particle remodeling	0.00309664
GO:0003149	membranous septum morphogenesis	0.00310484
GO:0032353	negative regulation of hormone biosynthetic process	0.00310484
GO:0050917	sensory perception of umami taste	0.00310484
GO:0002479	antigen processing and presentation of exogenous peptide antigen via MHC class I, TAP-dependent	0.00310484
GO:0050823	peptide antigen stabilization	0.00310484
GO:1900182	positive regulation of protein localization to nucleus	0.00317721
GO:0055062	phosphate ion homeostasis	0.00320268
GO:0003413	chondrocyte differentiation involved in endochondral bone morphogenesis	0.00322602
GO:0006027	glycosaminoglycan catabolic process	0.00322918
GO:1900747	negative regulation of vascular endothelial growth factor signaling pathway	0.00323025
GO:0065005	protein-lipid complex assembly	0.00325165
GO:0046884	follicle-stimulating hormone secretion	0.00326003
GO:0061298	retina vasculature development in camera-type eye	0.00329498
GO:0000917	barrier septum assembly	0.00330327
GO:0006596	polyamine biosynthetic process	0.00332235
GO:0045628	regulation of T-helper 2 cell differentiation	0.00332426
GO:0060648	mammary gland bud morphogenesis	0.00335228
GO:0051608	histamine transport	0.00336804
GO:0009445	putrescine metabolic process	0.00343128
GO:0034263	autophagy in response to ER overload	0.0034451
GO:0002707	negative regulation of lymphocyte mediated immunity	0.00349371
GO:0030490	maturation of SSU-rRNA	0.00349403
GO:0006998	nuclear envelope organization	0.00350044
GO:0071435	potassium ion export	0.00352981
GO:0034699	response to luteinizing hormone stimulus	0.00354218
GO:0035507	regulation of myosin-light-chain-phosphatase activity	0.00354245
GO:0060052	neurofilament cytoskeleton organization	0.00360992
GO:0031113	regulation of microtubule polymerization	0.00365036
GO:0010626	negative regulation of Schwann cell proliferation	0.00367036
GO:0060513	prostatic bud formation	0.00367475
GO:0060055	angiogenesis involved in wound healing	0.00372231
GO:0000038	very long-chain fatty acid metabolic process	0.00377799
GO:0035799	ureter maturation	0.00377945
GO:0060397	JAK-STAT cascade involved in growth hormone signaling pathway	0.00379749
GO:0019254	carnitine metabolic process, CoA-linked	0.00383328
GO:0097274	urea homeostasis	0.00386167
GO:0035304	regulation of protein dephosphorylation	0.00394453
GO:0071072	negative regulation of phospholipid biosynthetic process	0.00395806
GO:0052803	imidazole-containing compound metabolic process	0.00396224
GO:1901676	positive regulation of histone H3-K27 acetylation	0.00398466
GO:0051788	response to misfolded protein	0.00403158
GO:0042986	positive regulation of amyloid precursor protein biosynthetic process	0.00403558
GO:0051895	negative regulation of focal adhesion assembly	0.00406026
GO:0071635	negative regulation of transforming growth factor beta production	0.00407598
GO:1901029	negative regulation of mitochondrial outer membrane permeabilization	0.00410597
GO:0010511	regulation of phosphatidylinositol biosynthetic process	0.004117
GO:0032770	positive regulation of monooxygenase activity	0.00417915
GO:0070951	regulation of neutrophil mediated killing of gram-negative bacterium	0.00417915
GO:1902117	positive regulation of organelle assembly	0.00419262
GO:0006844	acyl carnitine transport	0.0042155
GO:0060035	notochord cell development	0.00426963
GO:0045329	carnitine biosynthetic process	0.00431414
GO:0034389	lipid particle organization	0.004348
GO:0032275	luteinizing hormone secretion	0.00437123
GO:0035871	protein K11-linked deubiquitination	0.00439161
GO:0042094	interleukin-2 biosynthetic process	0.00440414
GO:0033274	response to vitamin B2	0.00440414
GO:0021860	pyramidal neuron development	0.00441386
GO:0034205	beta-amyloid formation	0.00444801
GO:0006783	heme biosynthetic process	0.00444919
GO:0090315	negative regulation of protein targeting to membrane	0.00445197
GO:0008089	anterograde axon cargo transport	0.00454092
GO:0021877	forebrain neuron fate commitment	0.00454092
GO:0018345	protein palmitoylation	0.00466672
GO:0072205	metanephric collecting duct development	0.00466672
GO:0031077	post-embryonic camera-type eye development	0.00466672
GO:2000272	negative regulation of receptor activity	0.00466755
GO:0005984	disaccharide metabolic process	0.00468297
GO:0070265	necrotic cell death	0.00469236
GO:2000036	regulation of stem cell maintenance	0.00475354
GO:0060585	positive regulation of prostaglandin-endoperoxide synthase activity	0.00475909
GO:0043163	cell envelope organization	0.00475909
GO:0015979	photosynthesis	0.00475909
GO:0051309	female meiosis chromosome separation	0.00475909
GO:0072049	comma-shaped body morphogenesis	0.00477936
GO:2001046	positive regulation of integrin-mediated signaling pathway	0.0047797
GO:0042940	D-amino acid transport	0.00478985
GO:0055075	potassium ion homeostasis	0.00482896
GO:0060545	positive regulation of necroptosis	0.00489056
GO:0001911	negative regulation of leukocyte mediated cytotoxicity	0.00491828
GO:0002604	regulation of dendritic cell antigen processing and presentation	0.00495761
GO:0019730	antimicrobial humoral response	0.00499523
GO:0031065	positive regulation of histone deacetylation	0.00509315
GO:0021569	rhombomere 3 development	0.00510246
GO:0010624	regulation of Schwann cell proliferation	0.00511781
GO:0002577	regulation of antigen processing and presentation	0.00511781
GO:0016056	rhodopsin mediated signaling pathway	0.0051392
GO:1902202	regulation of hepatocyte growth factor receptor signaling pathway	0.00522632
GO:0038183	bile acid signaling pathway	0.00522632
GO:0006702	androgen biosynthetic process	0.00522632
GO:0007032	endosome organization	0.00522632
GO:0032808	lacrimal gland development	0.00523523
GO:0002309	T cell proliferation involved in immune response	0.00525548
GO:0035414	negative regulation of catenin import into nucleus	0.0053122
GO:0060968	regulation of gene silencing	0.00531549
GO:0060252	positive regulation of glial cell proliferation	0.00533613
GO:0002155	regulation of thyroid hormone mediated signaling pathway	0.00535947
GO:0043153	entrainment of circadian clock by photoperiod	0.00540018
GO:0043380	regulation of memory T cell differentiation	0.00544595
GO:0019371	cyclooxygenase pathway	0.00545138
GO:1900025	negative regulation of substrate adhesion-dependent cell spreading	0.00545138
GO:0034184	positive regulation of maintenance of mitotic sister chromatid cohesion	0.00551498
GO:0051036	regulation of endosome size	0.00551927
GO:0018206	peptidyl-methionine modification	0.0056542
GO:0051041	positive regulation of calcium-independent cell-cell adhesion	0.00569836
GO:1901724	positive regulation of cell proliferation involved in kidney development	0.00581207
GO:0007181	transforming growth factor beta receptor complex assembly	0.00581501
GO:0072050	S-shaped body morphogenesis	0.00596968
GO:0072040	negative regulation of mesenchymal cell apoptotic process involved in nephron morphogenesis	0.0060229
GO:0060613	fat pad development	0.00605098
GO:0033387	putrescine biosynthetic process from ornithine	0.00622043
GO:0060152	microtubule-based peroxisome localization	0.00635688
GO:2001245	regulation of phosphatidylcholine biosynthetic process	0.0063725
GO:0034695	response to prostaglandin E stimulus	0.00637601
GO:0032717	negative regulation of interleukin-8 production	0.00640419
GO:0030913	paranodal junction assembly	0.00643949
GO:2000466	negative regulation of glycogen (starch) synthase activity	0.00646749
GO:2001153	positive regulation of renal water transport	0.00646749
GO:0009648	photoperiodism	0.00650784
GO:0019886	antigen processing and presentation of exogenous peptide antigen via MHC class II	0.00651104
GO:0006312	mitotic recombination	0.0065148
GO:0007263	nitric oxide mediated signal transduction	0.00654313
GO:2000381	negative regulation of mesoderm development	0.00654846
GO:0050908	detection of light stimulus involved in visual perception	0.00656798
GO:0002820	negative regulation of adaptive immune response	0.0066152
GO:0042743	hydrogen peroxide metabolic process	0.00661925
GO:0045626	negative regulation of T-helper 1 cell differentiation	0.00662052
GO:1902338	negative regulation of apoptotic process involved in morphogenesis	0.00662778
GO:0032966	negative regulation of collagen biosynthetic process	0.00671745
GO:0000720	pyrimidine dimer repair by nucleotide-excision repair	0.0067241
GO:0045402	regulation of interleukin-4 biosynthetic process	0.0067241
GO:0060696	regulation of phospholipid catabolic process	0.00672531
GO:0006779	porphyrin-containing compound biosynthetic process	0.00674775
GO:0035623	renal glucose absorption	0.00675275
GO:0001842	neural fold formation	0.00675275
GO:0042506	tyrosine phosphorylation of Stat5 protein	0.00682755
GO:0051182	coenzyme transport	0.00687015
GO:0060318	definitive erythrocyte differentiation	0.00690334
GO:0019284	L-methionine biosynthetic process from S-adenosylmethionine	0.00691918
GO:0044338	canonical Wnt receptor signaling pathway involved in mesenchymal stem cell differentiation	0.00694255
GO:0044339	canonical Wnt receptor signaling pathway involved in osteoblast differentiation	0.00694255
GO:1902369	negative regulation of RNA catabolic process	0.00701511
GO:2000589	regulation of metanephric mesenchymal cell migration	0.0070871
GO:0045083	negative regulation of interleukin-12 biosynthetic process	0.00716106
GO:0060574	intestinal epithelial cell maturation	0.00716715
GO:0031529	ruffle organization	0.00729685
GO:0045793	positive regulation of cell size	0.00729685
GO:0010701	positive regulation of norepinephrine secretion	0.00731383
GO:0060450	positive regulation of hindgut contraction	0.00731383
GO:0032805	positive regulation of low-density lipoprotein particle receptor catabolic process	0.00732129
GO:0034763	negative regulation of transmembrane transport	0.00737702
GO:0097411	hypoxia-inducible factor-1alpha signaling pathway	0.0074102
GO:0060535	trachea cartilage morphogenesis	0.00745025
GO:0008631	intrinsic apoptotic signaling pathway in response to oxidative stress	0.00755689
GO:0031665	negative regulation of lipopolysaccharide-mediated signaling pathway	0.00771431
GO:0010899	regulation of phosphatidylcholine catabolic process	0.00776166
GO:1900107	regulation of nodal signaling pathway	0.00777527
GO:0090272	negative regulation of fibroblast growth factor production	0.00784648
GO:0032908	regulation of transforming growth factor beta1 production	0.00799204
GO:0044725	chromatin reprogramming in the zygote	0.00806324
GO:0034767	positive regulation of ion transmembrane transport	0.00814986
GO:0010763	positive regulation of fibroblast migration	0.00819951
GO:0032891	negative regulation of organic acid transport	0.00823421
GO:0072367	regulation of lipid transport by regulation of transcription from RNA polymerase II promoter	0.00828995
GO:0048337	positive regulation of mesodermal cell fate specification	0.00843092
GO:2000081	positive regulation of canonical Wnt receptor signaling pathway involved in controlling type B pancreatic cell proliferation	0.00843092
GO:0032909	regulation of transforming growth factor beta2 production	0.00858699
GO:0042503	tyrosine phosphorylation of Stat3 protein	0.00863772
GO:0034093	positive regulation of maintenance of sister chromatid cohesion	0.00868054
GO:0045806	negative regulation of endocytosis	0.00868436
GO:0090307	spindle assembly involved in mitosis	0.00874934
GO:0050691	regulation of defense response to virus by host	0.00877716
GO:0045715	negative regulation of low-density lipoprotein particle receptor biosynthetic process	0.00888182
GO:0051900	regulation of mitochondrial depolarization	0.00891332
GO:0043653	mitochondrial fragmentation involved in apoptotic process	0.00902232
GO:0032637	interleukin-8 production	0.00902232
GO:0051541	elastin metabolic process	0.00903529
GO:0046355	mannan catabolic process	0.00909555
GO:0045656	negative regulation of monocyte differentiation	0.00917061
GO:0031116	positive regulation of microtubule polymerization	0.00934658
GO:0061028	establishment of endothelial barrier	0.00936345
GO:0043652	engulfment of apoptotic cell	0.0094051
GO:0097275	cellular ammonia homeostasis	0.00954394
GO:0097276	cellular creatinine homeostasis	0.00954394
GO:0097277	cellular urea homeostasis	0.00954394
GO:0035794	positive regulation of mitochondrial membrane permeability	0.00960672
GO:0090140	regulation of mitochondrial fission	0.00967443
GO:0070836	caveola assembly	0.0097467
GO:0021502	neural fold elevation formation	0.00981127
GO:0032328	alanine transport	0.00983457
GO:0050711	negative regulation of interleukin-1 secretion	0.0098518
GO:0007500	mesodermal cell fate determination	0.00987176
GO:0048392	intermediate mesodermal cell differentiation	0.00987176
GO:0055020	positive regulation of cardiac muscle fiber development	0.00987176
GO:0060502	epithelial cell proliferation involved in lung morphogenesis	0.00987176
GO:0060503	bud dilation involved in lung branching	0.00987176
GO:0061149	BMP signaling pathway involved in ureter morphogenesis	0.00987176
GO:0061151	BMP signaling pathway involved in renal system segmentation	0.00987176
GO:0061155	pulmonary artery endothelial tube morphogenesis	0.00987176
GO:0071893	BMP signaling pathway involved in nephric duct formation	0.00987176
GO:0072097	negative regulation of branch elongation involved in ureteric bud branching by BMP signaling pathway	0.00987176
GO:0072101	specification of ureteric bud anterior/posterior symmetry by BMP signaling pathway	0.00987176
GO:0072192	ureter epithelial cell differentiation	0.00987176
GO:0072198	mesenchymal cell proliferation involved in ureter development	0.00987176
GO:0072200	negative regulation of mesenchymal cell proliferation involved in ureter development	0.00987176
GO:0090194	negative regulation of glomerulus development	0.00987176
GO:2000005	negative regulation of metanephric S-shaped body morphogenesis	0.00987176
GO:2000007	negative regulation of metanephric comma-shaped body morphogenesis	0.00987176
GO:2000137	negative regulation of cell proliferation involved in heart morphogenesis	0.00987176
GO:0002632	negative regulation of granuloma formation	0.00987176
GO:0034140	negative regulation of toll-like receptor 3 signaling pathway	0.00987176
GO:0034148	negative regulation of toll-like receptor 5 signaling pathway	0.00987176
GO:0070429	negative regulation of nucleotide-binding oligomerization domain containing 1 signaling pathway	0.00987176
GO:0070433	negative regulation of nucleotide-binding oligomerization domain containing 2 signaling pathway	0.00987176
GO:2000349	negative regulation of CD40 signaling pathway	0.00987176
GO:0032469	endoplasmic reticulum calcium ion homeostasis	0.00995468
GO:0015819	lysine transport	0.00995921
GO:0045085	negative regulation of interleukin-2 biosynthetic process	0.0100011
GO:1901028	regulation of mitochondrial outer membrane permeabilization	0.0101503
GO:0052746	inositol phosphorylation	0.0103259
GO:0033047	regulation of mitotic sister chromatid segregation	0.010444
GO:0001768	establishment of T cell polarity	0.0104475
GO:0009629	response to gravity	0.0105844
GO:0015860	purine nucleoside transmembrane transport	0.0107524
GO:0007253	cytoplasmic sequestering of NF-kappaB	0.010836
GO:0090270	regulation of fibroblast growth factor production	0.0109274
GO:0071636	positive regulation of transforming growth factor beta production	0.0109385
GO:0031022	nuclear migration along microfilament	0.0109468
GO:0021847	ventricular zone neuroblast division	0.0110167
GO:2000348	regulation of CD40 signaling pathway	0.0110396
GO:0030038	contractile actin filament bundle assembly	0.0110852
GO:0070933	histone H4 deacetylation	0.011145
GO:0060054	positive regulation of epithelial cell proliferation involved in wound healing	0.0111466
GO:0043089	positive regulation of Cdc42 GTPase activity	0.0112702
GO:0071803	positive regulation of podosome assembly	0.011324
GO:0060501	positive regulation of epithelial cell proliferation involved in lung morphogenesis	0.0114118
GO:0071455	cellular response to hyperoxia	0.0117642
GO:0051447	negative regulation of meiotic cell cycle	0.0118048
GO:0051045	negative regulation of membrane protein ectodomain proteolysis	0.0118169
GO:0008298	intracellular mRNA localization	0.011828
GO:0002407	dendritic cell chemotaxis	0.0118692
GO:0060528	secretory columnal luminar epithelial cell differentiation involved in prostate glandular acinus development	0.0119092
GO:0018198	peptidyl-cysteine modification	0.0120696
GO:0060710	chorio-allantoic fusion	0.012111
GO:0035855	megakaryocyte development	0.012111
GO:0051089	constitutive protein ectodomain proteolysis	0.0121187
GO:0071896	protein localization to adherens junction	0.0121519
GO:0001522	pseudouridine synthesis	0.0122832
GO:0043983	histone H4-K12 acetylation	0.0123113
GO:0031118	rRNA pseudouridine synthesis	0.0124968
GO:0060346	bone trabecula formation	0.0126255
GO:0042149	cellular response to glucose starvation	0.0126957
GO:0048702	embryonic neurocranium morphogenesis	0.0126957
GO:2000304	positive regulation of ceramide biosynthetic process	0.0128094
GO:0006659	phosphatidylserine biosynthetic process	0.0128104
GO:0072034	renal vesicle induction	0.012813
GO:2000192	negative regulation of fatty acid transport	0.0129205
GO:0032911	negative regulation of transforming growth factor beta1 production	0.0129782
GO:0002248	connective tissue replacement involved in inflammatory response wound healing	0.0130076
GO:0033129	positive regulation of histone phosphorylation	0.0130145
GO:0045714	regulation of low-density lipoprotein particle receptor biosynthetic process	0.0131589
GO:0090197	positive regulation of chemokine secretion	0.0132498
GO:0000722	telomere maintenance via recombination	0.0133365
GO:0048241	epinephrine transport	0.0134342
GO:0003104	positive regulation of glomerular filtration	0.0135141
GO:0030423	targeting of mRNA for destruction involved in RNA interference	0.0136165
GO:0007288	sperm axoneme assembly	0.0137159
GO:0035459	cargo loading into vesicle	0.0137442
GO:0031125	rRNA 3'-end processing	0.0137652
GO:0034766	negative regulation of ion transmembrane transport	0.0138028
GO:0060375	regulation of mast cell differentiation	0.0140909
GO:0061154	endothelial tube morphogenesis	0.0141197
GO:0043134	regulation of hindgut contraction	0.0142208
GO:0097250	mitochondrial respiratory chain supercomplex assembly	0.0145656
GO:0018401	peptidyl-proline hydroxylation to 4-hydroxy-L-proline	0.0145871
GO:2000637	positive regulation of gene silencing by miRNA	0.0147062
GO:0002041	intussusceptive angiogenesis	0.014865
GO:0045019	negative regulation of nitric oxide biosynthetic process	0.0149374
GO:0019471	4-hydroxyproline metabolic process	0.0152209
GO:0019896	axon transport of mitochondrion	0.0152761
GO:2000019	negative regulation of male gonad development	0.0153444
GO:0030578	PML body organization	0.0154897
GO:0002069	columnar/cuboidal epithelial cell maturation	0.0154925
GO:0048549	positive regulation of pinocytosis	0.0154925
GO:0030187	melatonin biosynthetic process	0.0155347
GO:0010804	negative regulation of tumor necrosis factor-mediated signaling pathway	0.0156244
GO:0071404	cellular response to low-density lipoprotein particle stimulus	0.0157899
GO:0010544	negative regulation of platelet activation	0.0157915
GO:0016584	nucleosome positioning	0.0159849
GO:0006591	ornithine metabolic process	0.0160109
GO:0000289	nuclear-transcribed mRNA poly(A) tail shortening	0.0161981
GO:0042026	protein refolding	0.0166416
GO:0022617	extracellular matrix disassembly	0.0166995
GO:0019100	male germ-line sex determination	0.0168118
GO:0070869	heterochromatin assembly involved in chromatin silencing	0.0168189
GO:0032695	negative regulation of interleukin-12 production	0.0168679
GO:0045887	positive regulation of synaptic growth at neuromuscular junction	0.0168923
GO:0060978	angiogenesis involved in coronary vascular morphogenesis	0.0170341
GO:0033687	osteoblast proliferation	0.0171333
GO:0030644	cellular chloride ion homeostasis	0.0171762
GO:0033690	positive regulation of osteoblast proliferation	0.0172452
GO:0046373	L-arabinose metabolic process	0.0172587
GO:0072197	ureter morphogenesis	0.0172951
GO:0071243	cellular response to arsenic-containing substance	0.0174063
GO:1900119	positive regulation of execution phase of apoptosis	0.017489
GO:0060218	hematopoietic stem cell differentiation	0.0175239
GO:1902263	apoptotic process involved in embryonic digit morphogenesis	0.0175792
GO:0071467	cellular response to pH	0.0176394
GO:0000105	histidine biosynthetic process	0.0177976
GO:0051026	chiasma assembly	0.0179748
GO:0043987	histone H3-S10 phosphorylation	0.0179871
GO:0043988	histone H3-S28 phosphorylation	0.0179871
GO:0061026	cardiac muscle tissue regeneration	0.0180084
GO:0050916	sensory perception of sweet taste	0.0180212
GO:0042941	D-alanine transport	0.0180212
GO:0042942	D-serine transport	0.0180212
GO:0006361	transcription initiation from RNA polymerase I promoter	0.0180811
GO:2000253	positive regulation of feeding behavior	0.0184168
GO:0097502	mannosylation	0.0184295
GO:0007023	post-chaperonin tubulin folding pathway	0.0186422
GO:0001866	NK T cell proliferation	0.0186474
GO:1902367	negative regulation of Notch signaling pathway involved in somitogenesis	0.0187811
GO:0032329	serine transport	0.0187811
GO:0007020	microtubule nucleation	0.0187924
GO:0045062	extrathymic T cell selection	0.0188119
GO:0010752	regulation of cGMP-mediated signaling	0.0189271
GO:0048294	negative regulation of isotype switching to IgE isotypes	0.0190176
GO:0032602	chemokine production	0.0190416
GO:0070935	3'-UTR-mediated mRNA stabilization	0.0190654
GO:0043313	regulation of neutrophil degranulation	0.0192814
GO:0002676	regulation of chronic inflammatory response	0.0193146
GO:0045623	negative regulation of T-helper cell differentiation	0.0195608
GO:0018992	germ-line sex determination	0.0195701
GO:0034139	regulation of toll-like receptor 3 signaling pathway	0.0197409
GO:0002829	negative regulation of type 2 immune response	0.0197409
GO:1900625	positive regulation of monocyte aggregation	0.0197439
GO:2000522	positive regulation of immunological synapse formation	0.0199117
GO:0021551	central nervous system morphogenesis	0.0199233
GO:0043415	positive regulation of skeletal muscle tissue regeneration	0.0200978
GO:0042488	positive regulation of odontogenesis of dentin-containing tooth	0.0203624
GO:0043314	negative regulation of neutrophil degranulation	0.0205306
GO:2001145	negative regulation of phosphatidylinositol-3,4,5-trisphosphate 5-phosphatase activity	0.0205879
GO:0010716	negative regulation of extracellular matrix disassembly	0.0207379
GO:2000016	negative regulation of determination of dorsal identity	0.0208018
GO:0048548	regulation of pinocytosis	0.0209786
GO:2000347	positive regulation of hepatocyte proliferation	0.0210421
GO:0044539	long-chain fatty acid import	0.0213221
GO:0070483	detection of hypoxia	0.0213407
GO:1900125	regulation of hyaluronan biosynthetic process	0.0213407
GO:0055094	response to lipoprotein particle stimulus	0.021366
GO:0006563	L-serine metabolic process	0.0213695
GO:0002677	negative regulation of chronic inflammatory response	0.021459
GO:0031536	positive regulation of exit from mitosis	0.0217255
GO:0050902	leukocyte adhesive activation	0.0219383
GO:0010764	negative regulation of fibroblast migration	0.021945
GO:0048739	cardiac muscle fiber development	0.021945
GO:0051901	positive regulation of mitochondrial depolarization	0.0219483
GO:0015732	prostaglandin transport	0.022066
GO:0032252	secretory granule localization	0.0223463
GO:0009303	rRNA transcription	0.0224366
GO:2000279	negative regulation of DNA biosynthetic process	0.0225568
GO:0048293	regulation of isotype switching to IgE isotypes	0.0226294
GO:0035582	sequestering of BMP in extracellular matrix	0.0227461
GO:0072054	renal outer medulla development	0.0227554
GO:0046835	carbohydrate phosphorylation	0.0230383
GO:0031643	positive regulation of myelination	0.0231612
GO:0031998	regulation of fatty acid beta-oxidation	0.0235303
GO:2000977	regulation of forebrain neuron differentiation	0.0237202
GO:0071801	regulation of podosome assembly	0.0237202
GO:0006437	tyrosyl-tRNA aminoacylation	0.0238079
GO:0035524	proline transmembrane transport	0.0238367
GO:0061436	establishment of skin barrier	0.0238808
GO:0010766	negative regulation of sodium ion transport	0.0239206
GO:0042347	negative regulation of NF-kappaB import into nucleus	0.0239427
GO:2001137	positive regulation of endocytic recycling	0.0239841
GO:0045047	protein targeting to ER	0.0240258
GO:0051503	adenine nucleotide transport	0.0241025
GO:0034063	stress granule assembly	0.0241176
GO:0010603	regulation of cytoplasmic mRNA processing body assembly	0.0244103
GO:0035811	negative regulation of urine volume	0.0244198
GO:0034259	negative regulation of Rho GTPase activity	0.0247174
GO:0072108	positive regulation of mesenchymal to epithelial transition involved in metanephros morphogenesis	0.0248539
GO:0002943	tRNA dihydrouridine synthesis	0.025174
GO:0051295	establishment of meiotic spindle localization	0.0253863
GO:0072383	plus-end-directed vesicle transport along microtubule	0.0257974
GO:0002363	alpha-beta T cell lineage commitment	0.0260377
GO:0010266	response to vitamin B1	0.0260669
GO:0070561	vitamin D receptor signaling pathway	0.0260852
GO:0051151	negative regulation of smooth muscle cell differentiation	0.0261896
GO:0031547	brain-derived neurotrophic factor receptor signaling pathway	0.0261896
GO:1990036	calcium ion import into sarcoplasmic reticulum	0.0262101
GO:0010869	regulation of receptor biosynthetic process	0.0262101
GO:0010847	regulation of chromatin assembly	0.0263938
GO:0000715	nucleotide-excision repair, DNA damage recognition	0.0265544
GO:0032057	negative regulation of translational initiation in response to stress	0.0265544
GO:0038063	collagen-activated tyrosine kinase receptor signaling pathway	0.0265954
GO:0060376	positive regulation of mast cell differentiation	0.0266374
GO:0031161	phosphatidylinositol catabolic process	0.0268302
GO:0036031	recruitment of mRNA capping enzyme to RNA polymerase II holoenzyme complex	0.026892
GO:0070266	necroptosis	0.0269966
GO:0018027	peptidyl-lysine dimethylation	0.0272009
GO:0043090	amino acid import	0.0272044
GO:0021571	rhombomere 5 development	0.0276584
GO:0044341	sodium-dependent phosphate transport	0.0279498
GO:0002043	blood vessel endothelial cell proliferation involved in sprouting angiogenesis	0.0280206
GO:0072364	regulation of cellular ketone metabolic process by regulation of transcription from RNA polymerase II promoter	0.0282015
GO:0038030	non-canonical Wnt receptor signaling pathway via MAPK cascade	0.0284218
GO:0030422	production of siRNA involved in RNA interference	0.0291142
GO:0086067	AV node cell to bundle of His cell communication	0.0291246
GO:0035083	cilium axoneme assembly	0.0292259
GO:0042117	monocyte activation	0.0295147
GO:0072053	renal inner medulla development	0.0295161
GO:0006390	transcription from mitochondrial promoter	0.0299403
GO:0001835	blastocyst hatching	0.030054
GO:0050765	negative regulation of phagocytosis	0.0300653
GO:0051085	chaperone mediated protein folding requiring cofactor	0.0303399
GO:0000083	regulation of transcription involved in G1/S transition of mitotic cell cycle	0.0304304
GO:0031937	positive regulation of chromatin silencing	0.0304972
GO:0003213	cardiac right atrium morphogenesis	0.0306214
GO:0046340	diacylglycerol catabolic process	0.0308511
GO:0034374	low-density lipoprotein particle remodeling	0.0309236
GO:0060762	regulation of branching involved in mammary gland duct morphogenesis	0.0309829
GO:0006547	histidine metabolic process	0.0311305
GO:0043619	regulation of transcription from RNA polymerase II promoter in response to oxidative stress	0.0313216
GO:0048343	paraxial mesodermal cell fate commitment	0.0313724
GO:0016246	RNA interference	0.031651
GO:0043932	ossification involved in bone remodeling	0.0318116
GO:0072363	regulation of glycolysis by positive regulation of transcription from RNA polymerase II promoter	0.0318601
GO:0072366	regulation of cellular ketone metabolic process by positive regulation of transcription from RNA polymerase II promoter	0.0318601
GO:0072369	regulation of lipid transport by positive regulation of transcription from RNA polymerase II promoter	0.0318601
GO:0018094	protein polyglycylation	0.0320657
GO:0097300	programmed necrotic cell death	0.0321125
GO:2000303	regulation of ceramide biosynthetic process	0.0322047
GO:2000630	positive regulation of miRNA metabolic process	0.0324772
GO:0045404	positive regulation of interleukin-4 biosynthetic process	0.0325034
GO:0007231	osmosensory signaling pathway	0.0326699
GO:0030103	vasopressin secretion	0.0326699
GO:0043622	cortical microtubule organization	0.0326699
GO:0035606	peptidyl-cysteine S-trans-nitrosylation	0.032875
GO:2000224	regulation of testosterone biosynthetic process	0.0328821
GO:0006837	serotonin transport	0.0330826
GO:0015697	quaternary ammonium group transport	0.0332616
GO:0006660	phosphatidylserine catabolic process	0.0333012
GO:0060319	primitive erythrocyte differentiation	0.0333407
GO:2000138	positive regulation of cell proliferation involved in heart morphogenesis	0.0335031
GO:0051798	positive regulation of hair follicle development	0.0335722
GO:0090035	positive regulation of chaperone-mediated protein complex assembly	0.0337797
GO:0043092	L-amino acid import	0.0337948
GO:0045647	negative regulation of erythrocyte differentiation	0.0339315
GO:0010232	vascular transport	0.0341529
GO:0060156	milk ejection	0.0341529
GO:0070627	ferrous iron import	0.034237
GO:0007341	penetration of zona pellucida	0.0343126
GO:0090141	positive regulation of mitochondrial fission	0.0343126
GO:0015739	sialic acid transport	0.0344436
GO:0018230	peptidyl-L-cysteine S-palmitoylation	0.0345134
GO:0010606	positive regulation of cytoplasmic mRNA processing body assembly	0.0345242
GO:0071506	cellular response to mycophenolic acid	0.0345242
GO:0072126	positive regulation of glomerular mesangial cell proliferation	0.0345242
GO:0019323	pentose catabolic process	0.034865
GO:0070375	ERK5 cascade	0.0349835
GO:0009236	cobalamin biosynthetic process	0.0350625
GO:0002561	basophil degranulation	0.0350903
GO:0046475	glycerophospholipid catabolic process	0.0350977
GO:0009191	ribonucleoside diphosphate catabolic process	0.0350977
GO:0070528	protein kinase C signaling cascade	0.0356915
GO:0072136	metanephric mesenchymal cell proliferation involved in metanephros development	0.0357539
GO:0007097	nuclear migration	0.0358051
GO:0010825	positive regulation of centrosome duplication	0.0359202
GO:0060956	endocardial cell differentiation	0.0359803
GO:0006566	threonine metabolic process	0.0360235
GO:0010193	response to ozone	0.0362041
GO:0008628	hormone-mediated apoptotic signaling pathway	0.0363069
GO:0035357	peroxisome proliferator activated receptor signaling pathway	0.0367517
GO:0003032	detection of oxygen	0.0368773
GO:0015793	glycerol transport	0.0370567
GO:0035411	catenin import into nucleus	0.0376112
GO:0085032	modulation by symbiont of host I-kappaB kinase/NF-kappaB cascade	0.0376299
GO:0032864	activation of Cdc42 GTPase activity	0.0378406
GO:0042775	mitochondrial ATP synthesis coupled electron transport	0.0380389
GO:0050748	negative regulation of lipoprotein metabolic process	0.0383594
GO:0055098	response to low-density lipoprotein particle stimulus	0.038869
GO:2000599	negative regulation of cyclin catabolic process	0.0388884
GO:2000118	regulation of sodium-dependent phosphate transport	0.0393515
GO:0033088	negative regulation of immature T cell proliferation in thymus	0.0396735
GO:0006924	activation-induced cell death of T cells	0.0397445
GO:0071732	cellular response to nitric oxide	0.0398271
GO:0034214	protein hexamerization	0.0398313
GO:0035965	cardiolipin acyl-chain remodeling	0.0402727
GO:0003093	regulation of glomerular filtration	0.0402775
GO:0001820	serotonin secretion	0.0406208
GO:0014040	positive regulation of Schwann cell differentiation	0.0407155
GO:0070173	regulation of enamel mineralization	0.0407155
GO:0071335	hair follicle cell proliferation	0.0407155
GO:0006578	amino-acid betaine biosynthetic process	0.0407902
GO:0019885	antigen processing and presentation of endogenous peptide antigen via MHC class I	0.0408805
GO:0010839	negative regulation of keratinocyte proliferation	0.0409485
GO:0035926	chemokine (C-C motif) ligand 2 secretion	0.041088
GO:0072608	interleukin-10 secretion	0.041088
GO:1900135	positive regulation of renin secretion into blood stream	0.041088
GO:0002295	T-helper cell lineage commitment	0.0411251
GO:0034351	negative regulation of glial cell apoptotic process	0.041386
GO:0032218	riboflavin transport	0.0419227
GO:0045053	protein retention in Golgi apparatus	0.0419271
GO:0061317	canonical Wnt receptor signaling pathway involved in cardiac muscle cell fate commitment	0.0419368
GO:0010960	magnesium ion homeostasis	0.0421743
GO:0060764	cell-cell signaling involved in mammary gland development	0.0422042
GO:0000395	mRNA 5'-splice site recognition	0.0423436
GO:0071468	cellular response to acidity	0.0428405
GO:1900037	regulation of cellular response to hypoxia	0.0430552
GO:0042660	positive regulation of cell fate specification	0.0431318
GO:0002408	myeloid dendritic cell chemotaxis	0.0433695
GO:0010813	neuropeptide catabolic process	0.0436198
GO:0006343	establishment of chromatin silencing	0.0436595
GO:0031393	negative regulation of prostaglandin biosynthetic process	0.0436595
GO:0051097	negative regulation of helicase activity	0.0436595
GO:2000480	negative regulation of cAMP-dependent protein kinase activity	0.0436595
GO:2000655	negative regulation of cellular response to testosterone stimulus	0.0436595
GO:0055129	L-proline biosynthetic process	0.0439825
GO:0048320	axial mesoderm formation	0.044152
GO:0038101	sequestering of nodal from receptor via nodal binding	0.0445356
GO:1900146	negative regulation of nodal signaling pathway involved in determination of left/right asymmetry	0.0445356
GO:0061038	uterus morphogenesis	0.0447262
GO:0051599	response to hydrostatic pressure	0.044783
GO:0007260	tyrosine phosphorylation of STAT protein	0.045203
GO:0035999	tetrahydrofolate interconversion	0.045685
GO:0043162	ubiquitin-dependent protein catabolic process via the multivesicular body sorting pathway	0.0457887
GO:0097062	dendritic spine maintenance	0.0458118
GO:0045077	negative regulation of interferon-gamma biosynthetic process	0.0463037
GO:0019184	nonribosomal peptide biosynthetic process	0.0463778
GO:0043558	regulation of translational initiation in response to stress	0.0466914
GO:0021998	neural plate mediolateral regionalization	0.0470448
GO:0048352	paraxial mesoderm structural organization	0.0470448
GO:0070779	D-aspartate import	0.0471436
GO:1901313	positive regulation of gene expression involved in extracellular matrix organization	0.0471441
GO:0007161	calcium-independent cell-matrix adhesion	0.0476499
GO:0010643	cell communication by chemical coupling	0.04798
GO:0015865	purine nucleotide transport	0.0480436
GO:0061181	regulation of chondrocyte development	0.0481554
GO:0061302	smooth muscle cell-matrix adhesion	0.048511
GO:0051388	positive regulation of neurotrophin TRK receptor signaling pathway	0.049256
GO:0090151	establishment of protein localization to mitochondrial membrane	0.049338
GO:0003310	pancreatic A cell differentiation	0.0496895
GO:0045112	integrin biosynthetic process	0.0497504

## Sheet: C2_MsigDb_signifcant
ID	name	Binom_Adjp_BH
BIOCARTA_VIP_PATHWAY	Neuropeptides VIP and PACAP inhibit the apoptosis of activated T cells	4.19228e-25
REACTOME_SIGNALING_BY_NOTCH2	Genes involved in Signaling by NOTCH2	2.30556e-16
REACTOME_SIGNALING_BY_NOTCH3	Genes involved in Signaling by NOTCH3	1.47081e-15
PID_SMAD2_3NUCLEARPATHWAY	Regulation of nuclear SMAD2/3 signaling	1.77297e-15
REACTOME_RECEPTOR_LIGAND_BINDING_INITIATES_THE_SECOND_PROTEOLYTIC_CLEAVAGE_OF_NOTCH_RECEPTOR	Genes involved in Receptor-ligand binding initiates the second proteolytic cleavage of Notch receptor	1.89805e-15
PID_AVB3_OPN_PATHWAY	Osteopontin-mediated events	4.99453e-15
REACTOME_SIGNALING_BY_NOTCH4	Genes involved in Signaling by NOTCH4	1.05462e-14
KEGG_ADHERENS_JUNCTION	Adherens junction	1.17307e-14
KEGG_B_CELL_RECEPTOR_SIGNALING_PATHWAY	B cell receptor signaling pathway	2.92477e-14
KEGG_EPITHELIAL_CELL_SIGNALING_IN_HELICOBACTER_PYLORI_INFECTION	Epithelial cell signaling in Helicobacter pylori infection	1.40747e-13
KEGG_NOTCH_SIGNALING_PATHWAY	Notch signaling pathway	2.00127e-13
PID_NFAT_TFPATHWAY	Calcineurin-regulated NFAT-dependent transcription in lymphocytes	3.88734e-13
REACTOME_SIGNALING_BY_TGF_BETA_RECEPTOR_COMPLEX	Genes involved in Signaling by TGF-beta Receptor Complex	4.30608e-13
KEGG_PANCREATIC_CANCER	Pancreatic cancer	4.56472e-13
PID_AP1_PATHWAY	AP-1 transcription factor network	7.97105e-13
PID_TAP63PATHWAY	Validated transcriptional targets of TAp63 isoforms	1.01285e-12
PID_FOXOPATHWAY	FoxO family signaling	1.93816e-12
BIOCARTA_BCR_PATHWAY	BCR Signaling Pathway	2.61024e-12
KEGG_SMALL_CELL_LUNG_CANCER	Small cell lung cancer	2.61024e-12
BIOCARTA_FMLP_PATHWAY	fMLP induced chemokine gene expression in HMC-1 cells	4.46457e-12
PID_ECADHERIN_STABILIZATION_PATHWAY	Stabilization and expansion of the E-cadherin adherens junction	1.41692e-11
REACTOME_RESPONSE_TO_ELEVATED_PLATELET_CYTOSOLIC_CA2_	Genes involved in Response to elevated platelet cytosolic Ca2+	2.69856e-11
BIOCARTA_MEF2D_PATHWAY	Role of MEF2D in T-cell Apoptosis	5.63367e-11
KEGG_APOPTOSIS	Apoptosis	5.63367e-11
KEGG_COLORECTAL_CANCER	Colorectal cancer	5.88121e-11
PID_NOTCH_PATHWAY	Notch signaling pathway	1.00568e-10
KEGG_NATURAL_KILLER_CELL_MEDIATED_CYTOTOXICITY	Natural killer cell mediated cytotoxicity	2.22669e-10
KEGG_CHRONIC_MYELOID_LEUKEMIA	Chronic myeloid leukemia	2.67419e-10
KEGG_GLIOMA	Glioma	2.78057e-10
PID_IL4_2PATHWAY	IL4-mediated signaling events	3.12138e-10
REACTOME_DESTABILIZATION_OF_MRNA_BY_BRF1	Genes involved in Destabilization of mRNA by Butyrate Response Factor 1 (BRF1)	3.47045e-10
PID_SYNDECAN_4_PATHWAY	Syndecan-4-mediated signaling events	5.56458e-10
PID_A6B1_A6B4_INTEGRIN_PATHWAY	a6b1 and a6b4 Integrin signaling	6.79213e-10
BIOCARTA_CALCINEURIN_PATHWAY	Effects of calcineurin in Keratinocyte Differentiation	6.79213e-10
PID_TGFBRPATHWAY	TGF-beta receptor signaling	8.07971e-10
PID_REG_GR_PATHWAY	Glucocorticoid receptor regulatory network	1.35339e-09
PID_NFAT_3PATHWAY	Role of Calcineurin-dependent NFAT signaling in lymphocytes	1.50054e-09
PID_MET_PATHWAY	Signaling events mediated by Hepatocyte Growth Factor Receptor (c-Met)	1.5709e-09
PID_MYC_REPRESSPATHWAY	Validated targets of C-MYC transcriptional repression	1.81505e-09
BIOCARTA_TCR_PATHWAY	T Cell Receptor Signaling Pathway	2.81135e-09
ST_FAS_SIGNALING_PATHWAY	Fas Signaling Pathway	3.78103e-09
REACTOME_SMAD2_SMAD3_SMAD4_HETEROTRIMER_REGULATES_TRANSCRIPTION	Genes involved in SMAD2/SMAD3:SMAD4 heterotrimer regulates transcription	4.43483e-09
REACTOME_TGF_BETA_RECEPTOR_SIGNALING_ACTIVATES_SMADS	Genes involved in TGF-beta receptor signaling activates SMADs	5.21482e-09
SA_MMP_CYTOKINE_CONNECTION	Cytokines can induce activation of matrix metalloproteinases, which degrade extracellular matrix.	5.95361e-09
SIG_BCR_SIGNALING_PATHWAY	Members of the BCR signaling pathway	6.17271e-09
REACTOME_INTEGRIN_CELL_SURFACE_INTERACTIONS	Genes involved in Integrin cell surface interactions	6.42848e-09
KEGG_VEGF_SIGNALING_PATHWAY	VEGF signaling pathway	6.75093e-09
ST_DIFFERENTIATION_PATHWAY_IN_PC12_CELLS	Differentiation Pathway in PC12 Cells; this is a specific case of PAC1 Receptor Pathway.	7.70551e-09
KEGG_BLADDER_CANCER	Bladder cancer	9.95264e-09
REACTOME_RIG_I_MDA5_MEDIATED_INDUCTION_OF_IFN_ALPHA_BETA_PATHWAYS	Genes involved in RIG-I/MDA5 mediated induction of IFN-alpha/beta pathways	9.95264e-09
PID_INTEGRIN3_PATHWAY	Beta3 integrin cell surface interactions	1.09729e-08
BIOCARTA_FREE_PATHWAY	Free Radical Induced Apoptosis	1.49279e-08
BIOCARTA_FCER1_PATHWAY	Fc Epsilon Receptor I Signaling in Mast Cells	1.64453e-08
PID_CD40_PATHWAY	CD40/CD40L signaling	2.52116e-08
REACTOME_APOPTOTIC_CLEAVAGE_OF_CELL_ADHESION_PROTEINS	Genes involved in Apoptotic cleavage of cell adhesion proteins	4.37282e-08
BIOCARTA_PTDINS_PATHWAY	Phosphoinositides and their downstream targets.	4.6191e-08
ST_TUMOR_NECROSIS_FACTOR_PATHWAY	Tumor Necrosis Factor Pathway.	4.65255e-08
PID_IL6_7PATHWAY	IL6-mediated signaling events	6.71121e-08
PID_IL23PATHWAY	IL23-mediated signaling events	7.64291e-08
PID_IFNGPATHWAY	IFN-gamma pathway	8.89086e-08
BIOCARTA_TNFR2_PATHWAY	TNFR2 Signaling Pathway	9.9863e-08
REACTOME_METABOLISM_OF_POLYAMINES	Genes involved in Metabolism of polyamines	1.02924e-07
PID_RHOA_REG_PATHWAY	Regulation of RhoA activity	1.05696e-07
BIOCARTA_NFAT_PATHWAY	NFAT and Hypertrophy of the heart (Transcription in the broken heart)	1.1456e-07
REACTOME_LIPOPROTEIN_METABOLISM	Genes involved in Lipoprotein metabolism	1.16105e-07
REACTOME_ACTIVATED_NOTCH1_TRANSMITS_SIGNAL_TO_THE_NUCLEUS	Genes involved in Activated NOTCH1 Transmits Signal to the Nucleus	1.30356e-07
REACTOME_INTEGRIN_ALPHAIIB_BETA3_SIGNALING	Genes involved in Integrin alphaIIb beta3 signaling	1.42343e-07
BIOCARTA_GPCR_PATHWAY	Signaling Pathway from G-Protein Families	1.60673e-07
BIOCARTA_HIVNEF_PATHWAY	HIV-I Nef: negative effector of Fas and TNF	1.6657e-07
BIOCARTA_NDKDYNAMIN_PATHWAY	Endocytotic role of NDK, Phosphins and Dynamin	1.68544e-07
PID_FRA_PATHWAY	Validated transcriptional targets of AP1 family members Fra1 and Fra2	1.86144e-07
BIOCARTA_HDAC_PATHWAY	Control of skeletal myogenesis by HDAC and calcium/calmodulin-dependent kinase (CaMK)	1.97787e-07
REACTOME_GPVI_MEDIATED_ACTIVATION_CASCADE	Genes involved in GPVI-mediated activation cascade	2.04429e-07
PID_CERAMIDE_PATHWAY	Ceramide signaling pathway	2.10058e-07
BIOCARTA_KERATINOCYTE_PATHWAY	Keratinocyte Differentiation	2.10058e-07
PID_FASPATHWAY	FAS (CD95) signaling pathway	3.0084e-07
REACTOME_TRANSCRIPTIONAL_ACTIVITY_OF_SMAD2_SMAD3_SMAD4_HETEROTRIMER	Genes involved in Transcriptional activity of SMAD2/SMAD3:SMAD4 heterotrimer	3.4863e-07
REACTOME_PRE_NOTCH_EXPRESSION_AND_PROCESSING	Genes involved in Pre-NOTCH Expression and Processing	3.70544e-07
PID_ERBB1_RECEPTOR_PROXIMAL_PATHWAY	EGF receptor (ErbB1) signaling pathway	3.72122e-07
PID_EPHA2_FWDPATHWAY	EPHA2 forward signaling	3.79552e-07
BIOCARTA_NTHI_PATHWAY	NFkB activation by Nontypeable Hemophilus influenzae	4.12007e-07
PID_ALK1PATHWAY	ALK1 signaling events	4.42898e-07
REACTOME_PI3K_EVENTS_IN_ERBB2_SIGNALING	Genes involved in PI3K events in ERBB2 signaling	4.43027e-07
REACTOME_DOWNREGULATION_OF_TGF_BETA_RECEPTOR_SIGNALING	Genes involved in Downregulation of TGF-beta receptor signaling	5.24544e-07
REACTOME_CHYLOMICRON_MEDIATED_LIPID_TRANSPORT	Genes involved in Chylomicron-mediated lipid transport	5.38939e-07
REACTOME_REGULATION_OF_MRNA_STABILITY_BY_PROTEINS_THAT_BIND_AU_RICH_ELEMENTS	Genes involved in Regulation of mRNA Stability by Proteins that Bind AU-rich Elements	6.47417e-07
BIOCARTA_TEL_PATHWAY	Telomeres, Telomerase, Cellular Aging, and Immortality	6.48165e-07
REACTOME_LIPID_DIGESTION_MOBILIZATION_AND_TRANSPORT	Genes involved in Lipid digestion, mobilization, and transport	1.09463e-06
PID_GLYPICAN_1PATHWAY	Glypican 1 network	1.28367e-06
REACTOME_P38MAPK_EVENTS	Genes involved in p38MAPK events	1.36687e-06
BIOCARTA_RELA_PATHWAY	Acetylation and Deacetylation of RelA in The Nucleus	1.77792e-06
REACTOME_PI3K_AKT_ACTIVATION	Genes involved in PI3K/AKT activation	1.83808e-06
ST_GRANULE_CELL_SURVIVAL_PATHWAY	Granule Cell Survival Pathway is a specific case of more general PAC1 Receptor Pathway.	2.02469e-06
BIOCARTA_PYK2_PATHWAY	Links between Pyk2 and Map Kinases	2.02469e-06
PID_FOXM1PATHWAY	FOXM1 transcription factor network	2.16372e-06
BIOCARTA_PGC1A_PATHWAY	Regulation of PGC-1a	2.30522e-06
REACTOME_PRE_NOTCH_TRANSCRIPTION_AND_TRANSLATION	Genes involved in Pre-NOTCH Transcription and Translation	2.74018e-06
PID_CD8TCRDOWNSTREAMPATHWAY	Downstream signaling in na&amp;#xef;ve CD8+ T cells	2.87577e-06
BIOCARTA_CTCF_PATHWAY	CTCF: First Multivalent Nuclear Factor	3.19551e-06
BIOCARTA_GATA3_PATHWAY	GATA3 participate in activating the Th2 cytokine genes expression	3.34978e-06
REACTOME_ABC_FAMILY_PROTEINS_MEDIATED_TRANSPORT	Genes involved in ABC-family proteins mediated transport	4.44988e-06
REACTOME_ABORTIVE_ELONGATION_OF_HIV1_TRANSCRIPT_IN_THE_ABSENCE_OF_TAT	Genes involved in Abortive elongation of HIV-1 transcript in the absence of Tat	5.07352e-06
PID_ALK2PATHWAY	ALK2 signaling events	5.26454e-06
BIOCARTA_AT1R_PATHWAY	Angiotensin II mediated activation of JNK Pathway via Pyk2 dependent signaling	5.26454e-06
REACTOME_SIGNALING_BY_NODAL	Genes involved in Signaling by NODAL	5.64456e-06
REACTOME_SMOOTH_MUSCLE_CONTRACTION	Genes involved in Smooth Muscle Contraction	5.90756e-06
BIOCARTA_CACAM_PATHWAY	Ca++/ Calmodulin-dependent Protein Kinase Activation	6.12344e-06
BIOCARTA_CD40_PATHWAY	CD40L Signaling Pathway	7.04141e-06
REACTOME_GAB1_SIGNALOSOME	Genes involved in GAB1 signalosome	7.13229e-06
PID_PI3KPLCTRKPATHWAY	Trk receptor signaling mediated by PI3K and PLC-gamma	1.05897e-05
PID_TCRCALCIUMPATHWAY	Calcium signaling in the CD4+ TCR pathway	1.07567e-05
REACTOME_PLATELET_AGGREGATION_PLUG_FORMATION	Genes involved in Platelet Aggregation (Plug Formation)	1.13961e-05
REACTOME_SIGNALING_BY_CONSTITUTIVELY_ACTIVE_EGFR	Genes involved in Signaling by constitutively active EGFR	1.18661e-05
BIOCARTA_TGFB_PATHWAY	TGF beta signaling pathway	1.2005e-05
KEGG_STEROID_BIOSYNTHESIS	Steroid biosynthesis	1.25165e-05
PID_INTEGRIN5_PATHWAY	Beta5 beta6 beta7 and beta8 integrin cell surface interactions	1.31086e-05
REACTOME_DARPP_32_EVENTS	Genes involved in DARPP-32 events	1.4114e-05
BIOCARTA_CARDIACEGF_PATHWAY	Role of EGF Receptor Transactivation by GPCRs in Cardiac Hypertrophy	1.43596e-05
PID_ERBB2ERBB3PATHWAY	ErbB2/ErbB3 signaling events	1.58821e-05
SA_B_CELL_RECEPTOR_COMPLEXES	Antigen binding to B cell receptors activates protein tyrosine kinases, such as the Src family, which ultimate activate MAP kinases.	1.70267e-05
PID_RXR_VDR_PATHWAY	RXR and RAR heterodimerization with other nuclear receptor	1.70267e-05
REACTOME_TGF_BETA_RECEPTOR_SIGNALING_IN_EMT_EPITHELIAL_TO_MESENCHYMAL_TRANSITION	Genes involved in TGF-beta receptor signaling in EMT (epithelial to mesenchymal transition)	1.89728e-05
REACTOME_ELONGATION_ARREST_AND_RECOVERY	Genes involved in Elongation arrest and recovery	1.97117e-05
PID_ECADHERIN_KERATINOCYTE_PATHWAY	E-cadherin signaling in keratinocytes	1.99809e-05
BIOCARTA_P35ALZHEIMERS_PATHWAY	Deregulation of CDK5 in Alzheimers Disease	2.09674e-05
BIOCARTA_GCR_PATHWAY	Corticosteroids and cardioprotection	2.15742e-05
BIOCARTA_IL6_PATHWAY	IL 6 signaling pathway	2.41465e-05
KEGG_ANTIGEN_PROCESSING_AND_PRESENTATION	Antigen processing and presentation	2.7187e-05
PID_IL12_STAT4PATHWAY	IL12 signaling mediated by STAT4	2.79357e-05
REACTOME_APOPTOTIC_CLEAVAGE_OF_CELLULAR_PROTEINS	Genes involved in Apoptotic cleavage of cellular proteins	2.87359e-05
PID_IL2_PI3KPATHWAY	IL2 signaling events mediated by PI3K	3.11363e-05
REACTOME_TETRAHYDROBIOPTERIN_BH4_SYNTHESIS_RECYCLING_SALVAGE_AND_REGULATION	Genes involved in Tetrahydrobiopterin (BH4) synthesis, recycling, salvage and regulation	3.17848e-05
REACTOME_ACTIVATION_OF_GENES_BY_ATF4	Genes involved in Activation of Genes by ATF4	3.17848e-05
REACTOME_PERK_REGULATED_GENE_EXPRESSION	Genes involved in PERK regulated gene expression	3.27419e-05
BIOCARTA_DEATH_PATHWAY	Induction of apoptosis through DR3 and DR4/5 Death Receptors	3.3164e-05
BIOCARTA_CDMAC_PATHWAY	Cadmium induces DNA synthesis and proliferation in macrophages	3.9412e-05
KEGG_PPAR_SIGNALING_PATHWAY	PPAR signaling pathway	3.96544e-05
REACTOME_ENOS_ACTIVATION_AND_REGULATION	Genes involved in eNOS activation and regulation	3.96544e-05
KEGG_ABC_TRANSPORTERS	ABC transporters	4.0268e-05
REACTOME_PHASE1_FUNCTIONALIZATION_OF_COMPOUNDS	Genes involved in Phase 1 - Functionalization of compounds	4.28571e-05
REACTOME_TRAF6_MEDIATED_NFKB_ACTIVATION	Genes involved in TRAF6 mediated NF-kB activation	4.60072e-05
PID_RAS_PATHWAY	Regulation of Ras family activation	4.96085e-05
BIOCARTA_CCR5_PATHWAY	Pertussis toxin-insensitive CCR5 Signaling in Macrophage	5.3155e-05
BIOCARTA_TID_PATHWAY	Chaperones modulate interferon Signaling Pathway	5.39238e-05
REACTOME_HYALURONAN_UPTAKE_AND_DEGRADATION	Genes involved in Hyaluronan uptake and degradation	5.39238e-05
PID_CDC42_REG_PATHWAY	Regulation of CDC42 activity	5.61016e-05
BIOCARTA_CK1_PATHWAY	Regulation of ck1/cdk5 by type 1 glutamate receptors	5.61016e-05
KEGG_DORSO_VENTRAL_AXIS_FORMATION	Dorso-ventral axis formation	5.7357e-05
REACTOME_SIGNALLING_TO_RAS	Genes involved in Signalling to RAS	6.21837e-05
REACTOME_FORMATION_OF_THE_HIV1_EARLY_ELONGATION_COMPLEX	Genes involved in Formation of the HIV-1 Early Elongation Complex	6.55374e-05
KEGG_FRUCTOSE_AND_MANNOSE_METABOLISM	Fructose and mannose metabolism	6.76186e-05
KEGG_CIRCADIAN_RHYTHM_MAMMAL	Circadian rhythm - mammal	6.99368e-05
REACTOME_NOTCH_HLH_TRANSCRIPTION_PATHWAY	Genes involved in Notch-HLH transcription pathway	8.36916e-05
REACTOME_SYNTHESIS_OF_PC	Genes involved in Synthesis of PC	0.000110061
BIOCARTA_STRESS_PATHWAY	TNF/Stress Related Signaling	0.000110144
REACTOME_FORMATION_OF_THE_TERNARY_COMPLEX_AND_SUBSEQUENTLY_THE_43S_COMPLEX	Genes involved in Formation of the ternary complex, and subsequently, the 43S complex	0.000111313
REACTOME_RIP_MEDIATED_NFKB_ACTIVATION_VIA_DAI	Genes involved in RIP-mediated NFkB activation via DAI	0.000111371
REACTOME_INTERFERON_GAMMA_SIGNALING	Genes involved in Interferon gamma signaling	0.000111371
REACTOME_AMYLOIDS	Genes involved in Amyloids	0.000114558
ST_B_CELL_ANTIGEN_RECEPTOR	B Cell Antigen Receptor	0.000114558
KEGG_GLYCOSAMINOGLYCAN_BIOSYNTHESIS_KERATAN_SULFATE	Glycosaminoglycan biosynthesis - keratan sulfate	0.000121099
BIOCARTA_HIF_PATHWAY	Hypoxia-Inducible Factor in the Cardiovascular System	0.000133639
REACTOME_CASPASE_MEDIATED_CLEAVAGE_OF_CYTOSKELETAL_PROTEINS	Genes involved in Caspase-mediated cleavage of cytoskeletal proteins	0.000134022
PID_HIVNEFPATHWAY	HIV-1 Nef: Negative effector of Fas and TNF-alpha	0.000136882
BIOCARTA_AKAP13_PATHWAY	Rho-Selective Guanine Exchange Factor AKAP13 Mediates Stress Fiber Formation	0.000145742
REACTOME_INTERFERON_ALPHA_BETA_SIGNALING	Genes involved in Interferon alpha/beta signaling	0.000161451
BIOCARTA_ATM_PATHWAY	ATM Signaling Pathway	0.000165485
PID_CIRCADIANPATHWAY	Circadian rhythm pathway	0.000179957
BIOCARTA_G1_PATHWAY	Cell Cycle: G1/S Check Point	0.000183389
BIOCARTA_41BB_PATHWAY	The 4-1BB-dependent immune response	0.000186444
PID_SMAD2_3PATHWAY	Regulation of cytoplasmic and nuclear SMAD2/3 signaling	0.000186444
KEGG_RETINOL_METABOLISM	Retinol metabolism	0.000188338
REACTOME_PEROXISOMAL_LIPID_METABOLISM	Genes involved in Peroxisomal lipid metabolism	0.000190097
REACTOME_NEGATIVE_REGULATORS_OF_RIG_I_MDA5_SIGNALING	Genes involved in Negative regulators of RIG-I/MDA5 signaling	0.000191935
BIOCARTA_EPONFKB_PATHWAY	Erythropoietin mediated neuroprotection through NF-kB	0.000194744
BIOCARTA_NFKB_PATHWAY	NF-kB Signaling Pathway	0.000204399
BIOCARTA_TOB1_PATHWAY	Role of Tob in T-cell activation	0.000205668
REACTOME_FORMATION_OF_RNA_POL_II_ELONGATION_COMPLEX_	Genes involved in Formation of RNA Pol II elongation complex	0.000238414
REACTOME_METABOLISM_OF_STEROID_HORMONES_AND_VITAMINS_A_AND_D	Genes involved in Metabolism of steroid hormones and vitamins A and D	0.000255674
PID_INTEGRIN4_PATHWAY	Alpha6 beta4 integrin-ligand interactions	0.000306739
REACTOME_KERATAN_SULFATE_KERATIN_METABOLISM	Genes involved in Keratan sulfate/keratin metabolism	0.000308137
KEGG_GALACTOSE_METABOLISM	Galactose metabolism	0.00033058
REACTOME_CRMPS_IN_SEMA3A_SIGNALING	Genes involved in CRMPs in Sema3A signaling	0.00034718
BIOCARTA_SODD_PATHWAY	SODD/TNFR1 Signaling Pathway	0.000386765
ST_GAQ_PATHWAY	G alpha q Pathway	0.000396038
PID_AURORA_A_PATHWAY	Aurora A signaling	0.000400127
REACTOME_ADVANCED_GLYCOSYLATION_ENDPRODUCT_RECEPTOR_SIGNALING	Genes involved in Advanced glycosylation endproduct receptor signaling	0.000444841
KEGG_GLUTATHIONE_METABOLISM	Glutathione metabolism	0.000493444
REACTOME_KERATAN_SULFATE_BIOSYNTHESIS	Genes involved in Keratan sulfate biosynthesis	0.000523754
REACTOME_HYALURONAN_METABOLISM	Genes involved in Hyaluronan metabolism	0.000541487
REACTOME_REGULATION_OF_HYPOXIA_INDUCIBLE_FACTOR_HIF_BY_OXYGEN	Genes involved in Regulation of Hypoxia-inducible Factor (HIF) by Oxygen	0.000602443
REACTOME_INTRINSIC_PATHWAY_FOR_APOPTOSIS	Genes involved in Intrinsic Pathway for Apoptosis	0.000715699
BIOCARTA_CDK5_PATHWAY	Phosphorylation of MEK1 by cdk5/p35 down regulates the MAP kinase pathway	0.000720096
REACTOME_PEPTIDE_HORMONE_BIOSYNTHESIS	Genes involved in Peptide hormone biosynthesis	0.000749996
PID_SYNDECAN_3_PATHWAY	Syndecan-3-mediated signaling events	0.000803263
REACTOME_GLYCOGEN_BREAKDOWN_GLYCOGENOLYSIS	Genes involved in Glycogen breakdown (glycogenolysis)	0.000872164
PID_IL27PATHWAY	IL27-mediated signaling events	0.000879479
KEGG_CYTOSOLIC_DNA_SENSING_PATHWAY	Cytosolic DNA-sensing pathway	0.000883305
REACTOME_ENDOSOMAL_SORTING_COMPLEX_REQUIRED_FOR_TRANSPORT_ESCRT	Genes involved in Endosomal Sorting Complex Required For Transport (ESCRT)	0.000985928
REACTOME_CHOLESTEROL_BIOSYNTHESIS	Genes involved in Cholesterol biosynthesis	0.00102489
BIOCARTA_IL12_PATHWAY	IL12 and Stat4 Dependent Signaling Pathway in Th1 Development	0.00118222
PID_IL3_PATHWAY	IL3-mediated signaling events	0.00121949
REACTOME_DOWNREGULATION_OF_SMAD2_3_SMAD4_TRANSCRIPTIONAL_ACTIVITY	Genes involved in Downregulation of SMAD2/3:SMAD4 transcriptional activity	0.00123841
BIOCARTA_NO2IL12_PATHWAY	NO2-dependent IL 12 Pathway in NK cells	0.0012425
PID_INTEGRIN2_PATHWAY	Beta2 integrin cell surface interactions	0.00127556
BIOCARTA_RACCYCD_PATHWAY	Influence of Ras and Rho proteins on G1 to S Transition	0.00128769
REACTOME_OXYGEN_DEPENDENT_PROLINE_HYDROXYLATION_OF_HYPOXIA_INDUCIBLE_FACTOR_ALPHA	Genes involved in Oxygen-dependent Proline Hydroxylation of Hypoxia-inducible Factor Alpha	0.00129238
KEGG_ARACHIDONIC_ACID_METABOLISM	Arachidonic acid metabolism	0.00130116
SA_PROGRAMMED_CELL_DEATH	Programmed cell death, or apoptosis, eliminates damaged or unneeded cells.	0.00130668
BIOCARTA_RAS_PATHWAY	Ras Signaling Pathway	0.00131267
REACTOME_RNA_POL_II_PRE_TRANSCRIPTION_EVENTS	Genes involved in RNA Polymerase II Pre-transcription Events	0.00132483
REACTOME_HDL_MEDIATED_LIPID_TRANSPORT	Genes involved in HDL-mediated lipid transport	0.00137159
REACTOME_SULFUR_AMINO_ACID_METABOLISM	Genes involved in Sulfur amino acid metabolism	0.00141282
BIOCARTA_CELL2CELL_PATHWAY	Cell to Cell Adhesion Signaling	0.00153406
REACTOME_ACTIVATION_OF_BH3_ONLY_PROTEINS	Genes involved in Activation of BH3-only proteins	0.00154762
KEGG_HOMOLOGOUS_RECOMBINATION	Homologous recombination	0.00156364
BIOCARTA_RNA_PATHWAY	Double Stranded RNA Induced Gene Expression	0.00160624
BIOCARTA_DNAFRAGMENT_PATHWAY	Apoptotic DNA fragmentation and tissue homeostasis	0.00163371
REACTOME_GLYCOPROTEIN_HORMONES	Genes involved in Glycoprotein hormones	0.00173462
REACTOME_ABCA_TRANSPORTERS_IN_LIPID_HOMEOSTASIS	Genes involved in ABCA transporters in lipid homeostasis	0.00196668
BIOCARTA_P53HYPOXIA_PATHWAY	Hypoxia and p53 in the Cardiovascular system	0.00204034
PID_NFKAPPABATYPICALPATHWAY	Atypical NF-kappaB pathway	0.00235003
REACTOME_REGULATION_OF_IFNA_SIGNALING	Genes involved in Regulation of IFNA signaling	0.00245014
REACTOME_INFLAMMASOMES	Genes involved in Inflammasomes	0.00251905
REACTOME_PRE_NOTCH_PROCESSING_IN_GOLGI	Genes involved in Pre-NOTCH Processing in Golgi	0.00296154
BIOCARTA_CBL_PATHWAY	CBL mediated ligand-induced downregulation of EGF receptors	0.00314187
REACTOME_DOWNREGULATION_OF_ERBB2_ERBB3_SIGNALING	Genes involved in Downregulation of ERBB2:ERBB3 signaling	0.00346828
REACTOME_TRYPTOPHAN_CATABOLISM	Genes involved in Tryptophan catabolism	0.00356218
REACTOME_THE_NLRP3_INFLAMMASOME	Genes involved in The NLRP3 inflammasome	0.00367963
REACTOME_PURINE_CATABOLISM	Genes involved in Purine catabolism	0.00371481
REACTOME_GENERATION_OF_SECOND_MESSENGER_MOLECULES	Genes involved in Generation of second messenger molecules	0.00394449
BIOCARTA_HSP27_PATHWAY	Stress Induction of HSP Regulation	0.00486015
REACTOME_TRAF6_MEDIATED_IRF7_ACTIVATION	Genes involved in TRAF6 mediated IRF7 activation	0.00500731
REACTOME_GROWTH_HORMONE_RECEPTOR_SIGNALING	Genes involved in Growth hormone receptor signaling	0.00504369
KEGG_METABOLISM_OF_XENOBIOTICS_BY_CYTOCHROME_P450	Metabolism of xenobiotics by cytochrome P450	0.00523398
BIOCARTA_GRANULOCYTES_PATHWAY	Adhesion and Diapedesis of Granulocytes	0.00539914
BIOCARTA_MITOCHONDRIA_PATHWAY	Role of Mitochondria in Apoptotic Signaling	0.00609577
REACTOME_NEGATIVE_REGULATION_OF_THE_PI3K_AKT_NETWORK	Genes involved in Negative regulation of the PI3K/AKT network	0.00609577
REACTOME_SYNTHESIS_OF_BILE_ACIDS_AND_BILE_SALTS	Genes involved in Synthesis of bile acids and bile salts	0.0061939
REACTOME_SYNTHESIS_OF_BILE_ACIDS_AND_BILE_SALTS_VIA_7ALPHA_HYDROXYCHOLESTEROL	Genes involved in Synthesis of bile acids and bile salts via 7alpha-hydroxycholesterol	0.00662975
ST_WNT_CA2_CYCLIC_GMP_PATHWAY	Wnt/Ca2+/cyclic GMP signaling.	0.00670364
BIOCARTA_CARM1_PATHWAY	Transcription Regulation by Methyltransferase of CARM1	0.00766368
SA_TRKA_RECEPTOR	The TrkA receptor binds nerve growth factor to activate MAP kinase pathways and promote cell growth.	0.00784105
BIOCARTA_IL17_PATHWAY	IL 17 Signaling Pathway	0.00800945
REACTOME_NRIF_SIGNALS_CELL_DEATH_FROM_THE_NUCLEUS	Genes involved in NRIF signals cell death from the nucleus	0.00828078
BIOCARTA_IL10_PATHWAY	IL-10 Anti-inflammatory Signaling Pathway	0.00841487
BIOCARTA_RARRXR_PATHWAY	Nuclear receptors coordinate the activities of chromatin remodeling complexes and coactivators to facilitate initiation of transcription in carcinoma cells	0.00899112
ST_G_ALPHA_S_PATHWAY	G alpha s Pathway	0.00905442
REACTOME_TRAFFICKING_AND_PROCESSING_OF_ENDOSOMAL_TLR	Genes involved in Trafficking and processing of endosomal TLR	0.00915608
BIOCARTA_IL22BP_PATHWAY	IL22 Soluble Receptor Signaling Pathway	0.0100478
KEGG_PRIMARY_BILE_ACID_BIOSYNTHESIS	Primary bile acid biosynthesis	0.0110388
BIOCARTA_MONOCYTE_PATHWAY	Monocyte and its Surface Molecules	0.0111058
REACTOME_ETHANOL_OXIDATION	Genes involved in Ethanol oxidation	0.0116412
REACTOME_SHC1_EVENTS_IN_EGFR_SIGNALING	Genes involved in SHC1 events in EGFR signaling	0.0119648
BIOCARTA_LYM_PATHWAY	Adhesion and Diapedesis of Lymphocytes	0.0121379
SA_FAS_SIGNALING	The TNF-type receptor Fas induces apoptosis on ligand binding.	0.0124857
BIOCARTA_VITCB_PATHWAY	Vitamin C in the Brain	0.0155427
REACTOME_DESTABILIZATION_OF_MRNA_BY_KSRP	Genes involved in Destabilization of mRNA by KSRP	0.0157488
REACTOME_SYNTHESIS_OF_PE	Genes involved in Synthesis of PE	0.0157488
REACTOME_ARMS_MEDIATED_ACTIVATION	Genes involved in ARMS-mediated activation	0.0157488
REACTOME_ERKS_ARE_INACTIVATED	Genes involved in ERKs are inactivated	0.0171275
REACTOME_VIRAL_MESSENGER_RNA_SYNTHESIS	Genes involved in Viral Messenger RNA Synthesis	0.0174307
BIOCARTA_PML_PATHWAY	Regulation of transcriptional activity by PML	0.0174865
BIOCARTA_MTA3_PATHWAY	Downregulated of MTA-3 in ER-negative Breast Tumors	0.0176283
REACTOME_DESTABILIZATION_OF_MRNA_BY_TRISTETRAPROLIN_TTP	Genes involved in Destabilization of mRNA by Tristetraprolin (TTP)	0.0179513
REACTOME_NFKB_IS_ACTIVATED_AND_SIGNALS_SURVIVAL	Genes involved in NF-kB is activated and signals survival	0.0181671
REACTOME_GAP_JUNCTION_ASSEMBLY	Genes involved in Gap junction assembly	0.0190971
KEGG_ASTHMA	Asthma	0.0191689
REACTOME_MEMBRANE_BINDING_AND_TARGETTING_OF_GAG_PROTEINS	Genes involved in Membrane binding and targetting of GAG proteins	0.0202143
REACTOME_FORMATION_OF_TUBULIN_FOLDING_INTERMEDIATES_BY_CCT_TRIC	Genes involved in Formation of tubulin folding intermediates by CCT/TriC	0.0204803
REACTOME_SIGNAL_REGULATORY_PROTEIN_SIRP_FAMILY_INTERACTIONS	Genes involved in Signal regulatory protein (SIRP) family interactions	0.020541
REACTOME_ACTIVATION_OF_THE_AP1_FAMILY_OF_TRANSCRIPTION_FACTORS	Genes involved in Activation of the AP-1 family of transcription factors	0.0207108
REACTOME_REGULATED_PROTEOLYSIS_OF_P75NTR	Genes involved in Regulated proteolysis of p75NTR	0.0220695
REACTOME_ENDOGENOUS_STEROLS	Genes involved in Endogenous sterols	0.0220695
REACTOME_ACTIVATION_OF_CHAPERONE_GENES_BY_ATF6_ALPHA	Genes involved in Activation of Chaperone Genes by ATF6-alpha	0.0312871
REACTOME_GLUTATHIONE_CONJUGATION	Genes involved in Glutathione conjugation	0.0354362
REACTOME_ORGANIC_CATION_ANION_ZWITTERION_TRANSPORT	Genes involved in Organic cation/anion/zwitterion transport	0.0377709
REACTOME_FORMATION_OF_ATP_BY_CHEMIOSMOTIC_COUPLING	Genes involved in Formation of ATP by chemiosmotic coupling	0.0388142
PID_ARF_3PATHWAY	Arf1 pathway	0.039069

## Sheet: C2_Panther_Pathway
ID	name	Binom_Adjp_BH
P00006	Apoptosis signaling pathway	2.861e-17
P00052	TGF-beta signaling pathway	4.59357e-14
P00010	B cell activation	8.0015e-12
P00045	Notch signaling pathway	1.18165e-10
P00053	T cell activation	1.74468e-10
P00020	FAS signaling pathway	2.39189e-06
P02752	Mannose metabolism	4.20893e-05
P00028	Heterotrimeric G-protein signaling pathway-rod outer segment phototransduction	9.86559e-05
P02775	Salvage pyrimidine ribonucleotides	0.000148151
P00015	Circadian clock system	0.000221117
P02758	Ornithine degradation	0.0029277
P02769	Purine metabolism	0.00349233
P04397	p53 pathway by glucose deprivation	0.00728019
P04395	Vasopressin synthesis	0.014965
P00038	JAK/STAT signaling pathway	0.0174895
P00014	Cholesterol biosynthesis	0.0188489
P02772	Pyruvate metabolism	0.0240316
P00050	Plasminogen activating cascade	0.029078
P04392	P53 pathway feedback loops 1	0.0293216

## Sheet: C2_GOBiological_Process
ID	name	Binom_Adjp_BH
GO:0001942	hair follicle development	5.06105e-23
GO:0042633	hair cycle	3.91072e-22
GO:0048872	homeostasis of number of cells	1.63091e-21
GO:0007498	mesoderm development	9.09434e-20
GO:0007173	epidermal growth factor receptor signaling pathway	3.58344e-19
GO:0007265	Ras protein signal transduction	6.44394e-18
GO:0038127	ERBB signaling pathway	8.42005e-18
GO:0006469	negative regulation of protein kinase activity	2.58923e-17
GO:0033673	negative regulation of kinase activity	4.81006e-17
GO:0072080	nephron tubule development	5.47532e-16
GO:0008637	apoptotic mitochondrial changes	1.23294e-15
GO:0061443	endocardial cushion cell differentiation	1.28072e-15
GO:0061326	renal tubule development	3.01532e-15
GO:0035019	somatic stem cell maintenance	5.47783e-15
GO:0061073	ciliary body morphogenesis	4.81685e-14
GO:0072009	nephron epithelium development	4.88203e-14
GO:0032495	response to muramyl dipeptide	6.34808e-14
GO:0050673	epithelial cell proliferation	6.42299e-14
GO:0061444	endocardial cushion cell development	1.91536e-13
GO:0044772	mitotic cell cycle phase transition	2.74813e-13
GO:0044770	cell cycle phase transition	3.62932e-13
GO:0072330	monocarboxylic acid biosynthetic process	4.66758e-13
GO:0042572	retinol metabolic process	6.11342e-13
GO:0008630	intrinsic apoptotic signaling pathway in response to DNA damage	9.83106e-13
GO:0021660	rhombomere 3 formation	1.0571e-12
GO:0021666	rhombomere 5 formation	1.0571e-12
GO:0048844	artery morphogenesis	1.11869e-12
GO:0030888	regulation of B cell proliferation	1.17463e-12
GO:0003179	heart valve morphogenesis	1.24159e-12
GO:0045639	positive regulation of myeloid cell differentiation	1.45826e-12
GO:0003197	endocardial cushion development	1.47253e-12
GO:0021658	rhombomere 3 morphogenesis	1.67011e-12
GO:0060018	astrocyte fate commitment	1.80049e-12
GO:0035622	intrahepatic bile duct development	1.89628e-12
GO:0060517	epithelial cell proliferation involved in prostatic bud elongation	1.89628e-12
GO:0060784	regulation of cell proliferation involved in tissue homeostasis	1.89628e-12
GO:0097193	intrinsic apoptotic signaling pathway	2.0438e-12
GO:0043487	regulation of RNA stability	2.25389e-12
GO:0007266	Rho protein signal transduction	2.33701e-12
GO:0071901	negative regulation of protein serine/threonine kinase activity	2.47828e-12
GO:0060840	artery development	2.49735e-12
GO:0031331	positive regulation of cellular catabolic process	2.69489e-12
GO:0051591	response to cAMP	2.95418e-12
GO:0000082	G1/S transition of mitotic cell cycle	3.13898e-12
GO:0048332	mesoderm morphogenesis	4.58286e-12
GO:2000737	negative regulation of stem cell differentiation	5.01308e-12
GO:0046533	negative regulation of photoreceptor cell differentiation	5.24786e-12
GO:0060221	retinal rod cell differentiation	6.65746e-12
GO:0009746	response to hexose stimulus	1.28477e-11
GO:0019100	male germ-line sex determination	1.73232e-11
GO:0034284	response to monosaccharide stimulus	1.95375e-11
GO:0007219	Notch signaling pathway	2.01851e-11
GO:0035284	brain segmentation	2.02601e-11
GO:0001707	mesoderm formation	2.20011e-11
GO:0001523	retinoid metabolic process	2.23862e-11
GO:0046683	response to organophosphorus	2.62312e-11
GO:0018992	germ-line sex determination	2.7716e-11
GO:0033077	T cell differentiation in thymus	3.55078e-11
GO:0009749	response to glucose stimulus	4.20816e-11
GO:0043491	protein kinase B signaling cascade	4.33098e-11
GO:0031664	regulation of lipopolysaccharide-mediated signaling pathway	4.42383e-11
GO:0034114	regulation of heterotypic cell-cell adhesion	4.83003e-11
GO:0000288	nuclear-transcribed mRNA catabolic process, deadenylation-dependent decay	5.80925e-11
GO:0060009	Sertoli cell development	9.06141e-11
GO:0030216	keratinocyte differentiation	9.32142e-11
GO:0072282	metanephric nephron tubule morphogenesis	1.83416e-10
GO:0060444	branching involved in mammary gland duct morphogenesis	2.4503e-10
GO:0043488	regulation of mRNA stability	2.60286e-10
GO:0003170	heart valve development	3.33067e-10
GO:0061156	pulmonary artery morphogenesis	3.82735e-10
GO:0002832	negative regulation of response to biotic stimulus	4.1863e-10
GO:0008154	actin polymerization or depolymerization	4.39844e-10
GO:0072034	renal vesicle induction	5.37927e-10
GO:2000138	positive regulation of cell proliferation involved in heart morphogenesis	5.39353e-10
GO:0034698	response to gonadotropin stimulus	5.39353e-10
GO:0043407	negative regulation of MAP kinase activity	5.44307e-10
GO:0061333	renal tubule morphogenesis	5.66263e-10
GO:2000826	regulation of heart morphogenesis	5.83557e-10
GO:0021571	rhombomere 5 development	5.97809e-10
GO:0048627	myoblast development	6.69963e-10
GO:0030850	prostate gland development	7.17127e-10
GO:0002244	hematopoietic progenitor cell differentiation	7.1752e-10
GO:0060512	prostate gland morphogenesis	8.39979e-10
GO:0031665	negative regulation of lipopolysaccharide-mediated signaling pathway	8.88816e-10
GO:0034116	positive regulation of heterotypic cell-cell adhesion	1.30248e-09
GO:0021569	rhombomere 3 development	1.31236e-09
GO:0021612	facial nerve structural organization	1.39464e-09
GO:0008366	axon ensheathment	1.53865e-09
GO:0071364	cellular response to epidermal growth factor stimulus	1.65698e-09
GO:0035909	aorta morphogenesis	1.92536e-09
GO:0042573	retinoic acid metabolic process	2.24382e-09
GO:0070486	leukocyte aggregation	2.5617e-09
GO:0060740	prostate gland epithelium morphogenesis	2.57272e-09
GO:0034754	cellular hormone metabolic process	2.60076e-09
GO:0072197	ureter morphogenesis	3.01795e-09
GO:0072173	metanephric tubule morphogenesis	3.52482e-09
GO:0035904	aorta development	3.58248e-09
GO:0043094	cellular metabolic compound salvage	4.27068e-09
GO:0097191	extrinsic apoptotic signaling pathway	4.8692e-09
GO:0002011	morphogenesis of an epithelial sheet	5.43595e-09
GO:0021546	rhombomere development	5.44835e-09
GO:0016101	diterpenoid metabolic process	5.80334e-09
GO:0032331	negative regulation of chondrocyte differentiation	5.85785e-09
GO:0006721	terpenoid metabolic process	6.68789e-09
GO:0070487	monocyte aggregation	6.71229e-09
GO:0072190	ureter urothelium development	7.39127e-09
GO:0016925	protein sumoylation	8.85643e-09
GO:0043589	skin morphogenesis	1.00759e-08
GO:0010827	regulation of glucose transport	1.01147e-08
GO:0030502	negative regulation of bone mineralization	1.04127e-08
GO:0032891	negative regulation of organic acid transport	1.14979e-08
GO:0007159	leukocyte cell-cell adhesion	1.2362e-08
GO:0030042	actin filament depolymerization	1.53753e-08
GO:0048730	epidermis morphogenesis	1.55512e-08
GO:2000191	regulation of fatty acid transport	1.72146e-08
GO:0060516	primary prostatic bud elongation	1.78486e-08
GO:0003415	chondrocyte hypertrophy	1.94369e-08
GO:0060008	Sertoli cell differentiation	2.15525e-08
GO:0032924	activin receptor signaling pathway	2.20377e-08
GO:0030889	negative regulation of B cell proliferation	2.33687e-08
GO:0002138	retinoic acid biosynthetic process	2.44771e-08
GO:0042594	response to starvation	2.47372e-08
GO:2000136	regulation of cell proliferation involved in heart morphogenesis	2.79837e-08
GO:0000188	inactivation of MAPK activity	2.90991e-08
GO:0090184	positive regulation of kidney development	2.98604e-08
GO:0042542	response to hydrogen peroxide	3.27511e-08
GO:0070168	negative regulation of biomineral tissue development	3.4276e-08
GO:0044070	regulation of anion transport	3.63998e-08
GO:1902337	regulation of apoptotic process involved in morphogenesis	3.66027e-08
GO:0003401	axis elongation	3.84232e-08
GO:0050871	positive regulation of B cell activation	3.93195e-08
GO:0016114	terpenoid biosynthetic process	4.0653e-08
GO:0060602	branch elongation of an epithelium	4.06744e-08
GO:0071260	cellular response to mechanical stimulus	4.18995e-08
GO:0045682	regulation of epidermis development	4.80965e-08
GO:0072078	nephron tubule morphogenesis	4.82139e-08
GO:0050869	negative regulation of B cell activation	5.47798e-08
GO:0045599	negative regulation of fat cell differentiation	5.59591e-08
GO:0002831	regulation of response to biotic stimulus	6.28763e-08
GO:0072289	metanephric nephron tubule formation	6.65313e-08
GO:0006497	protein lipidation	6.74801e-08
GO:0032436	positive regulation of proteasomal ubiquitin-dependent protein catabolic process	8.96611e-08
GO:0006402	mRNA catabolic process	1.0049e-07
GO:0031069	hair follicle morphogenesis	1.05463e-07
GO:0019509	L-methionine salvage from methylthioadenosine	1.19348e-07
GO:0061307	cardiac neural crest cell differentiation involved in heart development	1.21893e-07
GO:0006611	protein export from nucleus	1.22685e-07
GO:0042158	lipoprotein biosynthetic process	1.2687e-07
GO:0032890	regulation of organic acid transport	1.31235e-07
GO:0042157	lipoprotein metabolic process	1.35692e-07
GO:0000956	nuclear-transcribed mRNA catabolic process	1.41745e-07
GO:0061314	Notch signaling involved in heart development	1.53006e-07
GO:0051351	positive regulation of ligase activity	1.56717e-07
GO:0003184	pulmonary valve morphogenesis	1.56754e-07
GO:0060419	heart growth	1.89894e-07
GO:0002828	regulation of type 2 immune response	2.1308e-07
GO:0048820	hair follicle maturation	2.97842e-07
GO:0008593	regulation of Notch signaling pathway	3.22252e-07
GO:0060216	definitive hemopoiesis	3.41905e-07
GO:1901800	positive regulation of proteasomal protein catabolic process	3.50567e-07
GO:0046835	carbohydrate phosphorylation	3.85313e-07
GO:0070849	response to epidermal growth factor stimulus	4.13826e-07
GO:0046324	regulation of glucose import	4.4713e-07
GO:0030903	notochord development	4.50863e-07
GO:0006720	isoprenoid metabolic process	4.60953e-07
GO:0071320	cellular response to cAMP	4.73359e-07
GO:0038165	oncostatin-M-mediated signaling pathway	4.76427e-07
GO:0001893	maternal placenta development	5.39795e-07
GO:0051443	positive regulation of ubiquitin-protein ligase activity	5.64695e-07
GO:0043620	regulation of DNA-dependent transcription in response to stress	5.90886e-07
GO:0071371	cellular response to gonadotropin stimulus	6.69535e-07
GO:0045747	positive regulation of Notch signaling pathway	7.13808e-07
GO:0061308	cardiac neural crest cell development involved in heart development	7.4888e-07
GO:0072070	loop of Henle development	7.60475e-07
GO:0043029	T cell homeostasis	7.75267e-07
GO:1901184	regulation of ERBB signaling pathway	8.09552e-07
GO:0060571	morphogenesis of an epithelial fold	8.33993e-07
GO:0002260	lymphocyte homeostasis	8.39503e-07
GO:0051340	regulation of ligase activity	8.53352e-07
GO:0048861	leukemia inhibitory factor signaling pathway	8.8644e-07
GO:0034377	plasma lipoprotein particle assembly	8.99689e-07
GO:0048873	homeostasis of number of cells within a tissue	9.69329e-07
GO:0030834	regulation of actin filament depolymerization	9.72135e-07
GO:2000020	positive regulation of male gonad development	1.0674e-06
GO:0060598	dichotomous subdivision of terminal units involved in mammary gland duct morphogenesis	1.20351e-06
GO:0018158	protein oxidation	1.21172e-06
GO:0051409	response to nitrosative stress	1.23038e-06
GO:0033559	unsaturated fatty acid metabolic process	1.38602e-06
GO:0048672	positive regulation of collateral sprouting	1.39558e-06
GO:0072273	metanephric nephron morphogenesis	1.39671e-06
GO:2000243	positive regulation of reproductive process	1.5062e-06
GO:0032368	regulation of lipid transport	1.58131e-06
GO:0000079	regulation of cyclin-dependent protein serine/threonine kinase activity	1.63286e-06
GO:0030214	hyaluronan catabolic process	1.65436e-06
GO:0060729	intestinal epithelial structure maintenance	1.76575e-06
GO:0010623	developmental programmed cell death	1.88593e-06
GO:0051642	centrosome localization	1.952e-06
GO:0042990	regulation of transcription factor import into nucleus	2.03084e-06
GO:0021783	preganglionic parasympathetic nervous system development	2.03327e-06
GO:0070120	ciliary neurotrophic factor-mediated signaling pathway	2.12892e-06
GO:0060038	cardiac muscle cell proliferation	2.17106e-06
GO:0050709	negative regulation of protein secretion	2.25973e-06
GO:2000192	negative regulation of fatty acid transport	2.30957e-06
GO:0010828	positive regulation of glucose transport	2.32551e-06
GO:0010748	negative regulation of plasma membrane long-chain fatty acid transport	2.32697e-06
GO:2000741	positive regulation of mesenchymal stem cell differentiation	2.45109e-06
GO:0042351	'de novo' GDP-L-fucose biosynthetic process	2.7001e-06
GO:0035162	embryonic hemopoiesis	2.91879e-06
GO:0065005	protein-lipid complex assembly	3.01148e-06
GO:0051402	neuron apoptotic process	3.15703e-06
GO:0060737	prostate gland morphogenetic growth	3.38805e-06
GO:0001782	B cell homeostasis	3.42384e-06
GO:0071600	otic vesicle morphogenesis	3.46245e-06
GO:0010821	regulation of mitochondrion organization	3.6201e-06
GO:0007185	transmembrane receptor protein tyrosine phosphatase signaling pathway	3.74851e-06
GO:0071503	response to heparin	3.81337e-06
GO:0001836	release of cytochrome c from mitochondria	3.88707e-06
GO:0097192	extrinsic apoptotic signaling pathway in absence of ligand	3.91766e-06
GO:0033002	muscle cell proliferation	4.0632e-06
GO:0002902	regulation of B cell apoptotic process	4.26289e-06
GO:0070633	transepithelial transport	4.40237e-06
GO:0032925	regulation of activin receptor signaling pathway	4.48084e-06
GO:0061309	cardiac neural crest cell development involved in outflow tract morphogenesis	4.66064e-06
GO:0060351	cartilage development involved in endochondral bone morphogenesis	4.7374e-06
GO:0030835	negative regulation of actin filament depolymerization	4.81205e-06
GO:0043618	regulation of transcription from RNA polymerase II promoter in response to stress	4.89849e-06
GO:0003215	cardiac right ventricle morphogenesis	4.9669e-06
GO:0006892	post-Golgi vesicle-mediated transport	5.01232e-06
GO:0051438	regulation of ubiquitin-protein ligase activity	5.02794e-06
GO:0043616	keratinocyte proliferation	5.17498e-06
GO:0014733	regulation of skeletal muscle adaptation	5.84082e-06
GO:0007033	vacuole organization	6.19909e-06
GO:0030279	negative regulation of ossification	7.08251e-06
GO:0007032	endosome organization	7.31339e-06
GO:0043482	cellular pigment accumulation	7.41013e-06
GO:0006636	unsaturated fatty acid biosynthetic process	7.58267e-06
GO:0042335	cuticle development	8.48062e-06
GO:1901722	regulation of cell proliferation involved in kidney development	8.73573e-06
GO:0090190	positive regulation of branching involved in ureteric bud morphogenesis	8.76481e-06
GO:0030277	maintenance of gastrointestinal epithelium	8.77028e-06
GO:0072079	nephron tubule formation	9.11456e-06
GO:0071504	cellular response to heparin	9.13974e-06
GO:0060037	pharyngeal system development	9.47626e-06
GO:0072234	metanephric nephron tubule development	9.77053e-06
GO:0003413	chondrocyte differentiation involved in endochondral bone morphogenesis	1.03507e-05
GO:0045629	negative regulation of T-helper 2 cell differentiation	1.07693e-05
GO:0006893	Golgi to plasma membrane transport	1.08953e-05
GO:0055017	cardiac muscle tissue growth	1.09472e-05
GO:0045628	regulation of T-helper 2 cell differentiation	1.1475e-05
GO:0034349	glial cell apoptotic process	1.18063e-05
GO:0006829	zinc ion transport	1.23482e-05
GO:0045579	positive regulation of B cell differentiation	1.23482e-05
GO:2000018	regulation of male gonad development	1.29432e-05
GO:0071599	otic vesicle development	1.3907e-05
GO:0042637	catagen	1.49296e-05
GO:0048266	behavioral response to pain	1.56175e-05
GO:0006081	cellular aldehyde metabolic process	1.57185e-05
GO:0006110	regulation of glycolysis	1.61707e-05
GO:2000675	negative regulation of type B pancreatic cell apoptotic process	1.63637e-05
GO:0014883	transition between fast and slow fiber	1.67082e-05
GO:0033173	calcineurin-NFAT signaling cascade	1.67082e-05
GO:0045623	negative regulation of T-helper cell differentiation	1.68077e-05
GO:0070723	response to cholesterol	1.70397e-05
GO:0046902	regulation of mitochondrial membrane permeability	1.70397e-05
GO:0048339	paraxial mesoderm development	1.70979e-05
GO:0032633	interleukin-4 production	1.71563e-05
GO:0060572	morphogenesis of an epithelial bud	1.71563e-05
GO:0045210	FasL biosynthetic process	1.77279e-05
GO:0060561	apoptotic process involved in morphogenesis	1.77279e-05
GO:0030238	male sex determination	1.77279e-05
GO:2000272	negative regulation of receptor activity	1.79636e-05
GO:0034405	response to fluid shear stress	1.80452e-05
GO:0048678	response to axon injury	1.88148e-05
GO:0042058	regulation of epidermal growth factor receptor signaling pathway	1.92313e-05
GO:0072207	metanephric epithelium development	1.94594e-05
GO:0045820	negative regulation of glycolysis	1.96707e-05
GO:0048569	post-embryonic organ development	1.98381e-05
GO:0048340	paraxial mesoderm morphogenesis	2.17143e-05
GO:0071827	plasma lipoprotein particle organization	2.23814e-05
GO:0050873	brown fat cell differentiation	2.27477e-05
GO:0071825	protein-lipid complex subunit organization	2.3924e-05
GO:0090002	establishment of protein localization to plasma membrane	2.4903e-05
GO:0072602	interleukin-4 secretion	2.59511e-05
GO:0002740	negative regulation of cytokine secretion involved in immune response	2.60359e-05
GO:0014037	Schwann cell differentiation	2.7234e-05
GO:0030316	osteoclast differentiation	2.87792e-05
GO:0043370	regulation of CD4-positive, alpha-beta T cell differentiation	2.92892e-05
GO:0030916	otic vesicle formation	2.96137e-05
GO:0045445	myoblast differentiation	2.96456e-05
GO:0001502	cartilage condensation	3.19252e-05
GO:0008299	isoprenoid biosynthetic process	3.26011e-05
GO:0072170	metanephric tubule development	3.30149e-05
GO:2000379	positive regulation of reactive oxygen species metabolic process	3.80316e-05
GO:0060054	positive regulation of epithelial cell proliferation involved in wound healing	3.80411e-05
GO:0048741	skeletal muscle fiber development	3.86549e-05
GO:0033209	tumor necrosis factor-mediated signaling pathway	3.86792e-05
GO:1900107	regulation of nodal signaling pathway	3.94462e-05
GO:0042574	retinal metabolic process	3.96478e-05
GO:0051900	regulation of mitochondrial depolarization	3.96935e-05
GO:0007259	JAK-STAT cascade	4.28867e-05
GO:0001945	lymph vessel development	4.38801e-05
GO:0046326	positive regulation of glucose import	4.42093e-05
GO:0051693	actin filament capping	4.4549e-05
GO:0050853	B cell receptor signaling pathway	4.50501e-05
GO:0002246	wound healing involved in inflammatory response	4.52037e-05
GO:0008354	germ cell migration	4.60467e-05
GO:1902108	regulation of mitochondrial membrane permeability involved in apoptotic process	4.65982e-05
GO:0044801	single-organism membrane fusion	4.7312e-05
GO:0007183	SMAD protein complex assembly	4.73482e-05
GO:2000515	negative regulation of CD4-positive, alpha-beta T cell activation	4.73675e-05
GO:0003334	keratinocyte development	4.83393e-05
GO:0050710	negative regulation of cytokine secretion	4.88511e-05
GO:0034380	high-density lipoprotein particle assembly	4.99926e-05
GO:2000674	regulation of type B pancreatic cell apoptotic process	4.99926e-05
GO:0010669	epithelial structure maintenance	5.04383e-05
GO:2000739	regulation of mesenchymal stem cell differentiation	5.05582e-05
GO:0019673	GDP-mannose metabolic process	5.07391e-05
GO:0060600	dichotomous subdivision of an epithelial terminal unit	5.10512e-05
GO:0021781	glial cell fate commitment	5.15345e-05
GO:0019284	L-methionine biosynthetic process from S-adenosylmethionine	5.24383e-05
GO:1901185	negative regulation of ERBB signaling pathway	5.26859e-05
GO:0032673	regulation of interleukin-4 production	5.59987e-05
GO:0090199	regulation of release of cytochrome c from mitochondria	5.71207e-05
GO:0044206	UMP salvage	5.71234e-05
GO:0031639	plasminogen activation	5.80307e-05
GO:0002544	chronic inflammatory response	5.80662e-05
GO:0014812	muscle cell migration	6.03735e-05
GO:0051017	actin filament bundle assembly	6.09379e-05
GO:0048486	parasympathetic nervous system development	6.3868e-05
GO:0030212	hyaluronan metabolic process	6.40769e-05
GO:0042771	intrinsic apoptotic signaling pathway in response to DNA damage by p53 class mediator	6.42427e-05
GO:0032926	negative regulation of activin receptor signaling pathway	6.47979e-05
GO:0060058	positive regulation of apoptotic process involved in mammary gland involution	7.1564e-05
GO:1902257	negative regulation of apoptotic process involved in outflow tract morphogenesis	8.13296e-05
GO:0006690	icosanoid metabolic process	8.67808e-05
GO:0007184	SMAD protein import into nucleus	9.31094e-05
GO:0032862	activation of Rho GTPase activity	9.43134e-05
GO:1902263	apoptotic process involved in embryonic digit morphogenesis	9.45522e-05
GO:0006309	apoptotic DNA fragmentation	9.4984e-05
GO:0070904	transepithelial L-ascorbic acid transport	0.000100771
GO:1902338	negative regulation of apoptotic process involved in morphogenesis	0.000100852
GO:0006649	phospholipid transfer to membrane	0.000101126
GO:0030048	actin filament-based movement	0.000102336
GO:0043604	amide biosynthetic process	0.000104592
GO:0051917	regulation of fibrinolysis	0.000105452
GO:0051797	regulation of hair follicle development	0.000105477
GO:0045428	regulation of nitric oxide biosynthetic process	0.000108732
GO:0043001	Golgi to plasma membrane protein transport	0.000109366
GO:0032486	Rap protein signal transduction	0.000109806
GO:0009620	response to fungus	0.000109909
GO:0006906	vesicle fusion	0.000111837
GO:0010260	organ senescence	0.000112629
GO:0034059	response to anoxia	0.000112629
GO:0070278	extracellular matrix constituent secretion	0.000112629
GO:0003188	heart valve formation	0.000120623
GO:0001922	B-1 B cell homeostasis	0.000121998
GO:0001953	negative regulation of cell-matrix adhesion	0.000122897
GO:0001783	B cell apoptotic process	0.000123589
GO:0032695	negative regulation of interleukin-12 production	0.000126765
GO:0042036	negative regulation of cytokine biosynthetic process	0.000129383
GO:0032354	response to follicle-stimulating hormone stimulus	0.000131656
GO:0070542	response to fatty acid	0.000138289
GO:0043476	pigment accumulation	0.000139303
GO:0060513	prostatic bud formation	0.000143059
GO:0071763	nuclear membrane organization	0.000147744
GO:0044351	macropinocytosis	0.00014887
GO:0061036	positive regulation of cartilage development	0.000152412
GO:0042345	regulation of NF-kappaB import into nucleus	0.000155838
GO:0032469	endoplasmic reticulum calcium ion homeostasis	0.000164879
GO:0007176	regulation of epidermal growth factor-activated receptor activity	0.000167726
GO:0019370	leukotriene biosynthetic process	0.000167726
GO:0038092	nodal signaling pathway	0.000167726
GO:0045618	positive regulation of keratinocyte differentiation	0.000168557
GO:0032489	regulation of Cdc42 protein signal transduction	0.000169081
GO:0072189	ureter development	0.000172157
GO:0007175	negative regulation of epidermal growth factor-activated receptor activity	0.000182213
GO:0010458	exit from mitosis	0.000183205
GO:0045684	positive regulation of epidermis development	0.000183205
GO:0032276	regulation of gonadotropin secretion	0.000185695
GO:0061001	regulation of dendritic spine morphogenesis	0.000187718
GO:0020027	hemoglobin metabolic process	0.000187768
GO:0051684	maintenance of Golgi location	0.000194666
GO:0060730	regulation of intestinal epithelial structure maintenance	0.000194666
GO:0061311	cell surface receptor signaling pathway involved in heart development	0.000201756
GO:0042992	negative regulation of transcription factor import into nucleus	0.00021082
GO:0072384	organelle transport along microtubule	0.000212927
GO:0045725	positive regulation of glycogen biosynthetic process	0.000213794
GO:0001678	cellular glucose homeostasis	0.000216566
GO:0002739	regulation of cytokine secretion involved in immune response	0.000222997
GO:0060352	cell adhesion molecule production	0.000222997
GO:0045332	phospholipid translocation	0.00023009
GO:0090200	positive regulation of release of cytochrome c from mitochondria	0.000231727
GO:0046880	regulation of follicle-stimulating hormone secretion	0.00023649
GO:0070227	lymphocyte apoptotic process	0.000241467
GO:0045736	negative regulation of cyclin-dependent protein serine/threonine kinase activity	0.000244716
GO:0072061	inner medullary collecting duct development	0.000244731
GO:0046627	negative regulation of insulin receptor signaling pathway	0.000258148
GO:0034766	negative regulation of ion transmembrane transport	0.00026744
GO:0010043	response to zinc ion	0.000277539
GO:1900076	regulation of cellular response to insulin stimulus	0.000278032
GO:0010823	negative regulation of mitochondrion organization	0.000289053
GO:0045103	intermediate filament-based process	0.000289701
GO:0045622	regulation of T-helper cell differentiation	0.000290778
GO:0046626	regulation of insulin receptor signaling pathway	0.000299614
GO:0034763	negative regulation of transmembrane transport	0.000302126
GO:0060279	positive regulation of ovulation	0.000303866
GO:0052150	modulation by symbiont of host apoptotic process	0.000304048
GO:0060154	cellular process regulating host cell cycle in response to virus	0.000304048
GO:0070634	transepithelial ammonium transport	0.000304293
GO:0006998	nuclear envelope organization	0.000305293
GO:0070318	positive regulation of G0 to G1 transition	0.000318849
GO:0010939	regulation of necrotic cell death	0.000319181
GO:0006749	glutathione metabolic process	0.000323355
GO:0051798	positive regulation of hair follicle development	0.000323709
GO:0046456	icosanoid biosynthetic process	0.000329453
GO:0097035	regulation of membrane lipid distribution	0.000330619
GO:0090004	positive regulation of establishment of protein localization to plasma membrane	0.000338451
GO:0031077	post-embryonic camera-type eye development	0.000358328
GO:0046881	positive regulation of follicle-stimulating hormone secretion	0.000364233
GO:0048178	negative regulation of hepatocyte growth factor biosynthetic process	0.000364233
GO:0048284	organelle fusion	0.00036612
GO:0033598	mammary gland epithelial cell proliferation	0.000369775
GO:0006027	glycosaminoglycan catabolic process	0.000370324
GO:0035229	positive regulation of glutamate-cysteine ligase activity	0.000373664
GO:0042634	regulation of hair cycle	0.000376408
GO:1900077	negative regulation of cellular response to insulin stimulus	0.000382109
GO:0045655	regulation of monocyte differentiation	0.000389509
GO:0016601	Rac protein signal transduction	0.000391312
GO:0007182	common-partner SMAD protein phosphorylation	0.000403319
GO:0051343	positive regulation of cyclic-nucleotide phosphodiesterase activity	0.000406196
GO:0010762	regulation of fibroblast migration	0.000411177
GO:2000353	positive regulation of endothelial cell apoptotic process	0.000419869
GO:0046847	filopodium assembly	0.000421018
GO:0048294	negative regulation of isotype switching to IgE isotypes	0.000421999
GO:0034351	negative regulation of glial cell apoptotic process	0.000423503
GO:0032804	negative regulation of low-density lipoprotein particle receptor catabolic process	0.000429322
GO:0006691	leukotriene metabolic process	0.000440626
GO:0001829	trophectodermal cell differentiation	0.000445588
GO:0045104	intermediate filament cytoskeleton organization	0.000461605
GO:0033700	phospholipid efflux	0.000474258
GO:1901723	negative regulation of cell proliferation involved in kidney development	0.000478452
GO:0050663	cytokine secretion	0.000479644
GO:0043132	NAD transport	0.000481364
GO:0033136	serine phosphorylation of STAT3 protein	0.000491186
GO:0048708	astrocyte differentiation	0.000498964
GO:0006566	threonine metabolic process	0.000500357
GO:0030321	transepithelial chloride transport	0.000503799
GO:0006921	cellular component disassembly involved in execution phase of apoptosis	0.000513723
GO:0032967	positive regulation of collagen biosynthetic process	0.000516813
GO:0043471	regulation of cellular carbohydrate catabolic process	0.000518941
GO:0061383	trabecula morphogenesis	0.000518941
GO:0060292	long term synaptic depression	0.000520175
GO:0030262	apoptotic nuclear changes	0.000525759
GO:0010940	positive regulation of necrotic cell death	0.000535553
GO:0032233	positive regulation of actin filament bundle assembly	0.000543897
GO:0007052	mitotic spindle organization	0.00055489
GO:0060139	positive regulation of apoptotic process by virus	0.000564518
GO:0032252	secretory granule localization	0.000572274
GO:0032278	positive regulation of gonadotropin secretion	0.000575593
GO:2001204	regulation of osteoclast development	0.000586153
GO:0051342	regulation of cyclic-nucleotide phosphodiesterase activity	0.000587267
GO:0044332	Wnt receptor signaling pathway involved in dorsal/ventral axis specification	0.000597382
GO:0071691	cardiac muscle thin filament assembly	0.000600602
GO:0031638	zymogen activation	0.000604933
GO:0000086	G2/M transition of mitotic cell cycle	0.000604933
GO:0051683	establishment of Golgi localization	0.000604933
GO:0034121	regulation of toll-like receptor signaling pathway	0.000623931
GO:0042347	negative regulation of NF-kappaB import into nucleus	0.000629071
GO:0060343	trabecula formation	0.000633684
GO:0090398	cellular senescence	0.000637818
GO:0072102	glomerulus morphogenesis	0.000654087
GO:0046882	negative regulation of follicle-stimulating hormone secretion	0.000668652
GO:0044253	positive regulation of multicellular organismal metabolic process	0.000675257
GO:0042666	negative regulation of ectodermal cell fate specification	0.000676953
GO:0034333	adherens junction assembly	0.000687474
GO:0031103	axon regeneration	0.000688554
GO:0097150	neuronal stem cell maintenance	0.000699111
GO:0060576	intestinal epithelial cell development	0.000710233
GO:0000045	autophagic vacuole assembly	0.00073242
GO:2000036	regulation of stem cell maintenance	0.000809349
GO:0010324	membrane invagination	0.000810336
GO:0015696	ammonium transport	0.000811153
GO:0006911	phagocytosis, engulfment	0.000839121
GO:0046697	decidualization	0.000840125
GO:0043516	regulation of DNA damage response, signal transduction by p53 class mediator	0.000868306
GO:0002076	osteoblast development	0.000875374
GO:0051085	chaperone mediated protein folding requiring cofactor	0.000877433
GO:0071634	regulation of transforming growth factor beta production	0.000887718
GO:0035988	chondrocyte proliferation	0.00089125
GO:0000060	protein import into nucleus, translocation	0.000892865
GO:0043032	positive regulation of macrophage activation	0.000892979
GO:0032674	regulation of interleukin-5 production	0.000903249
GO:0070328	triglyceride homeostasis	0.000920485
GO:0007499	ectoderm and mesoderm interaction	0.000920485
GO:0010481	epidermal cell division	0.000920485
GO:0032764	negative regulation of mast cell cytokine production	0.000958042
GO:0021610	facial nerve morphogenesis	0.000959186
GO:0072498	embryonic skeletal joint development	0.000959186
GO:0002906	negative regulation of mature B cell apoptotic process	0.000982173
GO:0033147	negative regulation of intracellular estrogen receptor signaling pathway	0.00100427
GO:0042092	type 2 immune response	0.00101682
GO:0050901	leukocyte tethering or rolling	0.00106418
GO:1900119	positive regulation of execution phase of apoptosis	0.0010734
GO:0032277	negative regulation of gonadotropin secretion	0.0011075
GO:0010758	regulation of macrophage chemotaxis	0.00113806
GO:0008211	glucocorticoid metabolic process	0.00115253
GO:0032763	regulation of mast cell cytokine production	0.0011705
GO:0051025	negative regulation of immunoglobulin secretion	0.00119391
GO:0051208	sequestering of calcium ion	0.00121591
GO:0070875	positive regulation of glycogen metabolic process	0.00121605
GO:0072661	protein targeting to plasma membrane	0.00121785
GO:0032303	regulation of icosanoid secretion	0.00125211
GO:0006900	membrane budding	0.00125211
GO:0060219	camera-type eye photoreceptor cell differentiation	0.00125902
GO:0030041	actin filament polymerization	0.0012609
GO:0045616	regulation of keratinocyte differentiation	0.00126662
GO:0046639	negative regulation of alpha-beta T cell differentiation	0.00127401
GO:0045581	negative regulation of T cell differentiation	0.00130212
GO:0060751	branch elongation involved in mammary gland duct branching	0.00130467
GO:0021768	nucleus accumbens development	0.00132363
GO:0044319	wound healing, spreading of cells	0.00132511
GO:0006312	mitotic recombination	0.00132932
GO:0060252	positive regulation of glial cell proliferation	0.00134154
GO:0061418	regulation of transcription from RNA polymerase II promoter in response to hypoxia	0.00136806
GO:0044211	CTP salvage	0.00136806
GO:0005989	lactose biosynthetic process	0.00137363
GO:0032754	positive regulation of interleukin-5 production	0.00137448
GO:0021561	facial nerve development	0.00138092
GO:0003326	pancreatic A cell fate commitment	0.00145165
GO:0003329	pancreatic PP cell fate commitment	0.00145165
GO:0034123	positive regulation of toll-like receptor signaling pathway	0.00145596
GO:0035881	amacrine cell differentiation	0.0014682
GO:0051532	regulation of NFAT protein import into nucleus	0.00152282
GO:0045329	carnitine biosynthetic process	0.0015382
GO:0043380	regulation of memory T cell differentiation	0.00154091
GO:0006907	pinocytosis	0.0015444
GO:0032364	oxygen homeostasis	0.00157952
GO:0042473	outer ear morphogenesis	0.00159918
GO:0060290	transdifferentiation	0.00160133
GO:0003241	growth involved in heart morphogenesis	0.00161023
GO:0019511	peptidyl-proline hydroxylation	0.00161752
GO:0010752	regulation of cGMP-mediated signaling	0.00163333
GO:0072643	interferon-gamma secretion	0.00163637
GO:0002903	negative regulation of B cell apoptotic process	0.00163814
GO:0035413	positive regulation of catenin import into nucleus	0.00163814
GO:0072017	distal tubule development	0.00164114
GO:0031102	neuron projection regeneration	0.00166064
GO:0031065	positive regulation of histone deacetylation	0.00167784
GO:0010849	regulation of proton-transporting ATPase activity, rotational mechanism	0.00169959
GO:0042640	anagen	0.0017087
GO:0034139	regulation of toll-like receptor 3 signaling pathway	0.0017242
GO:0014909	smooth muscle cell migration	0.00173073
GO:0030264	nuclear fragmentation involved in apoptotic nuclear change	0.00173098
GO:0045176	apical protein localization	0.00176471
GO:0033483	gas homeostasis	0.00176471
GO:0043173	nucleotide salvage	0.00177634
GO:0002829	negative regulation of type 2 immune response	0.00178796
GO:0010759	positive regulation of macrophage chemotaxis	0.00179068
GO:0051709	regulation of killing of cells of other organism	0.00181552
GO:0003289	atrial septum primum morphogenesis	0.00184443
GO:0006878	cellular copper ion homeostasis	0.00184443
GO:1902110	positive regulation of mitochondrial membrane permeability involved in apoptotic process	0.00185435
GO:0060431	primary lung bud formation	0.00187008
GO:0032570	response to progesterone stimulus	0.00187467
GO:1902202	regulation of hepatocyte growth factor receptor signaling pathway	0.00187679
GO:0003284	septum primum development	0.00188284
GO:0071476	cellular hypotonic response	0.00190585
GO:0045402	regulation of interleukin-4 biosynthetic process	0.0019131
GO:0002581	negative regulation of antigen processing and presentation of peptide or polysaccharide antigen via MHC class II	0.0019131
GO:0002605	negative regulation of dendritic cell antigen processing and presentation	0.0019131
GO:0010754	negative regulation of cGMP-mediated signaling	0.0019131
GO:0002826	negative regulation of T-helper 1 type immune response	0.00192057
GO:0032609	interferon-gamma production	0.00193992
GO:0043043	peptide biosynthetic process	0.00194225
GO:1902165	regulation of intrinsic apoptotic signaling pathway in response to DNA damage by p53 class mediator	0.00194895
GO:0009950	dorsal/ventral axis specification	0.00201526
GO:0019049	evasion or tolerance of host defenses by virus	0.00202114
GO:0019915	lipid storage	0.00203011
GO:0006026	aminoglycan catabolic process	0.00203472
GO:0048293	regulation of isotype switching to IgE isotypes	0.00203822
GO:0051084	'de novo' posttranslational protein folding	0.00203862
GO:0072125	negative regulation of glomerular mesangial cell proliferation	0.00210986
GO:0072134	nephrogenic mesenchyme morphogenesis	0.00212998
GO:0002580	regulation of antigen processing and presentation of peptide or polysaccharide antigen via MHC class II	0.00214529
GO:0055070	copper ion homeostasis	0.0021659
GO:0010755	regulation of plasminogen activation	0.00219114
GO:0090050	positive regulation of cell migration involved in sprouting angiogenesis	0.00219508
GO:1902166	negative regulation of intrinsic apoptotic signaling pathway in response to DNA damage by p53 class mediator	0.0022102
GO:0044336	canonical Wnt receptor signaling pathway involved in negative regulation of apoptotic process	0.00230201
GO:0031666	positive regulation of lipopolysaccharide-mediated signaling pathway	0.0023236
GO:0050996	positive regulation of lipid catabolic process	0.0023995
GO:0090312	positive regulation of protein deacetylation	0.00240203
GO:0032060	bleb assembly	0.00245738
GO:2001179	regulation of interleukin-10 secretion	0.00247969
GO:0042059	negative regulation of epidermal growth factor receptor signaling pathway	0.00252903
GO:0002082	regulation of oxidative phosphorylation	0.00254249
GO:0016322	neuron remodeling	0.00256535
GO:0030033	microvillus assembly	0.00257232
GO:0061290	canonical Wnt receptor signaling pathway involved in metanephric kidney development	0.0025771
GO:0048144	fibroblast proliferation	0.00257926
GO:0006506	GPI anchor biosynthetic process	0.00259
GO:0006693	prostaglandin metabolic process	0.0025939
GO:0045136	development of secondary sexual characteristics	0.0025939
GO:0060575	intestinal epithelial cell differentiation	0.00259986
GO:0060354	negative regulation of cell adhesion molecule production	0.00263679
GO:0033280	response to vitamin D	0.00264019
GO:0010763	positive regulation of fibroblast migration	0.00275156
GO:0031571	mitotic G1 DNA damage checkpoint	0.0027643
GO:0097186	amelogenesis	0.00284004
GO:0032965	regulation of collagen biosynthetic process	0.00288707
GO:1900106	positive regulation of hyaluranon cable assembly	0.00291435
GO:0016236	macroautophagy	0.00295573
GO:0043619	regulation of transcription from RNA polymerase II promoter in response to oxidative stress	0.00295573
GO:0006684	sphingomyelin metabolic process	0.00295998
GO:0032369	negative regulation of lipid transport	0.00297248
GO:0002904	positive regulation of B cell apoptotic process	0.00297821
GO:0045109	intermediate filament organization	0.00298163
GO:0030917	midbrain-hindbrain boundary development	0.00301551
GO:0031112	positive regulation of microtubule polymerization or depolymerization	0.00303896
GO:0072124	regulation of glomerular mesangial cell proliferation	0.00309095
GO:0010751	negative regulation of nitric oxide mediated signal transduction	0.00309735
GO:2000779	regulation of double-strand break repair	0.00311586
GO:0019441	tryptophan catabolic process to kynurenine	0.00321423
GO:0055094	response to lipoprotein particle stimulus	0.00324261
GO:0070316	regulation of G0 to G1 transition	0.00327367
GO:0019417	sulfur oxidation	0.00329701
GO:0060347	heart trabecula formation	0.003307
GO:0045897	positive regulation of transcription during mitosis	0.00331717
GO:0045602	negative regulation of endothelial cell differentiation	0.0033185
GO:0010903	negative regulation of very-low-density lipoprotein particle remodeling	0.00332088
GO:0048388	endosomal lumen acidification	0.00336711
GO:0030718	germ-line stem cell maintenance	0.00337764
GO:0090201	negative regulation of release of cytochrome c from mitochondria	0.00339385
GO:0010569	regulation of double-strand break repair via homologous recombination	0.00340125
GO:0045083	negative regulation of interleukin-12 biosynthetic process	0.00342198
GO:0050999	regulation of nitric-oxide synthase activity	0.00347199
GO:0051657	maintenance of organelle location	0.00347671
GO:0070050	neuron cellular homeostasis	0.00352133
GO:0052200	response to host defenses	0.00354855
GO:0051534	negative regulation of NFAT protein import into nucleus	0.00362573
GO:0032902	nerve growth factor production	0.00364367
GO:0048525	negative regulation of viral process	0.00366621
GO:0050820	positive regulation of coagulation	0.00372465
GO:0009115	xanthine catabolic process	0.00373086
GO:2001213	negative regulation of vasculogenesis	0.00373086
GO:1901029	negative regulation of mitochondrial outer membrane permeabilization	0.00373132
GO:0060033	anatomical structure regression	0.00373132
GO:0010749	regulation of nitric oxide mediated signal transduction	0.00378559
GO:0014854	response to inactivity	0.00382322
GO:0042541	hemoglobin biosynthetic process	0.0038437
GO:0090324	negative regulation of oxidative phosphorylation	0.00389629
GO:0006895	Golgi to endosome transport	0.00389629
GO:0030728	ovulation	0.00390024
GO:0010839	negative regulation of keratinocyte proliferation	0.00397131
GO:0035022	positive regulation of Rac protein signal transduction	0.00404701
GO:0051956	negative regulation of amino acid transport	0.00404701
GO:0035794	positive regulation of mitochondrial membrane permeability	0.00408167
GO:0006145	purine nucleobase catabolic process	0.0042079
GO:0006754	ATP biosynthetic process	0.00425996
GO:0030859	polarized epithelial cell differentiation	0.00426704
GO:0034372	very-low-density lipoprotein particle remodeling	0.00435568
GO:0046355	mannan catabolic process	0.00436732
GO:0060649	mammary gland bud elongation	0.004375
GO:0060659	nipple sheath formation	0.004375
GO:0061302	smooth muscle cell-matrix adhesion	0.004375
GO:0003254	regulation of membrane depolarization	0.00440126
GO:0044337	canonical Wnt receptor signaling pathway involved in positive regulation of apoptotic process	0.00444008
GO:0048670	regulation of collateral sprouting	0.00444998
GO:0009437	carnitine metabolic process	0.00445058
GO:0045829	negative regulation of isotype switching	0.00445058
GO:0071678	olfactory bulb axon guidance	0.00455945
GO:0045110	intermediate filament bundle assembly	0.00465675
GO:1900169	regulation of glucocorticoid mediated signaling pathway	0.00466471
GO:2000679	positive regulation of transcription regulatory region DNA binding	0.00472749
GO:0048378	regulation of lateral mesodermal cell fate specification	0.00480403
GO:0060197	cloacal septation	0.00482846
GO:0061445	endocardial cushion cell fate commitment	0.0048542
GO:0030328	prenylcysteine catabolic process	0.00495913
GO:0016239	positive regulation of macroautophagy	0.00497113
GO:0019852	L-ascorbic acid metabolic process	0.00504
GO:0010901	regulation of very-low-density lipoprotein particle remodeling	0.00517073
GO:0035791	platelet-derived growth factor receptor-beta signaling pathway	0.00535327
GO:2000392	regulation of lamellipodium morphogenesis	0.00535551
GO:0060897	neural plate regionalization	0.0054218
GO:0002676	regulation of chronic inflammatory response	0.00547884
GO:0051043	regulation of membrane protein ectodomain proteolysis	0.00548955
GO:0071636	positive regulation of transforming growth factor beta production	0.00549853
GO:0090136	epithelial cell-cell adhesion	0.00570816
GO:0002719	negative regulation of cytokine production involved in immune response	0.0057594
GO:0045656	negative regulation of monocyte differentiation	0.00581425
GO:0034115	negative regulation of heterotypic cell-cell adhesion	0.00586283
GO:0070231	T cell apoptotic process	0.00586697
GO:2000383	regulation of ectoderm development	0.00593959
GO:0051089	constitutive protein ectodomain proteolysis	0.00598059
GO:0034146	toll-like receptor 5 signaling pathway	0.00601454
GO:0034776	response to histamine	0.00601673
GO:0035350	FAD transmembrane transport	0.00602448
GO:0003174	mitral valve development	0.00603427
GO:0060750	epithelial cell proliferation involved in mammary gland duct elongation	0.00603427
GO:1900108	negative regulation of nodal signaling pathway	0.00605995
GO:0006505	GPI anchor metabolic process	0.00617961
GO:2001108	positive regulation of Rho guanyl-nucleotide exchange factor activity	0.00620178
GO:0051918	negative regulation of fibrinolysis	0.00621359
GO:0061384	heart trabecula morphogenesis	0.00625174
GO:2000304	positive regulation of ceramide biosynthetic process	0.00630835
GO:1901897	regulation of relaxation of cardiac muscle	0.00635227
GO:0071420	cellular response to histamine	0.00638076
GO:2000253	positive regulation of feeding behavior	0.00638151
GO:0034370	triglyceride-rich lipoprotein particle remodeling	0.00638262
GO:0008631	intrinsic apoptotic signaling pathway in response to oxidative stress	0.00643442
GO:0003183	mitral valve morphogenesis	0.00644789
GO:0043922	negative regulation by host of viral transcription	0.0065125
GO:0001189	RNA polymerase I transcriptional preinitiation complex assembly at the promoter for the nuclear large rRNA transcript	0.00654532
GO:0048875	chemical homeostasis within a tissue	0.00660858
GO:0051016	barbed-end actin filament capping	0.00662813
GO:0050713	negative regulation of interleukin-1 beta secretion	0.00665025
GO:0034616	response to laminar fluid shear stress	0.00665529
GO:0035026	leading edge cell differentiation	0.00667416
GO:0051365	cellular response to potassium ion starvation	0.00667416
GO:0002604	regulation of dendritic cell antigen processing and presentation	0.00669468
GO:0048255	mRNA stabilization	0.0067034
GO:0060690	epithelial cell differentiation involved in salivary gland development	0.00674559
GO:0043691	reverse cholesterol transport	0.00678553
GO:0072076	nephrogenic mesenchyme development	0.00681235
GO:0045989	positive regulation of striated muscle contraction	0.00682161
GO:0043652	engulfment of apoptotic cell	0.00690618
GO:0010507	negative regulation of autophagy	0.00690793
GO:0071402	cellular response to lipoprotein particle stimulus	0.00696798
GO:0042119	neutrophil activation	0.00701591
GO:0010841	positive regulation of circadian sleep/wake cycle, wakefulness	0.00702915
GO:0046005	positive regulation of circadian sleep/wake cycle, REM sleep	0.00702915
GO:0034695	response to prostaglandin E stimulus	0.00708973
GO:0035307	positive regulation of protein dephosphorylation	0.00709612
GO:0038027	apolipoprotein A-I-mediated signaling pathway	0.00711416
GO:0031946	regulation of glucocorticoid biosynthetic process	0.00720894
GO:0019371	cyclooxygenase pathway	0.00723115
GO:0002825	regulation of T-helper 1 type immune response	0.0072341
GO:0035910	ascending aorta morphogenesis	0.00724481
GO:0051182	coenzyme transport	0.00725288
GO:0060318	definitive erythrocyte differentiation	0.0072837
GO:0015074	DNA integration	0.00730934
GO:0007225	patched ligand maturation	0.00734598
GO:2001180	negative regulation of interleukin-10 secretion	0.00734598
GO:2001183	negative regulation of interleukin-12 secretion	0.00734598
GO:0010889	regulation of sequestering of triglyceride	0.00736127
GO:0070935	3'-UTR-mediated mRNA stabilization	0.00737788
GO:0002677	negative regulation of chronic inflammatory response	0.00749066
GO:0051712	positive regulation of killing of cells of other organism	0.00751031
GO:0030194	positive regulation of blood coagulation	0.00751031
GO:0010042	response to manganese ion	0.00751578
GO:0030852	regulation of granulocyte differentiation	0.00751578
GO:0010955	negative regulation of protein processing	0.00774342
GO:0002874	regulation of chronic inflammatory response to antigenic stimulus	0.0077944
GO:2001106	regulation of Rho guanyl-nucleotide exchange factor activity	0.00783227
GO:0015695	organic cation transport	0.00785243
GO:0015014	heparan sulfate proteoglycan biosynthetic process, polysaccharide chain biosynthetic process	0.00787185
GO:0010891	negative regulation of sequestering of triglyceride	0.0079256
GO:0006926	virus-infected cell apoptotic process	0.00794977
GO:0060278	regulation of ovulation	0.00797063
GO:0072071	renal interstitial cell differentiation	0.00803817
GO:0045046	protein import into peroxisome membrane	0.0080454
GO:0002701	negative regulation of production of molecular mediator of immune response	0.00815927
GO:0071168	protein localization to chromatin	0.00821007
GO:2000393	negative regulation of lamellipodium morphogenesis	0.00833725
GO:0021773	striatal medium spiny neuron differentiation	0.00835174
GO:1902414	protein localization to cell junction	0.00840049
GO:0000303	response to superoxide	0.00846759
GO:0045745	positive regulation of G-protein coupled receptor protein signaling pathway	0.00852501
GO:0021722	superior olivary nucleus maturation	0.00855338
GO:0061298	retina vasculature development in camera-type eye	0.00869545
GO:0032863	activation of Rac GTPase activity	0.00873242
GO:0006686	sphingomyelin biosynthetic process	0.00886123
GO:0070163	regulation of adiponectin secretion	0.00887467
GO:0060433	bronchus development	0.00887467
GO:0048058	compound eye corneal lens development	0.00899144
GO:1901016	regulation of potassium ion transmembrane transporter activity	0.00899144
GO:0010801	negative regulation of peptidyl-threonine phosphorylation	0.00902187
GO:2000664	positive regulation of interleukin-5 secretion	0.00902187
GO:2000667	positive regulation of interleukin-13 secretion	0.00902187
GO:0032736	positive regulation of interleukin-13 production	0.00905065
GO:0045081	negative regulation of interleukin-10 biosynthetic process	0.00914437
GO:0032703	negative regulation of interleukin-2 production	0.00917432
GO:0051124	synaptic growth at neuromuscular junction	0.00926163
GO:2000271	positive regulation of fibroblast apoptotic process	0.00931113
GO:0018206	peptidyl-methionine modification	0.00935876
GO:0045123	cellular extravasation	0.00948892
GO:0090096	positive regulation of metanephric cap mesenchymal cell proliferation	0.0095301
GO:0051901	positive regulation of mitochondrial depolarization	0.00966394
GO:0006855	drug transmembrane transport	0.00967177
GO:0060155	platelet dense granule organization	0.00967221
GO:0030007	cellular potassium ion homeostasis	0.00969631
GO:0036230	granulocyte activation	0.00970886
GO:0042769	DNA damage response, detection of DNA damage	0.00971858
GO:0009609	response to symbiotic bacterium	0.00973644
GO:0070242	thymocyte apoptotic process	0.00988199
GO:1901724	positive regulation of cell proliferation involved in kidney development	0.00989262
GO:0035306	positive regulation of dephosphorylation	0.00990053
GO:0051045	negative regulation of membrane protein ectodomain proteolysis	0.0100948
GO:1902253	regulation of intrinsic apoptotic signaling pathway by p53 class mediator	0.0103655
GO:0005984	disaccharide metabolic process	0.0104131
GO:0022010	central nervous system myelination	0.0104131
GO:0043277	apoptotic cell clearance	0.0104131
GO:0034629	cellular protein complex localization	0.0104708
GO:0060912	cardiac cell fate specification	0.0106514
GO:0032922	circadian regulation of gene expression	0.0107309
GO:0030490	maturation of SSU-rRNA	0.0107925
GO:0032897	negative regulation of viral transcription	0.010903
GO:1901017	negative regulation of potassium ion transmembrane transporter activity	0.0109596
GO:0006474	N-terminal protein amino acid acetylation	0.0110345
GO:0001516	prostaglandin biosynthetic process	0.0110801
GO:0009226	nucleotide-sugar biosynthetic process	0.0110857
GO:0048386	positive regulation of retinoic acid receptor signaling pathway	0.0113329
GO:0034112	positive regulation of homotypic cell-cell adhesion	0.0113823
GO:0016241	regulation of macroautophagy	0.0114756
GO:0035853	chromosome passenger complex localization to spindle midzone	0.0115258
GO:0046543	development of secondary female sexual characteristics	0.0115956
GO:0032528	microvillus organization	0.011646
GO:0032305	positive regulation of icosanoid secretion	0.0116925
GO:0032456	endocytic recycling	0.0117129
GO:0035844	cloaca development	0.011919
GO:0046208	spermine catabolic process	0.0119875
GO:0034021	response to silicon dioxide	0.0120338
GO:0031529	ruffle organization	0.0120962
GO:0021586	pons maturation	0.0121246
GO:1902396	protein localization to tight junction	0.012229
GO:0035166	post-embryonic hemopoiesis	0.0123172
GO:0006805	xenobiotic metabolic process	0.0124749
GO:0016116	carotenoid metabolic process	0.01248
GO:0016121	carotene catabolic process	0.01248
GO:0014050	negative regulation of glutamate secretion	0.0125455
GO:0060306	regulation of membrane repolarization	0.0127556
GO:0071397	cellular response to cholesterol	0.0127607
GO:0032780	negative regulation of ATPase activity	0.0128094
GO:0046007	negative regulation of activated T cell proliferation	0.0128318
GO:0006706	steroid catabolic process	0.0128318
GO:0002313	mature B cell differentiation involved in immune response	0.0129432
GO:0032289	central nervous system myelin formation	0.0129463
GO:0046685	response to arsenic-containing substance	0.0129679
GO:0045404	positive regulation of interleukin-4 biosynthetic process	0.0130288
GO:1900151	regulation of nuclear-transcribed mRNA catabolic process, deadenylation-dependent decay	0.0130718
GO:0072160	nephron tubule epithelial cell differentiation	0.0130832
GO:2001013	epithelial cell proliferation involved in renal tubule morphogenesis	0.0130832
GO:0051563	smooth endoplasmic reticulum calcium ion homeostasis	0.0130984
GO:0060055	angiogenesis involved in wound healing	0.0131231
GO:0048625	myoblast fate commitment	0.0131536
GO:0043129	surfactant homeostasis	0.0131648
GO:0090197	positive regulation of chemokine secretion	0.0132745
GO:0000722	telomere maintenance via recombination	0.0133539
GO:0002830	positive regulation of type 2 immune response	0.0134743
GO:2000974	negative regulation of pro-B cell differentiation	0.0136489
GO:0043921	modulation by host of viral transcription	0.0138284
GO:2000171	negative regulation of dendrite development	0.0138387
GO:0035811	negative regulation of urine volume	0.0139712
GO:0051541	elastin metabolic process	0.013986
GO:0045938	positive regulation of circadian sleep/wake cycle, sleep	0.01405
GO:2000193	positive regulation of fatty acid transport	0.0141212
GO:0021604	cranial nerve structural organization	0.014283
GO:0055069	zinc ion homeostasis	0.014488
GO:0046022	positive regulation of transcription from RNA polymerase II promoter during mitosis	0.0146635
GO:0002577	regulation of antigen processing and presentation	0.0146635
GO:0045197	establishment or maintenance of epithelial cell apical/basal polarity	0.0147804
GO:0048681	negative regulation of axon regeneration	0.0148005
GO:0042117	monocyte activation	0.0148946
GO:0035633	maintenance of blood-brain barrier	0.0149705
GO:0090271	positive regulation of fibroblast growth factor production	0.0149705
GO:0090362	positive regulation of platelet-derived growth factor production	0.0149705
GO:0048341	paraxial mesoderm formation	0.0149749
GO:0015866	ADP transport	0.0153261
GO:0035349	coenzyme A transmembrane transport	0.0153261
GO:0080121	AMP transport	0.0153261
GO:1902254	negative regulation of intrinsic apoptotic signaling pathway by p53 class mediator	0.0159822
GO:0001552	ovarian follicle atresia	0.0162675
GO:0006654	phosphatidic acid biosynthetic process	0.0162758
GO:2000810	regulation of tight junction assembly	0.0162758
GO:0031116	positive regulation of microtubule polymerization	0.016317
GO:0032306	regulation of prostaglandin secretion	0.016317
GO:2000303	regulation of ceramide biosynthetic process	0.016317
GO:0016332	establishment or maintenance of polarity of embryonic epithelium	0.016317
GO:0072060	outer medullary collecting duct development	0.016317
GO:0061009	common bile duct development	0.016317
GO:0006978	DNA damage response, signal transduction by p53 class mediator resulting in transcription of p21 class mediator	0.0163431
GO:0003243	circumferential growth involved in left ventricle morphogenesis	0.0165495
GO:0040010	positive regulation of growth rate	0.0165495
GO:0010757	negative regulation of plasminogen activation	0.0166366
GO:0017186	peptidyl-pyroglutamic acid biosynthetic process, using glutaminyl-peptide cyclotransferase	0.0167629
GO:0006598	polyamine catabolic process	0.0167847
GO:0007098	centrosome cycle	0.0168824
GO:0014834	satellite cell maintenance involved in skeletal muscle regeneration	0.0169413
GO:1900017	positive regulation of cytokine production involved in inflammatory response	0.0170064
GO:0072133	metanephric mesenchyme morphogenesis	0.017259
GO:0046110	xanthine metabolic process	0.0172599
GO:0042772	DNA damage response, signal transduction resulting in transcription	0.0173314
GO:2000761	positive regulation of N-terminal peptidyl-lysine acetylation	0.0173596
GO:0019430	removal of superoxide radicals	0.0173596
GO:0031958	corticosteroid receptor signaling pathway	0.0173714
GO:0051645	Golgi localization	0.0173835
GO:0042231	interleukin-13 biosynthetic process	0.0175538
GO:0000117	regulation of transcription involved in G2/M transition of mitotic cell cycle	0.0176724
GO:0021819	layer formation in cerebral cortex	0.0178896
GO:0060744	mammary gland branching involved in thelarche	0.0179694
GO:0045899	positive regulation of RNA polymerase II transcriptional preinitiation complex assembly	0.0182447
GO:0015858	nucleoside transport	0.0182447
GO:0072363	regulation of glycolysis by positive regulation of transcription from RNA polymerase II promoter	0.0183568
GO:0072366	regulation of cellular ketone metabolic process by positive regulation of transcription from RNA polymerase II promoter	0.0183568
GO:0072369	regulation of lipid transport by positive regulation of transcription from RNA polymerase II promoter	0.0183568
GO:0035590	purinergic nucleotide receptor signaling pathway	0.018492
GO:1901028	regulation of mitochondrial outer membrane permeabilization	0.0186269
GO:0048733	sebaceous gland development	0.0186436
GO:0001907	killing by symbiont of host cells	0.0186873
GO:2000110	negative regulation of macrophage apoptotic process	0.0188031
GO:0006509	membrane protein ectodomain proteolysis	0.0188386
GO:0034263	autophagy in response to ER overload	0.0188501
GO:0097084	vascular smooth muscle cell development	0.0189308
GO:0043923	positive regulation by host of viral transcription	0.0189561
GO:0090361	regulation of platelet-derived growth factor production	0.0189635
GO:0034505	tooth mineralization	0.0192343
GO:0021502	neural fold elevation formation	0.0193154
GO:0060529	squamous basal epithelial stem cell differentiation involved in prostate gland acinus development	0.0195564
GO:0071108	protein K48-linked deubiquitination	0.0196174
GO:0060168	positive regulation of adenosine receptor signaling pathway	0.0197899
GO:0071206	establishment of protein localization to juxtaparanode region of axon	0.0197899
GO:1900625	positive regulation of monocyte aggregation	0.0198828
GO:0046294	formaldehyde catabolic process	0.0198963
GO:0031652	positive regulation of heat generation	0.020028
GO:0021935	cerebellar granule cell precursor tangential migration	0.0200983
GO:0031440	regulation of mRNA 3'-end processing	0.0202118
GO:0071681	cellular response to indole-3-methanol	0.0202132
GO:0010266	response to vitamin B1	0.0202203
GO:0006658	phosphatidylserine metabolic process	0.0202384
GO:0009817	defense response to fungus, incompatible interaction	0.0207352
GO:1900126	negative regulation of hyaluronan biosynthetic process	0.0207352
GO:1901666	positive regulation of NAD+ ADP-ribosyltransferase activity	0.0207352
GO:0060035	notochord cell development	0.0207374
GO:2000683	regulation of cellular response to X-ray	0.0208406
GO:0002176	male germ cell proliferation	0.0209671
GO:0070165	positive regulation of adiponectin secretion	0.0210426
GO:0042245	RNA repair	0.0212563
GO:0035898	parathyroid hormone secretion	0.0212645
GO:0014012	peripheral nervous system axon regeneration	0.0214884
GO:0032308	positive regulation of prostaglandin secretion	0.0215894
GO:0045053	protein retention in Golgi apparatus	0.0215897
GO:1901219	regulation of cardiac chamber morphogenesis	0.0216503
GO:0032911	negative regulation of transforming growth factor beta1 production	0.0217046
GO:0046826	negative regulation of protein export from nucleus	0.0217255
GO:0031622	positive regulation of fever generation	0.0217255
GO:1901313	positive regulation of gene expression involved in extracellular matrix organization	0.0217812
GO:0006653	1,2-diacyl-sn-glycero-3-phosphocholine metabolic process	0.0217987
GO:0006776	vitamin A metabolic process	0.0217987
GO:0031657	regulation of cyclin-dependent protein serine/threonine kinase activity involved in G1/S transition of mitotic cell cycle	0.0218346
GO:0034441	plasma lipoprotein particle oxidation	0.0218453
GO:1900153	positive regulation of nuclear-transcribed mRNA catabolic process, deadenylation-dependent decay	0.0218671
GO:0002238	response to molecule of fungal origin	0.0218671
GO:0019896	axon transport of mitochondrion	0.0220655
GO:0015860	purine nucleoside transmembrane transport	0.0221305
GO:0070166	enamel mineralization	0.0224093
GO:0002283	neutrophil activation involved in immune response	0.0224232
GO:1901621	negative regulation of smoothened signaling pathway involved in dorsal/ventral neural tube patterning	0.0224325
GO:0021999	neural plate anterior/posterior regionalization	0.0225193
GO:0048319	axial mesoderm morphogenesis	0.0225193
GO:0042503	tyrosine phosphorylation of Stat3 protein	0.0225347
GO:0045010	actin nucleation	0.0228002
GO:0071336	regulation of hair follicle cell proliferation	0.0229443
GO:0016584	nucleosome positioning	0.0229842
GO:0045898	regulation of RNA polymerase II transcriptional preinitiation complex assembly	0.0229995
GO:0042320	regulation of circadian sleep/wake cycle, REM sleep	0.0232221
GO:0034141	positive regulation of toll-like receptor 3 signaling pathway	0.0232221
GO:0048570	notochord morphogenesis	0.0233272
GO:0061141	lung ciliated cell differentiation	0.0238279
GO:2000791	negative regulation of mesenchymal cell proliferation involved in lung development	0.0238279
GO:2000795	negative regulation of epithelial cell proliferation involved in lung morphogenesis	0.0238279
GO:0061085	regulation of histone H3-K27 methylation	0.0243176
GO:0007028	cytoplasm organization	0.0244055
GO:1901679	nucleotide transmembrane transport	0.0245859
GO:0043101	purine-containing compound salvage	0.0246115
GO:0035304	regulation of protein dephosphorylation	0.0246822
GO:0030300	regulation of intestinal cholesterol absorption	0.0247019
GO:0045851	pH reduction	0.0247522
GO:0031659	positive regulation of cyclin-dependent protein serine/threonine kinase activity involved in G1/S transition of mitotic cell cycle	0.0248686
GO:0006729	tetrahydrobiopterin biosynthetic process	0.0250712
GO:0032803	regulation of low-density lipoprotein particle receptor catabolic process	0.0252371
GO:0048702	embryonic neurocranium morphogenesis	0.0254578
GO:0034502	protein localization to chromosome	0.0255661
GO:0090336	positive regulation of brown fat cell differentiation	0.0258883
GO:0035767	endothelial cell chemotaxis	0.0263294
GO:0042760	very long-chain fatty acid catabolic process	0.0263385
GO:0043537	negative regulation of blood vessel endothelial cell migration	0.0264261
GO:0003065	positive regulation of heart rate by epinephrine	0.0264602
GO:0061299	retina vasculature morphogenesis in camera-type eye	0.0266565
GO:0034699	response to luteinizing hormone stimulus	0.0268863
GO:0007296	vitellogenesis	0.027253
GO:0032928	regulation of superoxide anion generation	0.0272877
GO:0090049	regulation of cell migration involved in sprouting angiogenesis	0.0274293
GO:0032515	negative regulation of phosphoprotein phosphatase activity	0.0275946
GO:0032916	positive regulation of transforming growth factor beta3 production	0.0276673
GO:0000281	mitotic cytokinesis	0.0277617
GO:0006750	glutathione biosynthetic process	0.0279581
GO:0060658	nipple morphogenesis	0.0279786
GO:0008207	C21-steroid hormone metabolic process	0.0280402
GO:0030886	negative regulation of myeloid dendritic cell activation	0.0281387
GO:0000290	deadenylation-dependent decapping of nuclear-transcribed mRNA	0.0281459
GO:0043402	glucocorticoid mediated signaling pathway	0.0283026
GO:0014048	regulation of glutamate secretion	0.0283195
GO:0006709	progesterone catabolic process	0.0285765
GO:0030854	positive regulation of granulocyte differentiation	0.0287662
GO:0051597	response to methylmercury	0.0288244
GO:0046057	dADP catabolic process	0.028834
GO:0046067	dGDP catabolic process	0.028834
GO:0046712	GDP catabolic process	0.028834
GO:0048261	negative regulation of receptor-mediated endocytosis	0.0288869
GO:0042761	very long-chain fatty acid biosynthetic process	0.0289223
GO:0000272	polysaccharide catabolic process	0.028991
GO:0090322	regulation of superoxide metabolic process	0.0292762
GO:1900224	positive regulation of nodal signaling pathway involved in determination of lateral mesoderm left/right asymmetry	0.0293495
GO:0051238	sequestering of metal ion	0.0293996
GO:0034983	peptidyl-lysine deacetylation	0.0294965
GO:0036066	protein O-linked fucosylation	0.0301299
GO:0007199	G-protein coupled receptor signaling pathway coupled to cGMP nucleotide second messenger	0.0301355
GO:0033561	regulation of water loss via skin	0.0302737
GO:1901881	positive regulation of protein depolymerization	0.0303382
GO:0051919	positive regulation of fibrinolysis	0.030711
GO:0033572	transferrin transport	0.030826
GO:0009303	rRNA transcription	0.0308388
GO:0048298	positive regulation of isotype switching to IgA isotypes	0.0310997
GO:0060166	olfactory pit development	0.0311305
GO:0019518	L-threonine catabolic process to glycine	0.0311305
GO:0008615	pyridoxine biosynthetic process	0.0311625
GO:0006144	purine nucleobase metabolic process	0.0315709
GO:0072109	glomerular mesangium development	0.0315828
GO:0007260	tyrosine phosphorylation of STAT protein	0.0315868
GO:0045074	regulation of interleukin-10 biosynthetic process	0.0317501
GO:0007341	penetration of zona pellucida	0.0318228
GO:0010832	negative regulation of myotube differentiation	0.031861
GO:0008089	anterograde axon cargo transport	0.0320467
GO:0061140	lung secretory cell differentiation	0.0320861
GO:1901250	negative regulation of lung goblet cell differentiation	0.0320861
GO:0002335	mature B cell differentiation	0.0321209
GO:0045906	negative regulation of vasoconstriction	0.0327039
GO:0070265	necrotic cell death	0.0327663
GO:0042921	glucocorticoid receptor signaling pathway	0.0333105
GO:0051452	intracellular pH reduction	0.0336353
GO:0051088	PMA-inducible membrane protein ectodomain proteolysis	0.0337076
GO:0034379	very-low-density lipoprotein particle assembly	0.0337426
GO:0033962	cytoplasmic mRNA processing body assembly	0.0338341
GO:0061088	regulation of sequestering of zinc ion	0.0339852
GO:0070244	negative regulation of thymocyte apoptotic process	0.0341914
GO:0035814	negative regulation of renal sodium excretion	0.0343585
GO:0014028	notochord formation	0.0348076
GO:0042697	menopause	0.0348825
GO:0070981	L-asparagine biosynthetic process	0.0350128
GO:0032957	inositol trisphosphate metabolic process	0.0351213
GO:0016267	O-glycan processing, core 1	0.0352949
GO:0060242	contact inhibition	0.0354131
GO:0001774	microglial cell activation	0.0356642
GO:0032513	negative regulation of protein phosphatase type 2B activity	0.0356852
GO:1900078	positive regulation of cellular response to insulin stimulus	0.0358861
GO:0071635	negative regulation of transforming growth factor beta production	0.0358861
GO:0032464	positive regulation of protein homooligomerization	0.0361916
GO:0035600	tRNA methylthiolation	0.0365742
GO:1990145	maintenance of translational fidelity	0.0365742
GO:0034093	positive regulation of maintenance of sister chromatid cohesion	0.0367577
GO:0002875	negative regulation of chronic inflammatory response to antigenic stimulus	0.0369208
GO:0034465	response to carbon monoxide	0.0369208
GO:0001833	inner cell mass cell proliferation	0.0369284
GO:1900145	regulation of nodal signaling pathway involved in determination of left/right asymmetry	0.0371808
GO:0048549	positive regulation of pinocytosis	0.037279
GO:0007035	vacuolar acidification	0.0373143
GO:0000183	chromatin silencing at rDNA	0.0373577
GO:0006421	asparaginyl-tRNA aminoacylation	0.0374022
GO:0033363	secretory granule organization	0.037449
GO:0006578	amino-acid betaine biosynthetic process	0.0374656
GO:0007181	transforming growth factor beta receptor complex assembly	0.0375581
GO:2000973	regulation of pro-B cell differentiation	0.0377287
GO:0007262	STAT protein import into nucleus	0.0378076
GO:0018076	N-terminal peptidyl-lysine acetylation	0.0378338
GO:0032287	peripheral nervous system myelin maintenance	0.0379256
GO:0042402	cellular biogenic amine catabolic process	0.0380246
GO:0032910	regulation of transforming growth factor beta3 production	0.0384331
GO:0044727	DNA demethylation of male pronucleus	0.0386467
GO:0070528	protein kinase C signaling cascade	0.0386599
GO:0046628	positive regulation of insulin receptor signaling pathway	0.0387226
GO:0010873	positive regulation of cholesterol esterification	0.0389167
GO:0034626	fatty acid elongation, polyunsaturated fatty acid	0.0389167
GO:1900015	regulation of cytokine production involved in inflammatory response	0.0390948
GO:0010193	response to ozone	0.0391158
GO:0032367	intracellular cholesterol transport	0.0392198
GO:0052746	inositol phosphorylation	0.039569
GO:0014820	tonic smooth muscle contraction	0.0397364
GO:0045019	negative regulation of nitric oxide biosynthetic process	0.0401575
GO:0002554	serotonin secretion by platelet	0.0402879
GO:0032927	positive regulation of activin receptor signaling pathway	0.0402879
GO:0030505	inorganic diphosphate transport	0.0405352
GO:0031579	membrane raft organization	0.0406361
GO:0001842	neural fold formation	0.0406578
GO:0042249	establishment of planar polarity of embryonic epithelium	0.0411064
GO:0072008	glomerular mesangial cell differentiation	0.0411599
GO:0008611	ether lipid biosynthetic process	0.041375
GO:0002576	platelet degranulation	0.0417809
GO:0032930	positive regulation of superoxide anion generation	0.0420311
GO:0006983	ER overload response	0.0421352
GO:0019184	nonribosomal peptide biosynthetic process	0.0421352
GO:0042989	sequestering of actin monomers	0.0422871
GO:0032800	receptor biosynthetic process	0.042452
GO:2000707	positive regulation of dense core granule biogenesis	0.0424702
GO:0071971	extracellular vesicular exosome assembly	0.0424702
GO:1900035	negative regulation of cellular response to heat	0.0424702
GO:1900038	negative regulation of cellular response to hypoxia	0.0424702
GO:1900168	positive regulation of glial cell line-derived neurotrophic factor secretion	0.0424702
GO:0051181	cofactor transport	0.0425245
GO:0036093	germ cell proliferation	0.042581
GO:0070779	D-aspartate import	0.0426706
GO:0006817	phosphate ion transport	0.0427159
GO:0014894	response to denervation involved in regulation of muscle adaptation	0.0428968
GO:0060574	intestinal epithelial cell maturation	0.0431248
GO:0005978	glycogen biosynthetic process	0.0437056
GO:0006548	histidine catabolic process	0.0437141
GO:0045657	positive regulation of monocyte differentiation	0.0438987
GO:0019368	fatty acid elongation, unsaturated fatty acid	0.0441664
GO:0048203	vesicle targeting, trans-Golgi to endosome	0.0444428
GO:0032801	receptor catabolic process	0.0445011
GO:0055119	relaxation of cardiac muscle	0.0447979
GO:0060454	positive regulation of gastric acid secretion	0.0449977
GO:0034314	Arp2/3 complex-mediated actin nucleation	0.0450232
GO:0032227	negative regulation of synaptic transmission, dopaminergic	0.0450752
GO:0051799	negative regulation of hair follicle development	0.0456005
GO:2000276	negative regulation of oxidative phosphorylation uncoupler activity	0.0459405
GO:0042488	positive regulation of odontogenesis of dentin-containing tooth	0.045976
GO:0070859	positive regulation of bile acid biosynthetic process	0.0460974
GO:0031953	negative regulation of protein autophosphorylation	0.0461151
GO:0050702	interleukin-1 beta secretion	0.0471098
GO:0032000	positive regulation of fatty acid beta-oxidation	0.0471098
GO:0048548	regulation of pinocytosis	0.0471622
GO:0055098	response to low-density lipoprotein particle stimulus	0.0472887
GO:0060611	mammary gland fat development	0.0474903
GO:0007220	Notch receptor processing	0.0476279
GO:0045218	zonula adherens maintenance	0.0478252
GO:0071243	cellular response to arsenic-containing substance	0.0481306
GO:0002513	tolerance induction to self antigen	0.048269
GO:0035435	phosphate ion transmembrane transport	0.048269
GO:0046597	negative regulation of viral entry into host cell	0.048269
GO:0080111	DNA demethylation	0.0483114
GO:0060689	cell differentiation involved in salivary gland development	0.0485406
GO:0042743	hydrogen peroxide metabolic process	0.0488127
GO:0042744	hydrogen peroxide catabolic process	0.04908
GO:0050779	RNA destabilization	0.0490924
GO:0043416	regulation of skeletal muscle tissue regeneration	0.0495442
GO:0003169	coronary vein morphogenesis	0.0495639
GO:0061419	positive regulation of transcription from RNA polymerase II promoter in response to hypoxia	0.0495639
GO:0044068	modulation by symbiont of host cellular process	0.0496008

## Sheet: C3_MsigDb_signifcant
ID	name	Binom_Adjp_BH
KEGG_PANCREATIC_CANCER	Pancreatic cancer	1.88323e-22
SIG_IL4RECEPTOR_IN_B_LYPHOCYTES	Genes related to IL4 rceptor signaling in B lymphocytes	2.99942e-21
SIG_BCR_SIGNALING_PATHWAY	Members of the BCR signaling pathway	8.5909e-21
KEGG_VEGF_SIGNALING_PATHWAY	VEGF signaling pathway	3.13205e-19
KEGG_APOPTOSIS	Apoptosis	4.15696e-19
PID_FASPATHWAY	FAS (CD95) signaling pathway	2.86791e-18
KEGG_GLIOMA	Glioma	3.74149e-18
BIOCARTA_KERATINOCYTE_PATHWAY	Keratinocyte Differentiation	5.04215e-18
PID_AVB3_OPN_PATHWAY	Osteopontin-mediated events	2.76456e-17
BIOCARTA_IL2RB_PATHWAY	IL-2 Receptor Beta Chain in T cell Activation	8.49253e-17
PID_IL3_PATHWAY	IL3-mediated signaling events	6.9033e-16
PID_A6B1_A6B4_INTEGRIN_PATHWAY	a6b1 and a6b4 Integrin signaling	9.6013e-16
PID_TXA2PATHWAY	Thromboxane A2 receptor signaling	1.49315e-15
PID_GMCSF_PATHWAY	GMCSF-mediated signaling events	1.49315e-15
PID_IFNGPATHWAY	IFN-gamma pathway	1.86406e-15
PID_ECADHERIN_NASCENTAJ_PATHWAY	E-cadherin signaling in the nascent adherens junction	6.32426e-15
PID_NFKAPPABATYPICALPATHWAY	Atypical NF-kappaB pathway	1.26508e-14
PID_IL4_2PATHWAY	IL4-mediated signaling events	2.05009e-14
PID_ERBB1_RECEPTOR_PROXIMAL_PATHWAY	EGF receptor (ErbB1) signaling pathway	9.14726e-14
PID_PI3KCIPATHWAY	Class I PI3K signaling events	1.23578e-13
PID_HIVNEFPATHWAY	HIV-1 Nef: Negative effector of Fas and TNF-alpha	1.67287e-13
ST_FAS_SIGNALING_PATHWAY	Fas Signaling Pathway	1.74825e-13
BIOCARTA_HIVNEF_PATHWAY	HIV-I Nef: negative effector of Fas and TNF	2.05075e-13
PID_EPHA2_FWDPATHWAY	EPHA2 forward signaling	4.11963e-13
ST_B_CELL_ANTIGEN_RECEPTOR	B Cell Antigen Receptor	4.29345e-13
PID_HEDGEHOG_2PATHWAY	Signaling events mediated by the Hedgehog family	6.76585e-13
REACTOME_INTERFERON_ALPHA_BETA_SIGNALING	Genes involved in Interferon alpha/beta signaling	8.96829e-13
PID_EPOPATHWAY	EPO signaling pathway	1.25725e-12
BIOCARTA_CREB_PATHWAY	Transcription factor CREB and its extracellular signals	1.32314e-12
PID_IL2_PI3KPATHWAY	IL2 signaling events mediated by PI3K	1.39091e-12
REACTOME_INTEGRIN_ALPHAIIB_BETA3_SIGNALING	Genes involved in Integrin alphaIIb beta3 signaling	4.38962e-12
PID_PI3KPLCTRKPATHWAY	Trk receptor signaling mediated by PI3K and PLC-gamma	1.25599e-11
BIOCARTA_VEGF_PATHWAY	VEGF, Hypoxia, and Angiogenesis	1.33253e-11
BIOCARTA_IGF1R_PATHWAY	Multiple antiapoptotic pathways from IGF-1R signaling lead to BAD phosphorylation	1.61699e-11
REACTOME_GPVI_MEDIATED_ACTIVATION_CASCADE	Genes involved in GPVI-mediated activation cascade	1.81038e-11
REACTOME_IL_2_SIGNALING	Genes involved in Interleukin-2 signaling	2.98495e-11
REACTOME_INTERFERON_GAMMA_SIGNALING	Genes involved in Interferon gamma signaling	3.69628e-11
REACTOME_ANTIGEN_ACTIVATES_B_CELL_RECEPTOR_LEADING_TO_GENERATION_OF_SECOND_MESSENGERS	Genes involved in Antigen Activates B Cell Receptor Leading to Generation of Second Messengers	5.06531e-11
BIOCARTA_LONGEVITY_PATHWAY	The IGF-1 Receptor and Longevity	7.86509e-11
BIOCARTA_BAD_PATHWAY	Regulation of BAD phosphorylation	1.24063e-10
REACTOME_SEMA4D_IN_SEMAPHORIN_SIGNALING	Genes involved in Sema4D in semaphorin signaling	1.46584e-10
BIOCARTA_G1_PATHWAY	Cell Cycle: G1/S Check Point	2.21767e-10
REACTOME_SIGNALLING_TO_RAS	Genes involved in Signalling to RAS	2.49525e-10
REACTOME_PLATELET_AGGREGATION_PLUG_FORMATION	Genes involved in Platelet Aggregation (Plug Formation)	2.87476e-10
ST_GRANULE_CELL_SURVIVAL_PATHWAY	Granule Cell Survival Pathway is a specific case of more general PAC1 Receptor Pathway.	3.14628e-10
BIOCARTA_RAS_PATHWAY	Ras Signaling Pathway	4.41936e-10
PID_INTEGRIN_A4B1_PATHWAY	Alpha4 beta1 integrin signaling events	7.13823e-10
BIOCARTA_CTLA4_PATHWAY	The Co-Stimulatory Signal During T-cell Activation	9.73656e-10
REACTOME_SEMA4D_INDUCED_CELL_MIGRATION_AND_GROWTH_CONE_COLLAPSE	Genes involved in Sema4D induced cell migration and growth-cone collapse	1.16476e-09
BIOCARTA_P35ALZHEIMERS_PATHWAY	Deregulation of CDK5 in Alzheimers Disease	1.19577e-09
REACTOME_SIGNALING_BY_CONSTITUTIVELY_ACTIVE_EGFR	Genes involved in Signaling by constitutively active EGFR	1.19577e-09
REACTOME_DESTABILIZATION_OF_MRNA_BY_BRF1	Genes involved in Destabilization of mRNA by Butyrate Response Factor 1 (BRF1)	1.23053e-09
REACTOME_SIGNALING_BY_FGFR1_FUSION_MUTANTS	Genes involved in Signaling by FGFR1 fusion mutants	1.40873e-09
REACTOME_REGULATION_OF_IFNA_SIGNALING	Genes involved in Regulation of IFNA signaling	1.40873e-09
BIOCARTA_DEATH_PATHWAY	Induction of apoptosis through DR3 and DR4/5 Death Receptors	1.55553e-09
REACTOME_CD28_CO_STIMULATION	Genes involved in CD28 co-stimulation	1.73122e-09
PID_ECADHERIN_KERATINOCYTE_PATHWAY	E-cadherin signaling in keratinocytes	2.01721e-09
BIOCARTA_PYK2_PATHWAY	Links between Pyk2 and Map Kinases	2.03535e-09
BIOCARTA_GH_PATHWAY	Growth Hormone Signaling Pathway	3.45553e-09
BIOCARTA_HIF_PATHWAY	Hypoxia-Inducible Factor in the Cardiovascular System	3.62505e-09
REACTOME_INTRINSIC_PATHWAY_FOR_APOPTOSIS	Genes involved in Intrinsic Pathway for Apoptosis	3.95956e-09
REACTOME_GROWTH_HORMONE_RECEPTOR_SIGNALING	Genes involved in Growth hormone receptor signaling	4.23261e-09
KEGG_CIRCADIAN_RHYTHM_MAMMAL	Circadian rhythm - mammal	4.56854e-09
BIOCARTA_RAC1_PATHWAY	Rac 1 cell motility signaling pathway	6.23085e-09
BIOCARTA_HCMV_PATHWAY	Human Cytomegalovirus and Map Kinase Pathways	8.00749e-09
BIOCARTA_IL7_PATHWAY	IL-7 Signal Transduction	8.00749e-09
REACTOME_REGULATION_OF_SIGNALING_BY_CBL	Genes involved in Regulation of signaling by CBL	9.11117e-09
BIOCARTA_GCR_PATHWAY	Corticosteroids and cardioprotection	9.68208e-09
PID_TRAIL_PATHWAY	TRAIL signaling pathway	1.19633e-08
BIOCARTA_TOB1_PATHWAY	Role of Tob in T-cell activation	1.19637e-08
BIOCARTA_AKT_PATHWAY	AKT Signaling Pathway	1.32399e-08
BIOCARTA_MITOCHONDRIA_PATHWAY	Role of Mitochondria in Apoptotic Signaling	1.49401e-08
BIOCARTA_NKCELLS_PATHWAY	Ras-Independent pathway in NK cell-mediated cytotoxicity	1.55191e-08
BIOCARTA_RACCYCD_PATHWAY	Influence of Ras and Rho proteins on G1 to S Transition	1.67876e-08
REACTOME_CHEMOKINE_RECEPTORS_BIND_CHEMOKINES	Genes involved in Chemokine receptors bind chemokines	1.81447e-08
BIOCARTA_CALCINEURIN_PATHWAY	Effects of calcineurin in Keratinocyte Differentiation	1.96149e-08
BIOCARTA_P53HYPOXIA_PATHWAY	Hypoxia and p53 in the Cardiovascular system	2.33655e-08
REACTOME_PROTEIN_FOLDING	Genes involved in Protein folding	2.38659e-08
BIOCARTA_CHEMICAL_PATHWAY	Apoptotic Signaling in Response to DNA Damage	2.5626e-08
REACTOME_CD28_DEPENDENT_PI3K_AKT_SIGNALING	Genes involved in CD28 dependent PI3K/Akt signaling	2.64447e-08
PID_CIRCADIANPATHWAY	Circadian rhythm pathway	2.64447e-08
SA_CASPASE_CASCADE	Apoptosis is mediated by caspases, cysteine proteases arranged in a proteolytic cascade.	3.01651e-08
KEGG_ARACHIDONIC_ACID_METABOLISM	Arachidonic acid metabolism	3.56363e-08
PID_IL8CXCR1_PATHWAY	IL8- and CXCR1-mediated signaling events	3.63029e-08
REACTOME_REGULATION_OF_HYPOXIA_INDUCIBLE_FACTOR_HIF_BY_OXYGEN	Genes involved in Regulation of Hypoxia-inducible Factor (HIF) by Oxygen	4.14868e-08
REACTOME_P38MAPK_EVENTS	Genes involved in p38MAPK events	4.7512e-08
BIOCARTA_NGF_PATHWAY	Nerve growth factor pathway (NGF)	6.06244e-08
REACTOME_ENOS_ACTIVATION_AND_REGULATION	Genes involved in eNOS activation and regulation	6.81678e-08
BIOCARTA_CTL_PATHWAY	CTL mediated immune response against target cells	7.14378e-08
REACTOME_SIGNAL_REGULATORY_PROTEIN_SIRP_FAMILY_INTERACTIONS	Genes involved in Signal regulatory protein (SIRP) family interactions	7.92589e-08
BIOCARTA_SHH_PATHWAY	Sonic Hedgehog (Shh) Pathway	8.12983e-08
PID_IL5_PATHWAY	IL5-mediated signaling events	8.3285e-08
BIOCARTA_IGF1MTOR_PATHWAY	Skeletal muscle hypertrophy is regulated via AKT/mTOR pathway	8.7884e-08
REACTOME_DESTABILIZATION_OF_MRNA_BY_KSRP	Genes involved in Destabilization of mRNA by KSRP	1.14373e-07
BIOCARTA_IL2_PATHWAY	IL 2 signaling pathway	1.22687e-07
BIOCARTA_NDKDYNAMIN_PATHWAY	Endocytotic role of NDK, Phosphins and Dynamin	1.34064e-07
BIOCARTA_TCAPOPTOSIS_PATHWAY	HIV Induced T Cell Apoptosis	1.45971e-07
PID_P38GAMMADELTAPATHWAY	Signaling mediated by p38-gamma and p38-delta	1.69968e-07
REACTOME_ABC_FAMILY_PROTEINS_MEDIATED_TRANSPORT	Genes involved in ABC-family proteins mediated transport	1.83971e-07
BIOCARTA_ACH_PATHWAY	Role of nicotinic acetylcholine receptors in the regulation of apoptosis	2.00062e-07
BIOCARTA_CCR5_PATHWAY	Pertussis toxin-insensitive CCR5 Signaling in Macrophage	2.36698e-07
BIOCARTA_TRKA_PATHWAY	Trka Receptor Signaling Pathway	2.94846e-07
BIOCARTA_EGFR_SMRTE_PATHWAY	Map Kinase Inactivation of SMRT Corepressor	3.06515e-07
BIOCARTA_EPONFKB_PATHWAY	Erythropoietin mediated neuroprotection through NF-kB	3.27246e-07
BIOCARTA_P53_PATHWAY	p53 Signaling Pathway	3.64691e-07
REACTOME_THROMBIN_SIGNALLING_THROUGH_PROTEINASE_ACTIVATED_RECEPTORS_PARS	Genes involved in Thrombin signalling through proteinase activated receptors (PARs)	3.65174e-07
BIOCARTA_MEF2D_PATHWAY	Role of MEF2D in T-cell Apoptosis	3.67051e-07
REACTOME_ENERGY_DEPENDENT_REGULATION_OF_MTOR_BY_LKB1_AMPK	Genes involved in Energy dependent regulation of mTOR by LKB1-AMPK	6.20158e-07
REACTOME_OXYGEN_DEPENDENT_PROLINE_HYDROXYLATION_OF_HYPOXIA_INDUCIBLE_FACTOR_ALPHA	Genes involved in Oxygen-dependent Proline Hydroxylation of Hypoxia-inducible Factor Alpha	7.03624e-07
BIOCARTA_STATHMIN_PATHWAY	Stathmin and breast cancer resistance to antimicrotubule agents	7.93192e-07
REACTOME_REGULATION_OF_IFNG_SIGNALING	Genes involved in Regulation of IFNG signaling	8.98355e-07
BIOCARTA_HSP27_PATHWAY	Stress Induction of HSP Regulation	1.12372e-06
REACTOME_ADVANCED_GLYCOSYLATION_ENDPRODUCT_RECEPTOR_SIGNALING	Genes involved in Advanced glycosylation endproduct receptor signaling	1.25756e-06
BIOCARTA_SARS_PATHWAY	The SARS-coronavirus Life Cycle	1.2695e-06
PID_WNT_CANONICAL_PATHWAY	Canonical Wnt signaling pathway	1.2945e-06
REACTOME_TRANSLOCATION_OF_ZAP_70_TO_IMMUNOLOGICAL_SYNAPSE	Genes involved in Translocation of ZAP-70 to Immunological synapse	1.64576e-06
SA_FAS_SIGNALING	The TNF-type receptor Fas induces apoptosis on ligand binding.	1.90139e-06
BIOCARTA_CFTR_PATHWAY	Cystic Fibrosis Transmembrane Conductance Regulator And Beta 2 Adrenergic Receptor Pathway	2.2728e-06
BIOCARTA_CARM1_PATHWAY	Transcription Regulation by Methyltransferase of CARM1	2.42252e-06
REACTOME_HORMONE_SENSITIVE_LIPASE_HSL_MEDIATED_TRIACYLGLYCEROL_HYDROLYSIS	Genes involved in Hormone-sensitive lipase (HSL)-mediated triacylglycerol hydrolysis	2.68067e-06
PID_SMAD2_3PATHWAY	Regulation of cytoplasmic and nuclear SMAD2/3 signaling	2.80847e-06
REACTOME_REGULATION_OF_AMPK_ACTIVITY_VIA_LKB1	Genes involved in Regulation of AMPK activity via LKB1	2.83933e-06
REACTOME_SHC1_EVENTS_IN_EGFR_SIGNALING	Genes involved in SHC1 events in EGFR signaling	3.09094e-06
KEGG_METABOLISM_OF_XENOBIOTICS_BY_CYTOCHROME_P450	Metabolism of xenobiotics by cytochrome P450	3.18549e-06
SA_MMP_CYTOKINE_CONNECTION	Cytokines can induce activation of matrix metalloproteinases, which degrade extracellular matrix.	3.26137e-06
KEGG_AUTOIMMUNE_THYROID_DISEASE	Autoimmune thyroid disease	3.30094e-06
BIOCARTA_CSK_PATHWAY	Activation of Csk by cAMP-dependent Protein Kinase Inhibits Signaling through the T Cell Receptor	3.47009e-06
BIOCARTA_IL22BP_PATHWAY	IL22 Soluble Receptor Signaling Pathway	3.60534e-06
REACTOME_IRON_UPTAKE_AND_TRANSPORT	Genes involved in Iron uptake and transport	3.91111e-06
REACTOME_PREFOLDIN_MEDIATED_TRANSFER_OF_SUBSTRATE_TO_CCT_TRIC	Genes involved in Prefoldin mediated transfer of substrate to CCT/TriC	4.70882e-06
BIOCARTA_CBL_PATHWAY	CBL mediated ligand-induced downregulation of EGF receptors	5.29697e-06
ST_INTERLEUKIN_4_PATHWAY	Interleukin 4 (IL-4) Pathway	5.62848e-06
REACTOME_SPRY_REGULATION_OF_FGF_SIGNALING	Genes involved in Spry regulation of FGF signaling	5.9717e-06
REACTOME_HYALURONAN_UPTAKE_AND_DEGRADATION	Genes involved in Hyaluronan uptake and degradation	6.01325e-06
BIOCARTA_ATM_PATHWAY	ATM Signaling Pathway	6.01325e-06
REACTOME_ACTIVATED_AMPK_STIMULATES_FATTY_ACID_OXIDATION_IN_MUSCLE	Genes involved in Activated AMPK stimulates fatty-acid oxidation in muscle	6.83615e-06
PID_ALK2PATHWAY	ALK2 signaling events	7.41777e-06
REACTOME_PKB_MEDIATED_EVENTS	Genes involved in PKB-mediated events	8.48057e-06
BIOCARTA_IL6_PATHWAY	IL 6 signaling pathway	9.16512e-06
BIOCARTA_CDK5_PATHWAY	Phosphorylation of MEK1 by cdk5/p35 down regulates the MAP kinase pathway	1.19425e-05
ST_G_ALPHA_S_PATHWAY	G alpha s Pathway	1.29671e-05
REACTOME_GLYCOGEN_BREAKDOWN_GLYCOGENOLYSIS	Genes involved in Glycogen breakdown (glycogenolysis)	1.30795e-05
BIOCARTA_IL4_PATHWAY	IL 4 signaling pathway	1.75478e-05
KEGG_GLYCOSYLPHOSPHATIDYLINOSITOL_GPI_ANCHOR_BIOSYNTHESIS	Glycosylphosphatidylinositol(GPI)-anchor biosynthesis	1.97788e-05
BIOCARTA_IL10_PATHWAY	IL-10 Anti-inflammatory Signaling Pathway	2.23501e-05
REACTOME_PURINE_SALVAGE	Genes involved in Purine salvage	2.31254e-05
BIOCARTA_THELPER_PATHWAY	T Helper Cell Surface Molecules	2.47887e-05
REACTOME_PYRUVATE_METABOLISM	Genes involved in Pyruvate metabolism	2.54613e-05
REACTOME_ACTIVATION_OF_BH3_ONLY_PROTEINS	Genes involved in Activation of BH3-only proteins	2.71945e-05
BIOCARTA_ARENRF2_PATHWAY	Oxidative Stress Induced Gene Expression Via Nrf2	2.92271e-05
REACTOME_CASPASE_MEDIATED_CLEAVAGE_OF_CYTOSKELETAL_PROTEINS	Genes involved in Caspase-mediated cleavage of cytoskeletal proteins	3.00672e-05
BIOCARTA_FREE_PATHWAY	Free Radical Induced Apoptosis	3.5119e-05
BIOCARTA_TALL1_PATHWAY	TACI and BCMA stimulation of B cell immune responses.	3.51261e-05
REACTOME_RECEPTOR_LIGAND_BINDING_INITIATES_THE_SECOND_PROTEOLYTIC_CLEAVAGE_OF_NOTCH_RECEPTOR	Genes involved in Receptor-ligand binding initiates the second proteolytic cleavage of Notch receptor	3.51261e-05
REACTOME_SYNTHESIS_OF_VERY_LONG_CHAIN_FATTY_ACYL_COAS	Genes involved in Synthesis of very long-chain fatty acyl-CoAs	3.75368e-05
REACTOME_FATTY_ACYL_COA_BIOSYNTHESIS	Genes involved in Fatty Acyl-CoA Biosynthesis	3.86992e-05
KEGG_BASAL_TRANSCRIPTION_FACTORS	Basal transcription factors	4.14136e-05
ST_WNT_CA2_CYCLIC_GMP_PATHWAY	Wnt/Ca2+/cyclic GMP signaling.	4.88423e-05
BIOCARTA_TCYTOTOXIC_PATHWAY	T Cytotoxic Cell Surface Molecules	5.02636e-05
REACTOME_SOS_MEDIATED_SIGNALLING	Genes involved in SOS-mediated signalling	5.05999e-05
REACTOME_KERATAN_SULFATE_DEGRADATION	Genes involved in Keratan sulfate degradation	5.28965e-05
BIOCARTA_GLYCOLYSIS_PATHWAY	Glycolysis Pathway	5.71662e-05
REACTOME_THROMBOXANE_SIGNALLING_THROUGH_TP_RECEPTOR	Genes involved in Thromboxane signalling through TP receptor	5.83661e-05
REACTOME_ABCA_TRANSPORTERS_IN_LIPID_HOMEOSTASIS	Genes involved in ABCA transporters in lipid homeostasis	6.15793e-05
SA_PROGRAMMED_CELL_DEATH	Programmed cell death, or apoptosis, eliminates damaged or unneeded cells.	6.20822e-05
PID_ARF6DOWNSTREAMPATHWAY	Arf6 downstream pathway	6.34179e-05
REACTOME_INFLAMMASOMES	Genes involved in Inflammasomes	7.37475e-05
REACTOME_DEADENYLATION_OF_MRNA	Genes involved in Deadenylation of mRNA	7.47321e-05
REACTOME_TRAF3_DEPENDENT_IRF_ACTIVATION_PATHWAY	Genes involved in TRAF3-dependent IRF activation pathway	8.22118e-05
SA_TRKA_RECEPTOR	The TrkA receptor binds nerve growth factor to activate MAP kinase pathways and promote cell growth.	8.47592e-05
BIOCARTA_NUCLEARRS_PATHWAY	Nuclear Receptors in Lipid Metabolism and Toxicity	0.000117872
REACTOME_METABOLISM_OF_POLYAMINES	Genes involved in Metabolism of polyamines	0.00012393
BIOCARTA_AKAPCENTROSOME_PATHWAY	Protein Kinase A at the Centrosome	0.000125482
BIOCARTA_SRCRPTP_PATHWAY	Activation of Src by Protein-tyrosine phosphatase alpha	0.000131484
BIOCARTA_ERYTH_PATHWAY	Erythrocyte Differentiation Pathway	0.000138908
REACTOME_G0_AND_EARLY_G1	Genes involved in G0 and Early G1	0.000202465
REACTOME_ACTIVATION_OF_THE_AP1_FAMILY_OF_TRANSCRIPTION_FACTORS	Genes involved in Activation of the AP-1 family of transcription factors	0.000208322
BIOCARTA_AGPCR_PATHWAY	Attenuation of GPCR Signaling	0.000209973
REACTOME_CD28_DEPENDENT_VAV1_PATHWAY	Genes involved in CD28 dependent Vav1 pathway	0.000222937
REACTOME_IL_6_SIGNALING	Genes involved in Interleukin-6 signaling	0.000242284
REACTOME_REGULATION_OF_RHEB_GTPASE_ACTIVITY_BY_AMPK	Genes involved in Regulation of Rheb GTPase activity by AMPK	0.000254626
ST_PAC1_RECEPTOR_PATHWAY	PAC1 Receptor Pathway	0.000346048
REACTOME_RAF_MAP_KINASE_CASCADE	Genes involved in RAF/MAP kinase cascade	0.000419442
REACTOME_SHC_MEDIATED_SIGNALLING	Genes involved in SHC-mediated signalling	0.0004471
REACTOME_GLUTATHIONE_CONJUGATION	Genes involved in Glutathione conjugation	0.000529062
REACTOME_VIRAL_MESSENGER_RNA_SYNTHESIS	Genes involved in Viral Messenger RNA Synthesis	0.000824214
REACTOME_GLUCURONIDATION	Genes involved in Glucuronidation	0.000825798
REACTOME_SYNTHESIS_OF_BILE_ACIDS_AND_BILE_SALTS_VIA_24_HYDROXYCHOLESTEROL	Genes involved in Synthesis of bile acids and bile salts via 24-hydroxycholesterol	0.000851772
REACTOME_EXTRINSIC_PATHWAY_FOR_APOPTOSIS	Genes involved in Extrinsic Pathway for Apoptosis	0.000851772
REACTOME_ELONGATION_ARREST_AND_RECOVERY	Genes involved in Elongation arrest and recovery	0.000854456
BIOCARTA_TCRA_PATHWAY	Lck and Fyn tyrosine kinases in initiation of TCR Activation	0.000867943
REACTOME_NUCLEOTIDE_LIKE_PURINERGIC_RECEPTORS	Genes involved in Nucleotide-like (purinergic) receptors	0.00101685
REACTOME_NRIF_SIGNALS_CELL_DEATH_FROM_THE_NUCLEUS	Genes involved in NRIF signals cell death from the nucleus	0.00106805
KEGG_STEROID_BIOSYNTHESIS	Steroid biosynthesis	0.00152252
REACTOME_MTORC1_MEDIATED_SIGNALLING	Genes involved in mTORC1-mediated signalling	0.00159303
REACTOME_ERKS_ARE_INACTIVATED	Genes involved in ERKs are inactivated	0.00177938
BIOCARTA_MTA3_PATHWAY	Downregulated of MTA-3 in ER-negative Breast Tumors	0.00188857
REACTOME_IRAK1_RECRUITS_IKK_COMPLEX	Genes involved in IRAK1 recruits IKK complex	0.00235363
REACTOME_NFKB_IS_ACTIVATED_AND_SIGNALS_SURVIVAL	Genes involved in NF-kB is activated and signals survival	0.00267248
SA_G1_AND_S_PHASES	Cdk2, 4, and 6 bind cyclin D in G1, while cdk2/cyclin E promotes the G1/S transition.	0.00268472
BIOCARTA_ASBCELL_PATHWAY	Antigen Dependent B Cell Activation	0.00305129
REACTOME_ABORTIVE_ELONGATION_OF_HIV1_TRANSCRIPT_IN_THE_ABSENCE_OF_TAT	Genes involved in Abortive elongation of HIV-1 transcript in the absence of Tat	0.00342712
REACTOME_PRESYNAPTIC_NICOTINIC_ACETYLCHOLINE_RECEPTORS	Genes involved in Presynaptic nicotinic acetylcholine receptors	0.00404879
REACTOME_FORMATION_OF_TUBULIN_FOLDING_INTERMEDIATES_BY_CCT_TRIC	Genes involved in Formation of tubulin folding intermediates by CCT/TriC	0.0040906
BIOCARTA_EIF2_PATHWAY	Regulation of eIF2	0.0050085
BIOCARTA_SODD_PATHWAY	SODD/TNFR1 Signaling Pathway	0.0056964
REACTOME_FORMATION_OF_ATP_BY_CHEMIOSMOTIC_COUPLING	Genes involved in Formation of ATP by chemiosmotic coupling	0.00582765
REACTOME_ALPHA_LINOLENIC_ACID_ALA_METABOLISM	Genes involved in alpha-linolenic acid (ALA) metabolism	0.00793364
REACTOME_POST_CHAPERONIN_TUBULIN_FOLDING_PATHWAY	Genes involved in Post-chaperonin tubulin folding pathway	0.00854396
REACTOME_ETHANOL_OXIDATION	Genes involved in Ethanol oxidation	0.00937251
BIOCARTA_AKAP95_PATHWAY	AKAP95 role in mitosis and chromosome dynamics	0.00940959
REACTOME_PACKAGING_OF_TELOMERE_ENDS	Genes involved in Packaging Of Telomere Ends	0.01344
BIOCARTA_NEUROTRANSMITTERS_PATHWAY	Biosynthesis of neurotransmitters	0.0153343
REACTOME_RESOLUTION_OF_AP_SITES_VIA_THE_SINGLE_NUCLEOTIDE_REPLACEMENT_PATHWAY	Genes involved in Resolution of AP sites via the single-nucleotide replacement pathway	0.0216015
REACTOME_OPSINS	Genes involved in Opsins	0.0295177
REACTOME_REGULATION_OF_THE_FANCONI_ANEMIA_PATHWAY	Genes involved in Regulation of the Fanconi anemia pathway	0.0359193
REACTOME_MRNA_DECAY_BY_3_TO_5_EXORIBONUCLEASE	Genes involved in mRNA Decay by 3' to 5' Exoribonuclease	0.0370947

## Sheet: C3_Panther_Pathway
ID	name	Binom_Adjp_BH
P00006	Apoptosis signaling pathway	1.06576e-26
P00038	JAK/STAT signaling pathway	3.47657e-08
P00020	FAS signaling pathway	5.07348e-08
P00055	Transcription regulation by bZIP transcription factor	1.22671e-07
P00028	Heterotrimeric G-protein signaling pathway-rod outer segment phototransduction	7.14298e-07
P04392	P53 pathway feedback loops 1	8.77291e-07
P04397	p53 pathway by glucose deprivation	1.01921e-06
P00015	Circadian clock system	5.08432e-06
P00014	Cholesterol biosynthesis	0.0042533
P02772	Pyruvate metabolism	0.00656906
P02775	Salvage pyrimidine ribonucleotides	0.00865268
P02721	ATP synthesis	0.00903001

## Sheet: C3_GoBiologicalProcess
ID	name	Binom_Adjp_BH
GO:0006633	fatty acid biosynthetic process	8.76358e-31
GO:0006636	unsaturated fatty acid biosynthetic process	6.23677e-24
GO:0033559	unsaturated fatty acid metabolic process	1.34689e-22
GO:0046456	icosanoid biosynthetic process	1.65939e-20
GO:0072593	reactive oxygen species metabolic process	2.09915e-20
GO:0006690	icosanoid metabolic process	2.89608e-19
GO:0030216	keratinocyte differentiation	6.0646e-19
GO:0008630	intrinsic apoptotic signaling pathway in response to DNA damage	8.85111e-18
GO:0071453	cellular response to oxygen levels	2.81036e-17
GO:0036294	cellular response to decreased oxygen levels	8.06517e-17
GO:0071456	cellular response to hypoxia	8.66259e-17
GO:0043407	negative regulation of MAP kinase activity	1.26794e-16
GO:0034446	substrate adhesion-dependent cell spreading	8.58976e-15
GO:0015893	drug transport	1.21595e-14
GO:2000107	negative regulation of leukocyte apoptotic process	4.32004e-14
GO:0001516	prostaglandin biosynthetic process	1.10818e-13
GO:0051402	neuron apoptotic process	1.39219e-13
GO:0031069	hair follicle morphogenesis	2.28564e-13
GO:1901184	regulation of ERBB signaling pathway	2.29004e-13
GO:0006693	prostaglandin metabolic process	8.2865e-13
GO:0032287	peripheral nervous system myelin maintenance	3.64171e-12
GO:0000288	nuclear-transcribed mRNA catabolic process, deadenylation-dependent decay	6.30694e-12
GO:0071634	regulation of transforming growth factor beta production	6.51722e-12
GO:0014037	Schwann cell differentiation	8.33466e-12
GO:0008625	extrinsic apoptotic signaling pathway via death domain receptors	1.8821e-11
GO:0097192	extrinsic apoptotic signaling pathway in absence of ligand	1.90297e-11
GO:0042771	intrinsic apoptotic signaling pathway in response to DNA damage by p53 class mediator	3.12703e-11
GO:0043029	T cell homeostasis	6.23815e-11
GO:0034698	response to gonadotropin stimulus	6.27918e-11
GO:0021570	rhombomere 4 development	7.52136e-11
GO:0070229	negative regulation of lymphocyte apoptotic process	9.59703e-11
GO:0001676	long-chain fatty acid metabolic process	1.00033e-10
GO:0006691	leukotriene metabolic process	1.00641e-10
GO:0019370	leukotriene biosynthetic process	1.06554e-10
GO:0006497	protein lipidation	1.17607e-10
GO:0050710	negative regulation of cytokine secretion	1.69812e-10
GO:0016126	sterol biosynthetic process	2.10982e-10
GO:0021569	rhombomere 3 development	2.72796e-10
GO:0021783	preganglionic parasympathetic nervous system development	4.10205e-10
GO:0033197	response to vitamin E	4.26516e-10
GO:0032673	regulation of interleukin-4 production	4.76537e-10
GO:0001836	release of cytochrome c from mitochondria	6.08049e-10
GO:0021546	rhombomere development	7.53459e-10
GO:0060416	response to growth hormone stimulus	7.9072e-10
GO:0030502	negative regulation of bone mineralization	8.03244e-10
GO:0048820	hair follicle maturation	9.352e-10
GO:0007288	sperm axoneme assembly	9.42075e-10
GO:0070168	negative regulation of biomineral tissue development	9.66398e-10
GO:0007159	leukocyte cell-cell adhesion	1.44e-09
GO:0045742	positive regulation of epidermal growth factor receptor signaling pathway	1.5004e-09
GO:0032736	positive regulation of interleukin-13 production	1.56778e-09
GO:0045590	negative regulation of regulatory T cell differentiation	1.66101e-09
GO:0030048	actin filament-based movement	1.79352e-09
GO:0006110	regulation of glycolysis	1.97681e-09
GO:0002828	regulation of type 2 immune response	2.52305e-09
GO:1901186	positive regulation of ERBB signaling pathway	2.65643e-09
GO:0050709	negative regulation of protein secretion	2.68447e-09
GO:0034332	adherens junction organization	3.52269e-09
GO:0070233	negative regulation of T cell apoptotic process	4.46838e-09
GO:0043471	regulation of cellular carbohydrate catabolic process	4.73909e-09
GO:0046686	response to cadmium ion	5.22845e-09
GO:0021612	facial nerve structural organization	6.54301e-09
GO:0071371	cellular response to gonadotropin stimulus	7.23862e-09
GO:0046641	positive regulation of alpha-beta T cell proliferation	8.02187e-09
GO:0060033	anatomical structure regression	8.03212e-09
GO:0060575	intestinal epithelial cell differentiation	8.22024e-09
GO:0048486	parasympathetic nervous system development	8.62977e-09
GO:0031571	mitotic G1 DNA damage checkpoint	1.05481e-08
GO:0006927	transformed cell apoptotic process	1.16736e-08
GO:0046902	regulation of mitochondrial membrane permeability	1.19239e-08
GO:0000188	inactivation of MAPK activity	1.20112e-08
GO:0006505	GPI anchor metabolic process	1.22124e-08
GO:0045117	azole transport	1.26288e-08
GO:0061098	positive regulation of protein tyrosine kinase activity	2.34158e-08
GO:0014044	Schwann cell development	2.37936e-08
GO:0060585	positive regulation of prostaglandin-endoperoxide synthase activity	2.82671e-08
GO:0022011	myelination in peripheral nervous system	3.06705e-08
GO:0045820	negative regulation of glycolysis	3.07078e-08
GO:0035791	platelet-derived growth factor receptor-beta signaling pathway	3.26759e-08
GO:0061383	trabecula morphogenesis	4.13352e-08
GO:0002830	positive regulation of type 2 immune response	4.73455e-08
GO:0090207	regulation of triglyceride metabolic process	4.88406e-08
GO:0045746	negative regulation of Notch signaling pathway	6.46076e-08
GO:0043488	regulation of mRNA stability	6.53417e-08
GO:0051453	regulation of intracellular pH	7.12512e-08
GO:0045616	regulation of keratinocyte differentiation	7.16419e-08
GO:0032489	regulation of Cdc42 protein signal transduction	7.20879e-08
GO:0031424	keratinization	7.34984e-08
GO:0070633	transepithelial transport	7.89838e-08
GO:0060343	trabecula formation	7.98243e-08
GO:0034351	negative regulation of glial cell apoptotic process	8.2937e-08
GO:0060137	maternal process involved in parturition	1.02144e-07
GO:0003100	regulation of systemic arterial blood pressure by endothelin	1.1223e-07
GO:0030641	regulation of cellular pH	1.17713e-07
GO:0001821	histamine secretion	1.29401e-07
GO:0035083	cilium axoneme assembly	1.3869e-07
GO:0042093	T-helper cell differentiation	1.45619e-07
GO:0032753	positive regulation of interleukin-4 production	1.5696e-07
GO:0072173	metanephric tubule morphogenesis	1.66322e-07
GO:0032891	negative regulation of organic acid transport	1.67915e-07
GO:0071378	cellular response to growth hormone stimulus	1.71939e-07
GO:0006749	glutathione metabolic process	1.93839e-07
GO:0033591	response to L-ascorbic acid	2.00034e-07
GO:0010866	regulation of triglyceride biosynthetic process	2.43826e-07
GO:0048339	paraxial mesoderm development	2.63421e-07
GO:0007176	regulation of epidermal growth factor-activated receptor activity	2.82194e-07
GO:0031440	regulation of mRNA 3'-end processing	2.94367e-07
GO:0070244	negative regulation of thymocyte apoptotic process	3.12339e-07
GO:0060216	definitive hemopoiesis	3.44491e-07
GO:0015696	ammonium transport	3.74689e-07
GO:0071636	positive regulation of transforming growth factor beta production	3.81877e-07
GO:0060576	intestinal epithelial cell development	4.11335e-07
GO:0042088	T-helper 1 type immune response	4.15935e-07
GO:0072676	lymphocyte migration	4.35181e-07
GO:0014812	muscle cell migration	5.0036e-07
GO:0045589	regulation of regulatory T cell differentiation	5.0036e-07
GO:0033483	gas homeostasis	5.14521e-07
GO:0060947	cardiac vascular smooth muscle cell differentiation	5.36811e-07
GO:0060396	growth hormone receptor signaling pathway	5.9132e-07
GO:0006805	xenobiotic metabolic process	6.25534e-07
GO:0043491	protein kinase B signaling cascade	6.28774e-07
GO:0043094	cellular metabolic compound salvage	6.53627e-07
GO:0055093	response to hyperoxia	6.81001e-07
GO:1900107	regulation of nodal signaling pathway	7.71547e-07
GO:0090023	positive regulation of neutrophil chemotaxis	7.91326e-07
GO:0021754	facial nucleus development	8.10182e-07
GO:2000515	negative regulation of CD4-positive, alpha-beta T cell activation	8.30909e-07
GO:0046627	negative regulation of insulin receptor signaling pathway	8.45489e-07
GO:0071624	positive regulation of granulocyte chemotaxis	8.96418e-07
GO:2000525	positive regulation of T cell costimulation	9.42571e-07
GO:0002886	regulation of myeloid leukocyte mediated immunity	9.42571e-07
GO:0060561	apoptotic process involved in morphogenesis	9.83731e-07
GO:0031442	positive regulation of mRNA 3'-end processing	1.20862e-06
GO:0036230	granulocyte activation	1.21983e-06
GO:1902262	apoptotic process involved in patterning of blood vessels	1.22498e-06
GO:0030321	transepithelial chloride transport	1.25571e-06
GO:0019896	axon transport of mitochondrion	1.34973e-06
GO:0002069	columnar/cuboidal epithelial cell maturation	1.40796e-06
GO:0007183	SMAD protein complex assembly	1.46261e-06
GO:1900151	regulation of nuclear-transcribed mRNA catabolic process, deadenylation-dependent decay	1.75435e-06
GO:0060529	squamous basal epithelial stem cell differentiation involved in prostate gland acinus development	1.823e-06
GO:0070528	protein kinase C signaling cascade	2.0343e-06
GO:0051894	positive regulation of focal adhesion assembly	2.04904e-06
GO:0051608	histamine transport	2.08384e-06
GO:0009071	serine family amino acid catabolic process	2.13894e-06
GO:0043300	regulation of leukocyte degranulation	2.2256e-06
GO:0051956	negative regulation of amino acid transport	2.24196e-06
GO:2000191	regulation of fatty acid transport	2.27617e-06
GO:0006695	cholesterol biosynthetic process	2.28282e-06
GO:0030917	midbrain-hindbrain boundary development	2.3939e-06
GO:0051771	negative regulation of nitric-oxide synthase biosynthetic process	2.45302e-06
GO:0042119	neutrophil activation	2.51398e-06
GO:0042045	epithelial fluid transport	2.68039e-06
GO:0042908	xenobiotic transport	2.68405e-06
GO:0032469	endoplasmic reticulum calcium ion homeostasis	2.78495e-06
GO:0021548	pons development	2.88508e-06
GO:0050996	positive regulation of lipid catabolic process	2.91461e-06
GO:0032908	regulation of transforming growth factor beta1 production	2.91831e-06
GO:0042637	catagen	2.94243e-06
GO:0032352	positive regulation of hormone metabolic process	3.08128e-06
GO:0032364	oxygen homeostasis	3.16692e-06
GO:0061014	positive regulation of mRNA catabolic process	3.24273e-06
GO:0021571	rhombomere 5 development	3.2707e-06
GO:0060574	intestinal epithelial cell maturation	3.60401e-06
GO:0032754	positive regulation of interleukin-5 production	3.68943e-06
GO:0032354	response to follicle-stimulating hormone stimulus	3.86583e-06
GO:0072282	metanephric nephron tubule morphogenesis	4.25528e-06
GO:0071467	cellular response to pH	4.68425e-06
GO:0032909	regulation of transforming growth factor beta2 production	4.75975e-06
GO:0006983	ER overload response	5.16447e-06
GO:0002246	wound healing involved in inflammatory response	5.21192e-06
GO:0043366	beta selection	5.65103e-06
GO:0043620	regulation of DNA-dependent transcription in response to stress	5.79634e-06
GO:0048368	lateral mesoderm development	6.06124e-06
GO:0044319	wound healing, spreading of cells	6.20311e-06
GO:0055069	zinc ion homeostasis	6.34468e-06
GO:0014050	negative regulation of glutamate secretion	6.35966e-06
GO:0043217	myelin maintenance	6.41302e-06
GO:0031583	phospholipase D-activating G-protein coupled receptor signaling pathway	6.68298e-06
GO:0042313	protein kinase C deactivation	6.68298e-06
GO:0015804	neutral amino acid transport	7.08549e-06
GO:0019915	lipid storage	7.11343e-06
GO:0035518	histone H2A monoubiquitination	7.2579e-06
GO:0021561	facial nerve development	7.26899e-06
GO:0060513	prostatic bud formation	7.28234e-06
GO:0006868	glutamine transport	8.37665e-06
GO:0090004	positive regulation of establishment of protein localization to plasma membrane	8.65036e-06
GO:0034695	response to prostaglandin E stimulus	8.74888e-06
GO:0033522	histone H2A ubiquitination	8.79601e-06
GO:0022601	menstrual cycle phase	8.81521e-06
GO:0090200	positive regulation of release of cytochrome c from mitochondria	9.01612e-06
GO:0033033	negative regulation of myeloid cell apoptotic process	9.34822e-06
GO:1902229	regulation of intrinsic apoptotic signaling pathway in response to DNA damage	9.40317e-06
GO:0008631	intrinsic apoptotic signaling pathway in response to oxidative stress	9.46286e-06
GO:0032008	positive regulation of TOR signaling cascade	9.74349e-06
GO:0042092	type 2 immune response	9.80321e-06
GO:1900153	positive regulation of nuclear-transcribed mRNA catabolic process, deadenylation-dependent decay	1.08133e-05
GO:0060213	positive regulation of nuclear-transcribed mRNA poly(A) tail shortening	1.09356e-05
GO:0070634	transepithelial ammonium transport	1.09715e-05
GO:0035774	positive regulation of insulin secretion involved in cellular response to glucose stimulus	1.10926e-05
GO:0051797	regulation of hair follicle development	1.13758e-05
GO:0043618	regulation of transcription from RNA polymerase II promoter in response to stress	1.14418e-05
GO:0002931	response to ischemia	1.14873e-05
GO:0042743	hydrogen peroxide metabolic process	1.15381e-05
GO:0042697	menopause	1.16309e-05
GO:0071372	cellular response to follicle-stimulating hormone stimulus	1.17024e-05
GO:0008089	anterograde axon cargo transport	1.20915e-05
GO:0051569	regulation of histone H3-K4 methylation	1.21173e-05
GO:0051531	NFAT protein import into nucleus	1.22879e-05
GO:0032928	regulation of superoxide anion generation	1.28682e-05
GO:0010390	histone monoubiquitination	1.28965e-05
GO:0022617	extracellular matrix disassembly	1.32078e-05
GO:0045618	positive regulation of keratinocyte differentiation	1.35839e-05
GO:0014909	smooth muscle cell migration	1.38851e-05
GO:2000810	regulation of tight junction assembly	1.40329e-05
GO:2000501	regulation of natural killer cell chemotaxis	1.41917e-05
GO:0045628	regulation of T-helper 2 cell differentiation	1.44237e-05
GO:0043088	regulation of Cdc42 GTPase activity	1.55165e-05
GO:0090136	epithelial cell-cell adhesion	1.55499e-05
GO:0043932	ossification involved in bone remodeling	1.61204e-05
GO:0043179	rhythmic excitation	1.63287e-05
GO:0090208	positive regulation of triglyceride metabolic process	1.70093e-05
GO:0031929	TOR signaling cascade	1.75371e-05
GO:1900103	positive regulation of endoplasmic reticulum unfolded protein response	1.75674e-05
GO:0048295	positive regulation of isotype switching to IgE isotypes	1.77778e-05
GO:0070486	leukocyte aggregation	1.86008e-05
GO:0032365	intracellular lipid transport	1.92819e-05
GO:0043313	regulation of neutrophil degranulation	1.93556e-05
GO:0042640	anagen	1.98858e-05
GO:0061290	canonical Wnt receptor signaling pathway involved in metanephric kidney development	1.99555e-05
GO:0035307	positive regulation of protein dephosphorylation	2.02e-05
GO:0020027	hemoglobin metabolic process	2.03713e-05
GO:0001842	neural fold formation	2.04916e-05
GO:0002002	regulation of angiotensin levels in blood	2.04916e-05
GO:0006506	GPI anchor biosynthetic process	2.21704e-05
GO:2000503	positive regulation of natural killer cell chemotaxis	2.24386e-05
GO:0044332	Wnt receptor signaling pathway involved in dorsal/ventral axis specification	2.29505e-05
GO:0034116	positive regulation of heterotypic cell-cell adhesion	2.39402e-05
GO:0045623	negative regulation of T-helper cell differentiation	2.41096e-05
GO:0021873	forebrain neuroblast division	2.46189e-05
GO:0097186	amelogenesis	2.54324e-05
GO:0009624	response to nematode	2.58583e-05
GO:0019369	arachidonic acid metabolic process	2.75402e-05
GO:0035372	protein localization to microtubule	2.7619e-05
GO:0032367	intracellular cholesterol transport	2.87833e-05
GO:0031077	post-embryonic camera-type eye development	2.8864e-05
GO:0043173	nucleotide salvage	3.01495e-05
GO:1902230	negative regulation of intrinsic apoptotic signaling pathway in response to DNA damage	3.03614e-05
GO:0032007	negative regulation of TOR signaling cascade	3.08241e-05
GO:0061085	regulation of histone H3-K27 methylation	3.23918e-05
GO:0045793	positive regulation of cell size	3.27636e-05
GO:0002719	negative regulation of cytokine production involved in immune response	3.28604e-05
GO:1902165	regulation of intrinsic apoptotic signaling pathway in response to DNA damage by p53 class mediator	3.2971e-05
GO:0006882	cellular zinc ion homeostasis	3.31335e-05
GO:0071071	regulation of phospholipid biosynthetic process	3.43822e-05
GO:0071577	zinc ion transmembrane transport	3.43822e-05
GO:1902253	regulation of intrinsic apoptotic signaling pathway by p53 class mediator	3.6265e-05
GO:0045940	positive regulation of steroid metabolic process	3.67181e-05
GO:0042760	very long-chain fatty acid catabolic process	3.68321e-05
GO:0045542	positive regulation of cholesterol biosynthetic process	3.71818e-05
GO:0030185	nitric oxide transport	3.88907e-05
GO:1900101	regulation of endoplasmic reticulum unfolded protein response	3.98966e-05
GO:0002606	positive regulation of dendritic cell antigen processing and presentation	4.14259e-05
GO:0034114	regulation of heterotypic cell-cell adhesion	4.17778e-05
GO:0002176	male germ cell proliferation	4.23673e-05
GO:0051343	positive regulation of cyclic-nucleotide phosphodiesterase activity	4.30963e-05
GO:1901030	positive regulation of mitochondrial outer membrane permeabilization	4.32528e-05
GO:0050756	fractalkine metabolic process	4.33959e-05
GO:0060992	response to fungicide	4.33959e-05
GO:0035304	regulation of protein dephosphorylation	4.42245e-05
GO:0045064	T-helper 2 cell differentiation	4.46024e-05
GO:0035306	positive regulation of dephosphorylation	4.50048e-05
GO:0060764	cell-cell signaling involved in mammary gland development	4.62812e-05
GO:0010801	negative regulation of peptidyl-threonine phosphorylation	4.69314e-05
GO:0002478	antigen processing and presentation of exogenous peptide antigen	4.78906e-05
GO:0043101	purine-containing compound salvage	4.8671e-05
GO:0006684	sphingomyelin metabolic process	4.8865e-05
GO:0032967	positive regulation of collagen biosynthetic process	5.4497e-05
GO:0035709	memory T cell activation	5.51345e-05
GO:0035712	T-helper 2 cell activation	5.51345e-05
GO:0035714	cellular response to nitrogen dioxide	5.51345e-05
GO:0035783	CD4-positive, alpha-beta T cell costimulation	5.51345e-05
GO:0071954	chemokine (C-C motif) ligand 11 production	5.51345e-05
GO:1900281	positive regulation of CD4-positive, alpha-beta T cell costimulation	5.51345e-05
GO:2000568	positive regulation of memory T cell activation	5.51345e-05
GO:2000572	positive regulation of interleukin-4-dependent isotype switching to IgE isotypes	5.51345e-05
GO:0043508	negative regulation of JUN kinase activity	5.7313e-05
GO:0007499	ectoderm and mesoderm interaction	5.7313e-05
GO:0010481	epidermal cell division	5.7313e-05
GO:0070487	monocyte aggregation	5.82557e-05
GO:0061028	establishment of endothelial barrier	5.91497e-05
GO:0071731	response to nitric oxide	6.09479e-05
GO:0016322	neuron remodeling	6.12391e-05
GO:0033700	phospholipid efflux	6.23269e-05
GO:0070265	necrotic cell death	6.27684e-05
GO:0061370	testosterone biosynthetic process	6.28185e-05
GO:0008063	Toll signaling pathway	6.33314e-05
GO:0043585	nose morphogenesis	6.38195e-05
GO:0032930	positive regulation of superoxide anion generation	6.50127e-05
GO:0042482	positive regulation of odontogenesis	6.58788e-05
GO:0043921	modulation by host of viral transcription	6.58788e-05
GO:0033006	regulation of mast cell activation involved in immune response	6.72517e-05
GO:0070170	regulation of tooth mineralization	6.82795e-05
GO:0015791	polyol transport	6.97184e-05
GO:0045063	T-helper 1 cell differentiation	7.24473e-05
GO:0002701	negative regulation of production of molecular mediator of immune response	7.33387e-05
GO:0007032	endosome organization	7.35049e-05
GO:0043304	regulation of mast cell degranulation	7.78221e-05
GO:0051342	regulation of cyclic-nucleotide phosphodiesterase activity	7.85872e-05
GO:0048340	paraxial mesoderm morphogenesis	7.9624e-05
GO:0002604	regulation of dendritic cell antigen processing and presentation	8.03473e-05
GO:0010940	positive regulation of necrotic cell death	8.34019e-05
GO:0045579	positive regulation of B cell differentiation	8.42694e-05
GO:0051560	mitochondrial calcium ion homeostasis	8.8115e-05
GO:0072034	renal vesicle induction	9.25195e-05
GO:0009262	deoxyribonucleotide metabolic process	9.41758e-05
GO:0060347	heart trabecula formation	9.52453e-05
GO:0006977	DNA damage response, signal transduction by p53 class mediator resulting in cell cycle arrest	9.62506e-05
GO:0002017	regulation of blood volume by renal aldosterone	9.91454e-05
GO:0072602	interleukin-4 secretion	9.94909e-05
GO:0048293	regulation of isotype switching to IgE isotypes	9.98704e-05
GO:0051541	elastin metabolic process	0.000100587
GO:0071276	cellular response to cadmium ion	0.000100598
GO:0033505	floor plate morphogenesis	0.000102472
GO:0051683	establishment of Golgi localization	0.000102492
GO:0046487	glyoxylate metabolic process	0.000104151
GO:0051452	intracellular pH reduction	0.000104151
GO:1901723	negative regulation of cell proliferation involved in kidney development	0.000112374
GO:0046813	virion attachment, binding of host cell surface receptor	0.000114229
GO:0021502	neural fold elevation formation	0.000116515
GO:0032633	interleukin-4 production	0.000117428
GO:0010758	regulation of macrophage chemotaxis	0.000117767
GO:0051024	positive regulation of immunoglobulin secretion	0.000120834
GO:0043380	regulation of memory T cell differentiation	0.000122815
GO:0021610	facial nerve morphogenesis	0.000125546
GO:0097502	mannosylation	0.000128762
GO:0072422	signal transduction involved in DNA damage checkpoint	0.000129489
GO:0014826	vein smooth muscle contraction	0.000133551
GO:1902202	regulation of hepatocyte growth factor receptor signaling pathway	0.000134032
GO:0010867	positive regulation of triglyceride biosynthetic process	0.000135401
GO:0051532	regulation of NFAT protein import into nucleus	0.000138871
GO:0065001	specification of axis polarity	0.00013925
GO:0006686	sphingomyelin biosynthetic process	0.000139329
GO:0046881	positive regulation of follicle-stimulating hormone secretion	0.000139329
GO:0048178	negative regulation of hepatocyte growth factor biosynthetic process	0.000139329
GO:0061045	negative regulation of wound healing	0.000140174
GO:0006097	glyoxylate cycle	0.000143259
GO:0043382	positive regulation of memory T cell differentiation	0.000146166
GO:0055094	response to lipoprotein particle stimulus	0.000152703
GO:0070255	regulation of mucus secretion	0.000154771
GO:0070166	enamel mineralization	0.000155519
GO:0033209	tumor necrosis factor-mediated signaling pathway	0.000161751
GO:0010936	negative regulation of macrophage cytokine production	0.00016387
GO:0072364	regulation of cellular ketone metabolic process by regulation of transcription from RNA polymerase II promoter	0.000166954
GO:0090049	regulation of cell migration involved in sprouting angiogenesis	0.000169216
GO:0006544	glycine metabolic process	0.00017179
GO:0002281	macrophage activation involved in immune response	0.000174119
GO:0045588	positive regulation of gamma-delta T cell differentiation	0.000174993
GO:0060052	neurofilament cytoskeleton organization	0.000175106
GO:0007418	ventral midline development	0.000179365
GO:0051534	negative regulation of NFAT protein import into nucleus	0.000191869
GO:0010759	positive regulation of macrophage chemotaxis	0.000193094
GO:0002906	negative regulation of mature B cell apoptotic process	0.000194597
GO:0002577	regulation of antigen processing and presentation	0.000194597
GO:0036016	cellular response to interleukin-3	0.000194899
GO:1901797	negative regulation of signal transduction by p53 class mediator	0.000197487
GO:0002554	serotonin secretion by platelet	0.000198349
GO:0019430	removal of superoxide radicals	0.000198814
GO:0018146	keratan sulfate biosynthetic process	0.000209871
GO:0060696	regulation of phospholipid catabolic process	0.000213485
GO:0048702	embryonic neurocranium morphogenesis	0.000215562
GO:0002248	connective tissue replacement involved in inflammatory response wound healing	0.000215681
GO:0034505	tooth mineralization	0.000215681
GO:0006702	androgen biosynthetic process	0.00021633
GO:1902108	regulation of mitochondrial membrane permeability involved in apoptotic process	0.000220959
GO:0072488	ammonium transmembrane transport	0.000223579
GO:0045647	negative regulation of erythrocyte differentiation	0.000226933
GO:0010869	regulation of receptor biosynthetic process	0.000229393
GO:1902166	negative regulation of intrinsic apoptotic signaling pathway in response to DNA damage by p53 class mediator	0.000233768
GO:0002579	positive regulation of antigen processing and presentation	0.000236855
GO:0015816	glycine transport	0.00023713
GO:0051454	intracellular pH elevation	0.000241129
GO:0006855	drug transmembrane transport	0.00024339
GO:0002283	neutrophil activation involved in immune response	0.000246801
GO:0060391	positive regulation of SMAD protein import into nucleus	0.000246997
GO:0071895	odontoblast differentiation	0.000253588
GO:0019511	peptidyl-proline hydroxylation	0.000253588
GO:0003334	keratinocyte development	0.000256296
GO:0021938	smoothened signaling pathway involved in regulation of cerebellar granule cell precursor cell proliferation	0.000258262
GO:0006824	cobalt ion transport	0.000258816
GO:0009645	response to low light intensity stimulus	0.000260126
GO:0046690	response to tellurium ion	0.000260126
GO:0090209	negative regulation of triglyceride metabolic process	0.000263565
GO:0090050	positive regulation of cell migration involved in sprouting angiogenesis	0.000263726
GO:0061430	bone trabecula morphogenesis	0.000269114
GO:0002576	platelet degranulation	0.000269121
GO:0045851	pH reduction	0.000270732
GO:1902254	negative regulation of intrinsic apoptotic signaling pathway by p53 class mediator	0.000273306
GO:0003289	atrial septum primum morphogenesis	0.000274191
GO:0035794	positive regulation of mitochondrial membrane permeability	0.000274614
GO:0032278	positive regulation of gonadotropin secretion	0.000274709
GO:0072584	caveolin-mediated endocytosis	0.000280526
GO:0019692	deoxyribose phosphate metabolic process	0.000281003
GO:0032303	regulation of icosanoid secretion	0.000285775
GO:0060670	branching involved in labyrinthine layer morphogenesis	0.000288478
GO:0002215	defense response to nematode	0.000290931
GO:0034392	negative regulation of smooth muscle cell apoptotic process	0.00029282
GO:1901028	regulation of mitochondrial outer membrane permeabilization	0.00029556
GO:0060197	cloacal septation	0.00030229
GO:0051084	'de novo' posttranslational protein folding	0.000303259
GO:0010893	positive regulation of steroid biosynthetic process	0.000303913
GO:0006546	glycine catabolic process	0.000307027
GO:0097084	vascular smooth muscle cell development	0.00030764
GO:0060252	positive regulation of glial cell proliferation	0.000319016
GO:0033762	response to glucagon stimulus	0.000320613
GO:0043981	histone H4-K5 acetylation	0.000326293
GO:0043982	histone H4-K8 acetylation	0.000326293
GO:0003284	septum primum development	0.000326826
GO:0019884	antigen processing and presentation of exogenous antigen	0.000327119
GO:0000320	re-entry into mitotic cell cycle	0.000329158
GO:0010511	regulation of phosphatidylinositol biosynthetic process	0.000331614
GO:0071866	negative regulation of apoptotic process in bone marrow	0.000341351
GO:0046882	negative regulation of follicle-stimulating hormone secretion	0.000342334
GO:0021555	midbrain-hindbrain boundary morphogenesis	0.000344952
GO:0043923	positive regulation by host of viral transcription	0.000345315
GO:0021508	floor plate formation	0.000356493
GO:0010814	substance P catabolic process	0.00035891
GO:0010816	calcitonin catabolic process	0.00035891
GO:0034959	endothelin maturation	0.00035891
GO:0060390	regulation of SMAD protein import into nucleus	0.000359293
GO:0015798	myo-inositol transport	0.000364516
GO:0019062	viral attachment to host cell	0.000365243
GO:0002355	detection of tumor cell	0.000369496
GO:0006102	isocitrate metabolic process	0.000369496
GO:0043089	positive regulation of Cdc42 GTPase activity	0.000376256
GO:0051684	maintenance of Golgi location	0.000376624
GO:0021943	formation of radial glial scaffolds	0.000376791
GO:0033240	positive regulation of cellular amine metabolic process	0.000389039
GO:0071670	smooth muscle cell chemotaxis	0.000395252
GO:0043928	exonucleolytic nuclear-transcribed mRNA catabolic process involved in deadenylation-dependent decay	0.000396479
GO:1902177	positive regulation of intrinsic apoptotic signaling pathway in response to oxidative stress	0.00040006
GO:0050908	detection of light stimulus involved in visual perception	0.000407088
GO:0000303	response to superoxide	0.000407314
GO:0060631	regulation of meiosis I	0.000408035
GO:0046007	negative regulation of activated T cell proliferation	0.000433813
GO:0045217	cell-cell junction maintenance	0.000435307
GO:0042149	cellular response to glucose starvation	0.000439461
GO:0019371	cyclooxygenase pathway	0.000439817
GO:0042448	progesterone metabolic process	0.000440519
GO:0034377	plasma lipoprotein particle assembly	0.000443261
GO:0032602	chemokine production	0.000447654
GO:0043316	cytotoxic T cell degranulation	0.000452927
GO:0031547	brain-derived neurotrophic factor receptor signaling pathway	0.000464148
GO:0051085	chaperone mediated protein folding requiring cofactor	0.000464662
GO:0060346	bone trabecula formation	0.000466188
GO:0060054	positive regulation of epithelial cell proliferation involved in wound healing	0.000499318
GO:0042488	positive regulation of odontogenesis of dentin-containing tooth	0.000499318
GO:0050755	chemokine metabolic process	0.000500405
GO:0090118	receptor-mediated endocytosis of low-density lipoprotein particle involved in cholesterol transport	0.000504212
GO:0019886	antigen processing and presentation of exogenous peptide antigen via MHC class II	0.000504212
GO:2000664	positive regulation of interleukin-5 secretion	0.000513022
GO:2000667	positive regulation of interleukin-13 secretion	0.000513022
GO:0070171	negative regulation of tooth mineralization	0.000513508
GO:0033153	T cell receptor V(D)J recombination	0.000515353
GO:0006837	serotonin transport	0.000517265
GO:0035313	wound healing, spreading of epidermal cells	0.00051852
GO:0007352	zygotic specification of dorsal/ventral axis	0.000531295
GO:0016137	glycoside metabolic process	0.000534428
GO:0032911	negative regulation of transforming growth factor beta1 production	0.000541111
GO:0048261	negative regulation of receptor-mediated endocytosis	0.00054617
GO:0002335	mature B cell differentiation	0.000550087
GO:0021819	layer formation in cerebral cortex	0.00055416
GO:0046533	negative regulation of photoreceptor cell differentiation	0.000559993
GO:0010641	positive regulation of platelet-derived growth factor receptor signaling pathway	0.000559993
GO:0021563	glossopharyngeal nerve development	0.000562625
GO:0043619	regulation of transcription from RNA polymerase II promoter in response to oxidative stress	0.000564171
GO:0035278	negative regulation of translation involved in gene silencing by miRNA	0.000574604
GO:0090322	regulation of superoxide metabolic process	0.000576038
GO:0035793	positive regulation of metanephric mesenchymal cell migration by platelet-derived growth factor receptor-beta signaling pathway	0.000582115
GO:0070316	regulation of G0 to G1 transition	0.000587037
GO:0008207	C21-steroid hormone metabolic process	0.000597261
GO:0000415	negative regulation of histone H3-K36 methylation	0.000600711
GO:0060024	rhythmic synaptic transmission	0.000609046
GO:0072531	pyrimidine-containing compound transmembrane transport	0.000629391
GO:0071361	cellular response to ethanol	0.000630388
GO:0046618	drug export	0.000635023
GO:0006354	DNA-dependent transcription, elongation	0.000641062
GO:0051798	positive regulation of hair follicle development	0.000655725
GO:2000611	positive regulation of thyroid hormone generation	0.000661843
GO:0002639	positive regulation of immunoglobulin production	0.000677065
GO:0002474	antigen processing and presentation of peptide antigen via MHC class I	0.00070092
GO:0044597	daunorubicin metabolic process	0.000701295
GO:0044598	doxorubicin metabolic process	0.000701295
GO:0071801	regulation of podosome assembly	0.000713425
GO:0001922	B-1 B cell homeostasis	0.00073309
GO:0043518	negative regulation of DNA damage response, signal transduction by p53 class mediator	0.000735268
GO:0001820	serotonin secretion	0.000740475
GO:0042843	D-xylose catabolic process	0.000745056
GO:0071635	negative regulation of transforming growth factor beta production	0.000748845
GO:0051181	cofactor transport	0.000758317
GO:0008090	retrograde axon cargo transport	0.000797979
GO:0060903	positive regulation of meiosis I	0.000799197
GO:0002442	serotonin secretion involved in inflammatory response	0.000813287
GO:0030730	sequestering of triglyceride	0.000814461
GO:2001044	regulation of integrin-mediated signaling pathway	0.000818527
GO:0060710	chorio-allantoic fusion	0.000829316
GO:0072197	ureter morphogenesis	0.000838694
GO:0048144	fibroblast proliferation	0.000841415
GO:2000412	positive regulation of thymocyte migration	0.000841686
GO:1900409	positive regulation of cellular response to oxidative stress	0.000848094
GO:0002025	vasodilation by norepinephrine-epinephrine involved in regulation of systemic arterial blood pressure	0.000858064
GO:0002003	angiotensin maturation	0.000870479
GO:1900145	regulation of nodal signaling pathway involved in determination of left/right asymmetry	0.00087437
GO:0065005	protein-lipid complex assembly	0.000875962
GO:0035898	parathyroid hormone secretion	0.00089013
GO:0032328	alanine transport	0.000914447
GO:0060545	positive regulation of necroptosis	0.000919578
GO:0043306	positive regulation of mast cell degranulation	0.000926393
GO:0045626	negative regulation of T-helper 1 cell differentiation	0.000926393
GO:0030644	cellular chloride ion homeostasis	0.000938105
GO:0032261	purine nucleotide salvage	0.000950525
GO:0043553	negative regulation of phosphatidylinositol 3-kinase activity	0.000951817
GO:0034699	response to luteinizing hormone stimulus	0.00095929
GO:0072289	metanephric nephron tubule formation	0.00096166
GO:0046314	phosphocreatine biosynthetic process	0.00096166
GO:0035844	cloaca development	0.000988524
GO:0090219	negative regulation of lipid kinase activity	0.00100014
GO:0009235	cobalamin metabolic process	0.00100519
GO:0070208	protein heterotrimerization	0.001006
GO:0036035	osteoclast development	0.00102382
GO:0030033	microvillus assembly	0.0010456
GO:0010260	organ senescence	0.00106276
GO:0034059	response to anoxia	0.00106276
GO:0070278	extracellular matrix constituent secretion	0.00106276
GO:0045218	zonula adherens maintenance	0.00107656
GO:0006670	sphingosine metabolic process	0.00108387
GO:0031001	response to brefeldin A	0.001094
GO:0001977	renal system process involved in regulation of blood volume	0.00112098
GO:0010455	positive regulation of cell fate commitment	0.00114137
GO:0032060	bleb assembly	0.00114662
GO:0043954	cellular component maintenance	0.00117043
GO:0042536	negative regulation of tumor necrosis factor biosynthetic process	0.00117522
GO:0032402	melanosome transport	0.00119367
GO:0018094	protein polyglycylation	0.00119987
GO:0045630	positive regulation of T-helper 2 cell differentiation	0.00122324
GO:0072179	nephric duct formation	0.00123229
GO:0042249	establishment of planar polarity of embryonic epithelium	0.00124839
GO:0051825	adhesion to other organism involved in symbiotic interaction	0.00125689
GO:0060978	angiogenesis involved in coronary vascular morphogenesis	0.0012767
GO:2000564	regulation of CD8-positive, alpha-beta T cell proliferation	0.00128685
GO:0002032	desensitization of G-protein coupled receptor protein signaling pathway by arrestin	0.00128685
GO:1901534	positive regulation of hematopoietic progenitor cell differentiation	0.0012971
GO:0072643	interferon-gamma secretion	0.00131931
GO:0010870	positive regulation of receptor biosynthetic process	0.00132167
GO:0019323	pentose catabolic process	0.00134328
GO:0030299	intestinal cholesterol absorption	0.0013457
GO:0051572	negative regulation of histone H3-K4 methylation	0.00134727
GO:0009750	response to fructose stimulus	0.00135371
GO:0006521	regulation of cellular amino acid metabolic process	0.00135856
GO:0030320	cellular monovalent inorganic anion homeostasis	0.00137398
GO:0097300	programmed necrotic cell death	0.00137751
GO:0007161	calcium-independent cell-matrix adhesion	0.00140551
GO:0010868	negative regulation of triglyceride biosynthetic process	0.00141163
GO:0034311	diol metabolic process	0.00146408
GO:0006978	DNA damage response, signal transduction by p53 class mediator resulting in transcription of p21 class mediator	0.00147315
GO:0043369	CD4-positive or CD8-positive, alpha-beta T cell lineage commitment	0.00147392
GO:0030859	polarized epithelial cell differentiation	0.00150477
GO:0016048	detection of temperature stimulus	0.0015218
GO:0051025	negative regulation of immunoglobulin secretion	0.00156051
GO:0002159	desmosome assembly	0.00157864
GO:0032011	ARF protein signal transduction	0.00158085
GO:0061205	paramesonephric duct development	0.00158091
GO:0090031	positive regulation of steroid hormone biosynthetic process	0.00159372
GO:0035507	regulation of myosin-light-chain-phosphatase activity	0.00161045
GO:0048268	clathrin coat assembly	0.00162066
GO:0002323	natural killer cell activation involved in immune response	0.00164434
GO:0042772	DNA damage response, signal transduction resulting in transcription	0.00164562
GO:0051645	Golgi localization	0.00165742
GO:0070257	positive regulation of mucus secretion	0.00166444
GO:2000607	negative regulation of cell proliferation involved in mesonephros development	0.00166547
GO:2000703	negative regulation of fibroblast growth factor receptor signaling pathway involved in ureteric bud formation	0.00166547
GO:2000734	negative regulation of glial cell-derived neurotrophic factor receptor signaling pathway involved in ureteric bud formation	0.00166547
GO:0003348	cardiac endothelial cell differentiation	0.00167319
GO:0090361	regulation of platelet-derived growth factor production	0.0016834
GO:0045541	negative regulation of cholesterol biosynthetic process	0.00169195
GO:0008211	glucocorticoid metabolic process	0.00175891
GO:2000393	negative regulation of lamellipodium morphogenesis	0.00176371
GO:0090481	pyrimidine nucleotide-sugar transmembrane transport	0.00177917
GO:0071803	positive regulation of podosome assembly	0.00178718
GO:2000353	positive regulation of endothelial cell apoptotic process	0.00179039
GO:0010972	negative regulation of G2/M transition of mitotic cell cycle	0.00179782
GO:0015802	basic amino acid transport	0.00181275
GO:0002934	desmosome organization	0.00182141
GO:0051657	maintenance of organelle location	0.00182233
GO:0002572	pro-T cell differentiation	0.00183429
GO:0043276	anoikis	0.00186047
GO:0032400	melanosome localization	0.00188493
GO:0043320	natural killer cell degranulation	0.00191191
GO:0006701	progesterone biosynthetic process	0.00191219
GO:0019100	male germ-line sex determination	0.00192526
GO:0010756	positive regulation of plasminogen activation	0.00193456
GO:0034380	high-density lipoprotein particle assembly	0.00194837
GO:0021773	striatal medium spiny neuron differentiation	0.00198417
GO:0031017	exocrine pancreas development	0.00204216
GO:0071469	cellular response to alkalinity	0.00205285
GO:0046511	sphinganine biosynthetic process	0.00207027
GO:0048861	leukemia inhibitory factor signaling pathway	0.00207072
GO:0002363	alpha-beta T cell lineage commitment	0.00211144
GO:0002826	negative regulation of T-helper 1 type immune response	0.00211406
GO:0090210	regulation of establishment of blood-brain barrier	0.00212273
GO:0009437	carnitine metabolic process	0.00213582
GO:0070483	detection of hypoxia	0.00215348
GO:0071763	nuclear membrane organization	0.00215731
GO:0045654	positive regulation of megakaryocyte differentiation	0.00215775
GO:0006089	lactate metabolic process	0.00219058
GO:0072107	positive regulation of ureteric bud formation	0.00219647
GO:0061418	regulation of transcription from RNA polymerase II promoter in response to hypoxia	0.00222609
GO:0043691	reverse cholesterol transport	0.0022424
GO:0045764	positive regulation of cellular amino acid metabolic process	0.00224443
GO:0044273	sulfur compound catabolic process	0.0022573
GO:2000522	positive regulation of immunological synapse formation	0.00226686
GO:2001014	regulation of skeletal muscle cell differentiation	0.00227636
GO:0010813	neuropeptide catabolic process	0.00231454
GO:0071455	cellular response to hyperoxia	0.00232389
GO:0009299	mRNA transcription	0.00232522
GO:0006808	regulation of nitrogen utilization	0.00232751
GO:0046886	positive regulation of hormone biosynthetic process	0.0023448
GO:0071380	cellular response to prostaglandin E stimulus	0.00235694
GO:1900086	positive regulation of peptidyl-tyrosine autophosphorylation	0.00237006
GO:0010512	negative regulation of phosphatidylinositol biosynthetic process	0.00243829
GO:0001765	membrane raft assembly	0.00245565
GO:0018992	germ-line sex determination	0.00250863
GO:0030264	nuclear fragmentation involved in apoptotic nuclear change	0.00250903
GO:0061184	positive regulation of dermatome development	0.0025356
GO:0071072	negative regulation of phospholipid biosynthetic process	0.00254884
GO:0003117	regulation of vasoconstriction by circulating norepinephrine	0.00258241
GO:0001777	T cell homeostatic proliferation	0.00259767
GO:0001844	protein insertion into mitochondrial membrane involved in apoptotic signaling pathway	0.00259767
GO:0032976	release of matrix enzymes from mitochondria	0.00259767
GO:1902445	regulation of mitochondrial membrane permeability involved in programmed necrotic cell death	0.00259767
GO:0072350	tricarboxylic acid metabolic process	0.00261555
GO:1902239	negative regulation of intrinsic apoptotic signaling pathway in response to osmotic stress by p53 class mediator	0.00262242
GO:2000589	regulation of metanephric mesenchymal cell migration	0.00263808
GO:0001778	plasma membrane repair	0.00264954
GO:0072049	comma-shaped body morphogenesis	0.0026773
GO:0032914	positive regulation of transforming growth factor beta1 production	0.00268022
GO:1901679	nucleotide transmembrane transport	0.00272165
GO:0006880	intracellular sequestering of iron ion	0.00275499
GO:0060178	regulation of exocyst localization	0.00279355
GO:2000981	negative regulation of inner ear receptor cell differentiation	0.00281724
GO:1900106	positive regulation of hyaluranon cable assembly	0.00282349
GO:0051023	regulation of immunoglobulin secretion	0.00283157
GO:0001886	endothelial cell morphogenesis	0.00289996
GO:0021586	pons maturation	0.00292061
GO:2000138	positive regulation of cell proliferation involved in heart morphogenesis	0.00295089
GO:0006549	isoleucine metabolic process	0.00300961
GO:2000053	regulation of Wnt receptor signaling pathway involved in dorsal/ventral axis specification	0.00302305
GO:0032401	establishment of melanosome localization	0.00307661
GO:2000705	regulation of dense core granule biogenesis	0.00307662
GO:1900004	negative regulation of serine-type endopeptidase activity	0.00310676
GO:0043134	regulation of hindgut contraction	0.00312854
GO:0009642	response to light intensity	0.00314444
GO:0006867	asparagine transport	0.0031575
GO:0015817	histidine transport	0.0031575
GO:0002313	mature B cell differentiation involved in immune response	0.00321247
GO:1902110	positive regulation of mitochondrial membrane permeability involved in apoptotic process	0.00322449
GO:0021920	regulation of transcription from RNA polymerase II promoter involved in spinal cord association neuron specification	0.00323028
GO:0070508	cholesterol import	0.00324196
GO:0002756	MyD88-independent toll-like receptor signaling pathway	0.00324735
GO:0060061	Spemann organizer formation	0.0032531
GO:0014054	positive regulation of gamma-aminobutyric acid secretion	0.00326136
GO:0007386	compartment pattern specification	0.00326382
GO:2000429	negative regulation of neutrophil aggregation	0.00327153
GO:2000469	negative regulation of peroxidase activity	0.00327153
GO:0043497	regulation of protein heterodimerization activity	0.00327786
GO:0070318	positive regulation of G0 to G1 transition	0.00333108
GO:0051904	pigment granule transport	0.00339481
GO:0032916	positive regulation of transforming growth factor beta3 production	0.00340456
GO:0071899	negative regulation of estrogen receptor binding	0.00340964
GO:0009812	flavonoid metabolic process	0.00348773
GO:0010288	response to lead ion	0.00349479
GO:2000304	positive regulation of ceramide biosynthetic process	0.00351676
GO:0060032	notochord regression	0.00352794
GO:0032615	interleukin-12 production	0.00352794
GO:0010984	regulation of lipoprotein particle clearance	0.00352932
GO:0038110	interleukin-2-mediated signaling pathway	0.00355304
GO:0003169	coronary vein morphogenesis	0.00361169
GO:0061419	positive regulation of transcription from RNA polymerase II promoter in response to hypoxia	0.00361169
GO:0002544	chronic inflammatory response	0.00364035
GO:0003349	epicardium-derived cardiac endothelial cell differentiation	0.00374156
GO:0031953	negative regulation of protein autophosphorylation	0.00379262
GO:0042339	keratan sulfate metabolic process	0.00379617
GO:0036093	germ cell proliferation	0.00383703
GO:0006166	purine ribonucleoside salvage	0.0038722
GO:0021578	hindbrain maturation	0.00388166
GO:0061217	regulation of mesonephros development	0.00389013
GO:0051389	inactivation of MAPKK activity	0.00390589
GO:0090286	cytoskeletal anchoring at nuclear membrane	0.00390673
GO:0002115	store-operated calcium entry	0.00390673
GO:0006368	transcription elongation from RNA polymerase II promoter	0.00394188
GO:0055070	copper ion homeostasis	0.00394628
GO:0042532	negative regulation of tyrosine phosphorylation of STAT protein	0.00395294
GO:0060018	astrocyte fate commitment	0.00395539
GO:2001185	regulation of CD8-positive, alpha-beta T cell activation	0.00401004
GO:0018879	biphenyl metabolic process	0.00403733
GO:0021993	initiation of neural tube closure	0.00404517
GO:0060318	definitive erythrocyte differentiation	0.00407525
GO:0051014	actin filament severing	0.00408864
GO:0021849	neuroblast division in subventricular zone	0.00408864
GO:0010872	regulation of cholesterol esterification	0.00408864
GO:0060319	primitive erythrocyte differentiation	0.00416464
GO:0010248	establishment or maintenance of transmembrane electrochemical gradient	0.00416681
GO:0001552	ovarian follicle atresia	0.004175
GO:0032375	negative regulation of cholesterol transport	0.00420038
GO:2000551	regulation of T-helper 2 cell cytokine production	0.00420752
GO:0045629	negative regulation of T-helper 2 cell differentiation	0.00424758
GO:0032912	negative regulation of transforming growth factor beta2 production	0.00428907
GO:0071681	cellular response to indole-3-methanol	0.00431339
GO:0014042	positive regulation of neuron maturation	0.00433395
GO:0032848	negative regulation of cellular pH reduction	0.00433395
GO:0043375	CD8-positive, alpha-beta T cell lineage commitment	0.00433395
GO:2000303	regulation of ceramide biosynthetic process	0.00434649
GO:0060221	retinal rod cell differentiation	0.00435217
GO:0090025	regulation of monocyte chemotaxis	0.00443563
GO:0009202	deoxyribonucleoside triphosphate biosynthetic process	0.00443867
GO:2000224	regulation of testosterone biosynthetic process	0.00451653
GO:0042268	regulation of cytolysis	0.00458429
GO:0043602	nitrate catabolic process	0.00458429
GO:0046210	nitric oxide catabolic process	0.00458429
GO:0090346	cellular organofluorine metabolic process	0.00458429
GO:0000291	nuclear-transcribed mRNA catabolic process, exonucleolytic	0.00462758
GO:0030578	PML body organization	0.00462808
GO:0050653	chondroitin sulfate proteoglycan biosynthetic process, polysaccharide chain biosynthetic process	0.00464544
GO:2000538	positive regulation of B cell chemotaxis	0.0046954
GO:0071732	cellular response to nitric oxide	0.0047421
GO:0019367	fatty acid elongation, saturated fatty acid	0.00479376
GO:0015684	ferrous iron transport	0.00480241
GO:0030200	heparan sulfate proteoglycan catabolic process	0.00481183
GO:0038161	prolactin signaling pathway	0.00482826
GO:0038018	Wnt receptor catabolic process	0.00489857
GO:0010748	negative regulation of plasma membrane long-chain fatty acid transport	0.00490318
GO:0045608	negative regulation of auditory receptor cell differentiation	0.00492729
GO:0072363	regulation of glycolysis by positive regulation of transcription from RNA polymerase II promoter	0.00498236
GO:0072366	regulation of cellular ketone metabolic process by positive regulation of transcription from RNA polymerase II promoter	0.00498236
GO:0072369	regulation of lipid transport by positive regulation of transcription from RNA polymerase II promoter	0.00498236
GO:2000210	positive regulation of anoikis	0.0049891
GO:0060697	positive regulation of phospholipid catabolic process	0.0049891
GO:0035607	fibroblast growth factor receptor signaling pathway involved in orbitofrontal cortex development	0.0050956
GO:0042744	hydrogen peroxide catabolic process	0.00510873
GO:0060754	positive regulation of mast cell chemotaxis	0.00511943
GO:0045835	negative regulation of meiosis	0.00512728
GO:0090212	negative regulation of establishment of blood-brain barrier	0.00512728
GO:0035622	intrahepatic bile duct development	0.00512728
GO:0060517	epithelial cell proliferation involved in prostatic bud elongation	0.00512728
GO:0060784	regulation of cell proliferation involved in tissue homeostasis	0.00512728
GO:0045401	positive regulation of interleukin-3 biosynthetic process	0.00513735
GO:0045425	positive regulation of granulocyte macrophage colony-stimulating factor biosynthetic process	0.00513735
GO:0002575	basophil chemotaxis	0.00517499
GO:0038190	VEGF-activated neuropilin signaling pathway	0.00517499
GO:2000110	negative regulation of macrophage apoptotic process	0.00517499
GO:0071226	cellular response to molecule of fungal origin	0.00518056
GO:2000761	positive regulation of N-terminal peptidyl-lysine acetylation	0.00523543
GO:2001016	positive regulation of skeletal muscle cell differentiation	0.00525913
GO:0032528	microvillus organization	0.00529207
GO:0044027	hypermethylation of CpG island	0.00536418
GO:0048554	positive regulation of metalloenzyme activity	0.00536599
GO:0010693	negative regulation of alkaline phosphatase activity	0.00537839
GO:0050861	positive regulation of B cell receptor signaling pathway	0.00543265
GO:0032069	regulation of nuclease activity	0.0054585
GO:0006700	C21-steroid hormone biosynthetic process	0.0054797
GO:0043314	negative regulation of neutrophil degranulation	0.00548752
GO:0003032	detection of oxygen	0.00549049
GO:0018894	dibenzo-p-dioxin metabolic process	0.00557338
GO:0046398	UDP-glucuronate metabolic process	0.00557819
GO:0046060	dATP metabolic process	0.0055887
GO:0010889	regulation of sequestering of triglyceride	0.00559066
GO:0007371	ventral midline determination	0.00559759
GO:0060248	detection of cell density by contact stimulus involved in contact inhibition	0.00559759
GO:0072285	mesenchymal to epithelial transition involved in metanephric renal vesicle formation	0.00559759
GO:0097345	mitochondrial outer membrane permeabilization	0.0056774
GO:1901533	negative regulation of hematopoietic progenitor cell differentiation	0.00573675
GO:0019049	evasion or tolerance of host defenses by virus	0.00576429
GO:0033080	immature T cell proliferation in thymus	0.00583899
GO:0061369	negative regulation of testicular blood vessel morphogenesis	0.00583899
GO:2000066	positive regulation of cortisol biosynthetic process	0.00583899
GO:2000225	negative regulation of testosterone biosynthetic process	0.00583899
GO:0022009	central nervous system vasculogenesis	0.0059159
GO:0070681	glutaminyl-tRNAGln biosynthesis via transamidation	0.00595067
GO:2000354	regulation of ovarian follicle development	0.00597593
GO:0042228	interleukin-8 biosynthetic process	0.00598376
GO:0007181	transforming growth factor beta receptor complex assembly	0.006011
GO:0034263	autophagy in response to ER overload	0.006011
GO:0010825	positive regulation of centrosome duplication	0.00605611
GO:0033561	regulation of water loss via skin	0.00615703
GO:0006924	activation-induced cell death of T cells	0.00621152
GO:0019509	L-methionine salvage from methylthioadenosine	0.00623031
GO:0002082	regulation of oxidative phosphorylation	0.00624162
GO:0071073	positive regulation of phospholipid biosynthetic process	0.00624314
GO:0032910	regulation of transforming growth factor beta3 production	0.00628016
GO:0072124	regulation of glomerular mesangial cell proliferation	0.00636189
GO:0033274	response to vitamin B2	0.00637314
GO:0090140	regulation of mitochondrial fission	0.0063813
GO:0006878	cellular copper ion homeostasis	0.00638365
GO:2000392	regulation of lamellipodium morphogenesis	0.0064227
GO:0097154	GABAergic neuron differentiation	0.00645156
GO:0032571	response to vitamin K	0.0064588
GO:0072711	cellular response to hydroxyurea	0.00654908
GO:0032239	regulation of nucleobase-containing compound transport	0.00659614
GO:0032048	cardiolipin metabolic process	0.0066479
GO:0060290	transdifferentiation	0.00667344
GO:1902175	regulation of intrinsic apoptotic signaling pathway in response to oxidative stress	0.00669252
GO:0014056	regulation of acetylcholine secretion, neurotransmission	0.00669866
GO:0060683	regulation of branching involved in salivary gland morphogenesis by epithelial-mesenchymal signaling	0.00674701
GO:0080144	amino acid homeostasis	0.00676601
GO:0034349	glial cell apoptotic process	0.00682731
GO:0061113	pancreas morphogenesis	0.00683198
GO:0038165	oncostatin-M-mediated signaling pathway	0.00687078
GO:0014834	satellite cell maintenance involved in skeletal muscle regeneration	0.00693819
GO:0030214	hyaluronan catabolic process	0.00697618
GO:1900224	positive regulation of nodal signaling pathway involved in determination of lateral mesoderm left/right asymmetry	0.00699013
GO:0072061	inner medullary collecting duct development	0.00699065
GO:0015705	iodide transport	0.00703204
GO:2000570	positive regulation of T-helper 2 cell activation	0.00708378
GO:0018298	protein-chromophore linkage	0.00708584
GO:0033026	negative regulation of mast cell apoptotic process	0.00719683
GO:0032471	reduction of endoplasmic reticulum calcium ion concentration	0.00721877
GO:0045908	negative regulation of vasodilation	0.00725549
GO:0006667	sphinganine metabolic process	0.00727999
GO:0000054	ribosomal subunit export from nucleus	0.00736782
GO:0019530	taurine metabolic process	0.00743
GO:0006658	phosphatidylserine metabolic process	0.00749392
GO:2001206	positive regulation of osteoclast development	0.00749739
GO:1901313	positive regulation of gene expression involved in extracellular matrix organization	0.00762087
GO:0030091	protein repair	0.00762604
GO:0031584	activation of phospholipase D activity	0.00764271
GO:0060014	granulosa cell differentiation	0.00766197
GO:0045988	negative regulation of striated muscle contraction	0.00769494
GO:2000553	positive regulation of T-helper 2 cell cytokine production	0.00770305
GO:0014029	neural crest formation	0.00779599
GO:0032637	interleukin-8 production	0.00782953
GO:0045726	positive regulation of integrin biosynthetic process	0.00812692
GO:0035947	regulation of gluconeogenesis by regulation of transcription from RNA polymerase II promoter	0.00818642
GO:2000272	negative regulation of receptor activity	0.00819332
GO:0031987	locomotion involved in locomotory behavior	0.00820261
GO:0042666	negative regulation of ectodermal cell fate specification	0.00832477
GO:0035520	monoubiquitinated protein deubiquitination	0.00833607
GO:0070836	caveola assembly	0.00836157
GO:0010803	regulation of tumor necrosis factor-mediated signaling pathway	0.00836157
GO:0018964	propylene metabolic process	0.00836829
GO:0042126	nitrate metabolic process	0.00845842
GO:0061087	positive regulation of histone H3-K27 methylation	0.00845842
GO:0010085	polarity specification of proximal/distal axis	0.00849478
GO:0002238	response to molecule of fungal origin	0.00851044
GO:0018101	protein citrullination	0.00851434
GO:0002553	histamine secretion by mast cell	0.00851758
GO:0032227	negative regulation of synaptic transmission, dopaminergic	0.00851831
GO:0044539	long-chain fatty acid import	0.00852547
GO:0032277	negative regulation of gonadotropin secretion	0.00854803
GO:0035659	Wnt receptor signaling pathway involved in wound healing, spreading of epidermal cells	0.00859796
GO:1902219	negative regulation of intrinsic apoptotic signaling pathway in response to osmotic stress	0.00860424
GO:0071800	podosome assembly	0.00868108
GO:0072076	nephrogenic mesenchyme development	0.00869109
GO:0008626	granzyme-mediated apoptotic signaling pathway	0.00869447
GO:2001162	positive regulation of histone H3-K79 methylation	0.0086964
GO:2001204	regulation of osteoclast development	0.00874679
GO:0070120	ciliary neurotrophic factor-mediated signaling pathway	0.00878904
GO:0060534	trachea cartilage development	0.00890875
GO:0042853	L-alanine catabolic process	0.00896704
GO:0018158	protein oxidation	0.00903896
GO:1901029	negative regulation of mitochondrial outer membrane permeabilization	0.00906086
GO:0090237	regulation of arachidonic acid secretion	0.00915998
GO:0010896	regulation of triglyceride catabolic process	0.00918
GO:0090336	positive regulation of brown fat cell differentiation	0.00918758
GO:0036289	peptidyl-serine autophosphorylation	0.00921701
GO:0032474	otolith morphogenesis	0.00926355
GO:0044209	AMP salvage	0.00928796
GO:0032800	receptor biosynthetic process	0.00936889
GO:0021882	regulation of transcription from RNA polymerase II promoter involved in forebrain neuron fate commitment	0.00940286
GO:0021893	cerebral cortex GABAergic interneuron fate commitment	0.00940286
GO:0030575	nuclear body organization	0.0094245
GO:0000056	ribosomal small subunit export from nucleus	0.00949299
GO:0045402	regulation of interleukin-4 biosynthetic process	0.00950017
GO:0032000	positive regulation of fatty acid beta-oxidation	0.009507
GO:0022027	interkinetic nuclear migration	0.00954557
GO:0050701	interleukin-1 secretion	0.00960682
GO:0035602	fibroblast growth factor receptor signaling pathway involved in negative regulation of apoptotic process in bone marrow	0.0096478
GO:0035603	fibroblast growth factor receptor signaling pathway involved in hemopoiesis	0.0096478
GO:0035604	fibroblast growth factor receptor signaling pathway involved in positive regulation of cell proliferation in bone marrow	0.0096478
GO:0060365	coronal suture morphogenesis	0.0096478
GO:0046386	deoxyribose phosphate catabolic process	0.00968646
GO:0015074	DNA integration	0.00972813
GO:0090197	positive regulation of chemokine secretion	0.00984539
GO:0048319	axial mesoderm morphogenesis	0.00986178
GO:0002439	chronic inflammatory response to antigenic stimulus	0.00986178
GO:0006524	alanine catabolic process	0.0100203
GO:0032484	Ral protein signal transduction	0.0100565
GO:0038115	chemokine (C-C motif) ligand 19 signaling pathway	0.0100565
GO:0038116	chemokine (C-C motif) ligand 21 signaling pathway	0.0100565
GO:0097022	lymphocyte migration into lymph node	0.0100565
GO:2000526	positive regulation of glycoprotein biosynthetic process involved in immunological synapse formation	0.0100565
GO:0097374	sensory neuron axon guidance	0.0101369
GO:0090026	positive regulation of monocyte chemotaxis	0.0102458
GO:0038063	collagen-activated tyrosine kinase receptor signaling pathway	0.0102709
GO:1900127	positive regulation of hyaluronan biosynthetic process	0.0102929
GO:0061316	canonical Wnt receptor signaling pathway involved in heart development	0.0102958
GO:2001057	reactive nitrogen species metabolic process	0.0104048
GO:0032329	serine transport	0.0104195
GO:0046884	follicle-stimulating hormone secretion	0.0104241
GO:0035669	TRAM-dependent toll-like receptor 4 signaling pathway	0.0104826
GO:0010499	proteasomal ubiquitin-independent protein catabolic process	0.0104874
GO:0060397	JAK-STAT cascade involved in growth hormone signaling pathway	0.0104955
GO:0043983	histone H4-K12 acetylation	0.0105914
GO:0006551	leucine metabolic process	0.01066
GO:0010891	negative regulation of sequestering of triglyceride	0.0106842
GO:0060084	synaptic transmission involved in micturition	0.0107286
GO:0071638	negative regulation of monocyte chemotactic protein-1 production	0.0107432
GO:0048263	determination of dorsal identity	0.0108226
GO:0032780	negative regulation of ATPase activity	0.010823
GO:0043301	negative regulation of leukocyte degranulation	0.0110202
GO:0002930	trabecular meshwork development	0.011024
GO:0061140	lung secretory cell differentiation	0.0111269
GO:1901250	negative regulation of lung goblet cell differentiation	0.0111269
GO:0050702	interleukin-1 beta secretion	0.0112806
GO:0071880	adenylate cyclase-activating adrenergic receptor signaling pathway	0.0114098
GO:2000343	positive regulation of chemokine (C-X-C motif) ligand 2 production	0.0114697
GO:0038027	apolipoprotein A-I-mediated signaling pathway	0.0114847
GO:0010045	response to nickel cation	0.0115646
GO:0042095	interferon-gamma biosynthetic process	0.0115668
GO:0042590	antigen processing and presentation of exogenous peptide antigen via MHC class I	0.0115755
GO:0034201	response to oleic acid	0.0116689
GO:0046022	positive regulation of transcription from RNA polymerase II promoter during mitosis	0.0116828
GO:0016056	rhodopsin mediated signaling pathway	0.0117349
GO:0035581	sequestering of extracellular ligand from receptor	0.0117541
GO:0050965	detection of temperature stimulus involved in sensory perception of pain	0.0118157
GO:0032482	Rab protein signal transduction	0.0118832
GO:2000341	regulation of chemokine (C-X-C motif) ligand 2 production	0.0119218
GO:0070668	positive regulation of mast cell proliferation	0.0119729
GO:0035633	maintenance of blood-brain barrier	0.0119946
GO:0090271	positive regulation of fibroblast growth factor production	0.0119946
GO:0090362	positive regulation of platelet-derived growth factor production	0.0119946
GO:0060948	cardiac vascular smooth muscle cell development	0.0120007
GO:0032696	negative regulation of interleukin-13 production	0.0121762
GO:0060482	lobar bronchus development	0.0123128
GO:0061302	smooth muscle cell-matrix adhesion	0.0124511
GO:0050655	dermatan sulfate proteoglycan metabolic process	0.0124866
GO:2000425	regulation of apoptotic cell clearance	0.0127279
GO:0071678	olfactory bulb axon guidance	0.0127972
GO:0072134	nephrogenic mesenchyme morphogenesis	0.012975
GO:0060700	regulation of ribonuclease activity	0.0130143
GO:0019372	lipoxygenase pathway	0.0130651
GO:0010899	regulation of phosphatidylcholine catabolic process	0.0131015
GO:0071332	cellular response to fructose stimulus	0.0132646
GO:0046671	negative regulation of retinal cell programmed cell death	0.0133432
GO:0045897	positive regulation of transcription during mitosis	0.0133988
GO:0031125	rRNA 3'-end processing	0.0134284
GO:0051124	synaptic growth at neuromuscular junction	0.0134891
GO:0032792	negative regulation of CREB transcription factor activity	0.0135274
GO:0035814	negative regulation of renal sodium excretion	0.0136408
GO:0060375	regulation of mast cell differentiation	0.013798
GO:0060535	trachea cartilage morphogenesis	0.0138315
GO:1990108	protein linear deubiquitination	0.0139016
GO:0001835	blastocyst hatching	0.0140181
GO:0009265	2'-deoxyribonucleotide biosynthetic process	0.014056
GO:0006598	polyamine catabolic process	0.0140594
GO:1902263	apoptotic process involved in embryonic digit morphogenesis	0.0142207
GO:0019276	UDP-N-acetylgalactosamine metabolic process	0.0143452
GO:0051561	elevation of mitochondrial calcium ion concentration	0.0144723
GO:0060598	dichotomous subdivision of terminal units involved in mammary gland duct morphogenesis	0.014481
GO:0072014	proximal tubule development	0.0145676
GO:0007296	vitellogenesis	0.0145676
GO:0035782	mature natural killer cell chemotaxis	0.0145676
GO:0071663	positive regulation of granzyme B production	0.0145676
GO:2000513	positive regulation of granzyme A production	0.0145676
GO:2000518	negative regulation of T-helper 1 cell activation	0.0145676
GO:2000556	positive regulation of T-helper 1 cell cytokine production	0.0145676
GO:2000558	positive regulation of immunoglobulin production in mucosal tissue	0.0145676
GO:2000562	negative regulation of CD4-positive, alpha-beta T cell proliferation	0.0145676
GO:2000563	positive regulation of CD4-positive, alpha-beta T cell proliferation	0.0145676
GO:2000566	positive regulation of CD8-positive, alpha-beta T cell proliferation	0.0145676
GO:0071786	endoplasmic reticulum tubular network organization	0.0146167
GO:0000055	ribosomal large subunit export from nucleus	0.0147759
GO:0007225	patched ligand maturation	0.0148729
GO:0042941	D-alanine transport	0.0148731
GO:0042942	D-serine transport	0.0148731
GO:0002309	T cell proliferation involved in immune response	0.0149824
GO:1900118	negative regulation of execution phase of apoptosis	0.0151517
GO:0045423	regulation of granulocyte macrophage colony-stimulating factor biosynthetic process	0.0152432
GO:1900169	regulation of glucocorticoid mediated signaling pathway	0.0152991
GO:0043482	cellular pigment accumulation	0.0153012
GO:0010561	negative regulation of glycoprotein biosynthetic process	0.0154406
GO:0000255	allantoin metabolic process	0.0154854
GO:0090170	regulation of Golgi inheritance	0.0154942
GO:0016332	establishment or maintenance of polarity of embryonic epithelium	0.0155665
GO:0072060	outer medullary collecting duct development	0.0155665
GO:2001045	negative regulation of integrin-mediated signaling pathway	0.0155772
GO:0006175	dATP biosynthetic process	0.0157913
GO:0090324	negative regulation of oxidative phosphorylation	0.01605
GO:0010624	regulation of Schwann cell proliferation	0.0160662
GO:0010446	response to alkalinity	0.0160724
GO:0072174	metanephric tubule formation	0.016078
GO:1900125	regulation of hyaluronan biosynthetic process	0.0161996
GO:0071461	cellular response to redox state	0.0162664
GO:0015874	norepinephrine transport	0.0163383
GO:0038101	sequestering of nodal from receptor via nodal binding	0.0167989
GO:1900146	negative regulation of nodal signaling pathway involved in determination of left/right asymmetry	0.0167989
GO:0051900	regulation of mitochondrial depolarization	0.0169465
GO:0052746	inositol phosphorylation	0.017021
GO:0046835	carbohydrate phosphorylation	0.0170617
GO:0010983	positive regulation of high-density lipoprotein particle clearance	0.017102
GO:0032242	regulation of nucleoside transport	0.017123
GO:2001303	lipoxin A4 biosynthetic process	0.0173814
GO:0042732	D-xylose metabolic process	0.0173899
GO:0071377	cellular response to glucagon stimulus	0.0173928
GO:0060699	regulation of endoribonuclease activity	0.017408
GO:0060735	regulation of eIF2 alpha phosphorylation by dsRNA	0.017408
GO:1900163	positive regulation of phospholipid scramblase activity	0.0174433
GO:2000753	positive regulation of glucosylceramide catabolic process	0.0174433
GO:2000755	positive regulation of sphingomyelin catabolic process	0.0174433
GO:0072757	cellular response to camptothecin	0.0174621
GO:0021509	roof plate formation	0.0174804
GO:2001051	positive regulation of tendon cell differentiation	0.0174804
GO:0010523	negative regulation of calcium ion transport into cytosol	0.0176766
GO:0051958	methotrexate transport	0.0176826
GO:0010873	positive regulation of cholesterol esterification	0.0176828
GO:0036003	positive regulation of transcription from RNA polymerase II promoter in response to stress	0.0177829
GO:0060555	activation of necroptosis by extracellular signals	0.0178079
GO:0036250	peroxisome transport along microtubule	0.0178191
GO:0044721	protein import into peroxisome matrix, substrate release	0.0178191
GO:1901094	negative regulation of protein homotetramerization	0.0178191
GO:0033025	regulation of mast cell apoptotic process	0.017878
GO:0030237	female sex determination	0.0186172
GO:0033595	response to genistein	0.018623
GO:2000668	regulation of dendritic cell apoptotic process	0.0186608
GO:0033037	polysaccharide localization	0.0189118
GO:0045332	phospholipid translocation	0.0189282
GO:0038112	interleukin-8-mediated signaling pathway	0.0189417
GO:0010992	ubiquitin homeostasis	0.0190865
GO:0050746	regulation of lipoprotein metabolic process	0.0191315
GO:0047484	regulation of response to osmotic stress	0.019357
GO:0090245	axis elongation involved in somitogenesis	0.019357
GO:0043153	entrainment of circadian clock by photoperiod	0.01965
GO:2001179	regulation of interleukin-10 secretion	0.019667
GO:0006000	fructose metabolic process	0.0197548
GO:0072125	negative regulation of glomerular mesangial cell proliferation	0.0197664
GO:2001269	positive regulation of cysteine-type endopeptidase activity involved in apoptotic signaling pathway	0.0197933
GO:2000019	negative regulation of male gonad development	0.0198137
GO:0032682	negative regulation of chemokine production	0.0199136
GO:2000623	negative regulation of nuclear-transcribed mRNA catabolic process, nonsense-mediated decay	0.019942
GO:0010982	regulation of high-density lipoprotein particle clearance	0.0199761
GO:0019417	sulfur oxidation	0.0200484
GO:0010849	regulation of proton-transporting ATPase activity, rotational mechanism	0.0200886
GO:0019284	L-methionine biosynthetic process from S-adenosylmethionine	0.0201483
GO:2000707	positive regulation of dense core granule biogenesis	0.0202898
GO:0051122	hepoxilin biosynthetic process	0.0202898
GO:0061310	canonical Wnt receptor signaling pathway involved in cardiac neural crest cell differentiation involved in heart development	0.0202898
GO:2000055	positive regulation of Wnt receptor signaling pathway involved in dorsal/ventral axis specification	0.0202898
GO:2000149	negative regulation of planar cell polarity pathway involved in ventricular septum morphogenesis	0.0202898
GO:2000151	negative regulation of planar cell polarity pathway involved in cardiac muscle tissue morphogenesis	0.0202898
GO:2000162	negative regulation of planar cell polarity pathway involved in cardiac right atrium morphogenesis	0.0202898
GO:2000164	negative regulation of planar cell polarity pathway involved in outflow tract morphogenesis	0.0202898
GO:2000166	negative regulation of planar cell polarity pathway involved in pericardium morphogenesis	0.0202898
GO:2000168	negative regulation of planar cell polarity pathway involved in neural tube closure	0.0202898
GO:0061086	negative regulation of histone H3-K27 methylation	0.0204284
GO:0010792	DNA double-strand break processing involved in repair via single-strand annealing	0.0205023
GO:0036179	osteoclast maturation	0.0207474
GO:0097187	dentinogenesis	0.0207474
GO:2000323	negative regulation of glucocorticoid receptor signaling pathway	0.0207474
GO:0044206	UMP salvage	0.0207979
GO:0032075	positive regulation of nuclease activity	0.0209305
GO:0019858	cytosine metabolic process	0.0209772
GO:2000427	positive regulation of apoptotic cell clearance	0.0211042
GO:0007228	positive regulation of hh target transcription factor activity	0.02115
GO:0045415	negative regulation of interleukin-8 biosynthetic process	0.0211554
GO:1900015	regulation of cytokine production involved in inflammatory response	0.0211705
GO:0043243	positive regulation of protein complex disassembly	0.0212396
GO:0032714	negative regulation of interleukin-5 production	0.0213055
GO:0046360	2-oxobutyrate biosynthetic process	0.0213309
GO:0097049	motor neuron apoptotic process	0.0216132
GO:0051643	endoplasmic reticulum localization	0.0216449
GO:0009264	deoxyribonucleotide catabolic process	0.0216598
GO:0003257	positive regulation of transcription from RNA polymerase II promoter involved in myocardial precursor cell differentiation	0.0217371
GO:0090177	establishment of planar polarity involved in neural tube closure	0.0218159
GO:2001046	positive regulation of integrin-mediated signaling pathway	0.0218784
GO:0045404	positive regulation of interleukin-4 biosynthetic process	0.0219099
GO:0002885	positive regulation of hypersensitivity	0.0219269
GO:2000974	negative regulation of pro-B cell differentiation	0.0221164
GO:0030050	vesicle transport along actin filament	0.0221273
GO:0046931	pore complex assembly	0.0222006
GO:0003108	negative regulation of the force of heart contraction by chemical signal	0.0222006
GO:0003420	regulation of growth plate cartilage chondrocyte proliferation	0.0222595
GO:0002085	inhibition of neuroepithelial cell differentiation	0.022636
GO:0072610	interleukin-12 secretion	0.023037
GO:0006550	isoleucine catabolic process	0.0230385
GO:0001694	histamine biosynthetic process	0.0230802
GO:0015884	folic acid transport	0.0231275
GO:0031115	negative regulation of microtubule polymerization	0.0233715
GO:0042518	negative regulation of tyrosine phosphorylation of Stat3 protein	0.0233887
GO:0016081	synaptic vesicle docking involved in exocytosis	0.0235386
GO:0032803	regulation of low-density lipoprotein particle receptor catabolic process	0.0236988
GO:0052150	modulation by symbiont of host apoptotic process	0.0236988
GO:0060154	cellular process regulating host cell cycle in response to virus	0.0236988
GO:0032049	cardiolipin biosynthetic process	0.0237201
GO:0035279	mRNA cleavage involved in gene silencing by miRNA	0.0237347
GO:0030719	P granule organization	0.0238749
GO:0035878	nail development	0.0240668
GO:0060376	positive regulation of mast cell differentiation	0.0240727
GO:0072367	regulation of lipid transport by regulation of transcription from RNA polymerase II promoter	0.0241636
GO:0097296	activation of cysteine-type endopeptidase activity involved in apoptotic signaling pathway	0.0241636
GO:0016561	protein import into peroxisome matrix, translocation	0.0241636
GO:0043128	positive regulation of 1-phosphatidylinositol 4-kinase activity	0.0243859
GO:0050665	hydrogen peroxide biosynthetic process	0.0244656
GO:0060454	positive regulation of gastric acid secretion	0.0245114
GO:0043615	astrocyte cell migration	0.0245114
GO:0006294	nucleotide-excision repair, preincision complex assembly	0.024523
GO:0006620	posttranslational protein targeting to membrane	0.0245519
GO:2000402	negative regulation of lymphocyte migration	0.0245847
GO:0071529	cementum mineralization	0.0246746
GO:0006987	activation of signaling protein activity involved in unfolded protein response	0.0249694
GO:0071985	multivesicular body sorting pathway	0.0249993
GO:2001267	regulation of cysteine-type endopeptidase activity involved in apoptotic signaling pathway	0.0251981
GO:0034146	toll-like receptor 5 signaling pathway	0.0252923
GO:1900108	negative regulation of nodal signaling pathway	0.0255482
GO:0051795	positive regulation of catagen	0.0255704
GO:0015808	L-alanine transport	0.0255815
GO:0010626	negative regulation of Schwann cell proliferation	0.0256635
GO:0018963	phthalate metabolic process	0.0256915
GO:0030953	astral microtubule organization	0.0257099
GO:0021858	GABAergic neuron differentiation in basal ganglia	0.0260457
GO:0046929	negative regulation of neurotransmitter secretion	0.026142
GO:0046208	spermine catabolic process	0.0262211
GO:0030042	actin filament depolymerization	0.0262268
GO:0060333	interferon-gamma-mediated signaling pathway	0.026236
GO:0032968	positive regulation of transcription elongation from RNA polymerase II promoter	0.0264948
GO:0006654	phosphatidic acid biosynthetic process	0.026962
GO:2001187	positive regulation of CD8-positive, alpha-beta T cell activation	0.026962
GO:0002098	tRNA wobble uridine modification	0.0270945
GO:0090270	regulation of fibroblast growth factor production	0.0272436
GO:0002457	T cell antigen processing and presentation	0.0272571
GO:0010477	response to sulfur dioxide	0.0272571
GO:0002316	follicular B cell differentiation	0.0272698
GO:0035963	cellular response to interleukin-13	0.0274193
GO:0001660	fever generation	0.0277105
GO:0072053	renal inner medulla development	0.0277554
GO:0030223	neutrophil differentiation	0.0280643
GO:1901228	positive regulation of transcription from RNA polymerase II promoter involved in heart development	0.0280936
GO:0034124	regulation of MyD88-dependent toll-like receptor signaling pathway	0.0281885
GO:0009151	purine deoxyribonucleotide metabolic process	0.0282405
GO:0032859	activation of Ral GTPase activity	0.0283702
GO:0021898	commitment of multipotent stem cells to neuronal lineage in forebrain	0.0284488
GO:0032902	nerve growth factor production	0.0290111
GO:0070837	dehydroascorbic acid transport	0.029134
GO:0048818	positive regulation of hair follicle maturation	0.0292161
GO:0019050	suppression by virus of host apoptotic process	0.0292161
GO:0071243	cellular response to arsenic-containing substance	0.0292391
GO:0010986	positive regulation of lipoprotein particle clearance	0.0293404
GO:0043312	neutrophil degranulation	0.0293587
GO:0071544	diphosphoinositol polyphosphate catabolic process	0.0298257
GO:0019068	virion assembly	0.0299058
GO:2001245	regulation of phosphatidylcholine biosynthetic process	0.0301571
GO:0051238	sequestering of metal ion	0.030215
GO:0097012	response to granulocyte macrophage colony-stimulating factor stimulus	0.030255
GO:0050916	sensory perception of sweet taste	0.0304986
GO:0021501	prechordal plate formation	0.0305651
GO:0021547	midbrain-hindbrain boundary initiation	0.0305651
GO:0060155	platelet dense granule organization	0.030636
GO:0038083	peptidyl-tyrosine autophosphorylation	0.0307367
GO:0017143	insecticide metabolic process	0.0307552
GO:0036323	vascular endothelial growth factor receptor-1 signaling pathway	0.0312308
GO:0006660	phosphatidylserine catabolic process	0.0315563
GO:0060404	axonemal microtubule depolymerization	0.0319751
GO:0070462	plus-end specific microtubule depolymerization	0.0319751
GO:0002347	response to tumor cell	0.0323916
GO:2000510	positive regulation of dendritic cell chemotaxis	0.0327093
GO:0030970	retrograde protein transport, ER to cytosol	0.0327272
GO:0045187	regulation of circadian sleep/wake cycle, sleep	0.0328451
GO:0009949	polarity specification of anterior/posterior axis	0.03287
GO:0048561	establishment of organ orientation	0.03287
GO:0010668	ectodermal cell differentiation	0.0330561
GO:0046865	terpenoid transport	0.0332766
GO:0031915	positive regulation of synaptic plasticity	0.0333357
GO:0006600	creatine metabolic process	0.0334558
GO:2000277	positive regulation of oxidative phosphorylation uncoupler activity	0.0335813
GO:0009794	regulation of mitotic cell cycle, embryonic	0.0336443
GO:0034435	cholesterol esterification	0.0340266
GO:0045338	farnesyl diphosphate metabolic process	0.0343537
GO:0021588	cerebellum formation	0.0343948
GO:0022004	midbrain-hindbrain boundary maturation during brain development	0.0343948
GO:0000448	cleavage in ITS2 between 5.8S rRNA and LSU-rRNA of tricistronic rRNA transcript (SSU-rRNA, 5.8S rRNA, LSU-rRNA)	0.0345317
GO:0001555	oocyte growth	0.0346073
GO:0097021	lymphocyte migration into lymphoid organs	0.0348528
GO:2000346	negative regulation of hepatocyte proliferation	0.0348859
GO:2000639	negative regulation of SREBP signaling pathway	0.0348859
GO:0015809	arginine transport	0.0349481
GO:2000674	regulation of type B pancreatic cell apoptotic process	0.0350286
GO:0042178	xenobiotic catabolic process	0.0354275
GO:0010985	negative regulation of lipoprotein particle clearance	0.0355604
GO:0033211	adiponectin-mediated signaling pathway	0.0355677
GO:0010871	negative regulation of receptor biosynthetic process	0.0357641
GO:0044314	protein K27-linked ubiquitination	0.0357757
GO:0032241	positive regulation of nucleobase-containing compound transport	0.0358917
GO:0040030	regulation of molecular function, epigenetic	0.0360556
GO:0021678	third ventricle development	0.03616
GO:0003190	atrioventricular valve formation	0.03629
GO:2001031	positive regulation of cellular glucuronidation	0.0367162
GO:0085032	modulation by symbiont of host I-kappaB kinase/NF-kappaB cascade	0.0367192
GO:0042985	negative regulation of amyloid precursor protein biosynthetic process	0.0368006
GO:0014028	notochord formation	0.0368299
GO:2000978	negative regulation of forebrain neuron differentiation	0.0368299
GO:2000672	negative regulation of motor neuron apoptotic process	0.0372485
GO:0002882	positive regulation of chronic inflammatory response to non-antigenic stimulus	0.0374102
GO:0021722	superior olivary nucleus maturation	0.0374403
GO:0006360	transcription from RNA polymerase I promoter	0.0375753
GO:0055118	negative regulation of cardiac muscle contraction	0.0375929
GO:0038145	macrophage colony-stimulating factor signaling pathway	0.0377021
GO:0006423	cysteinyl-tRNA aminoacylation	0.0377371
GO:0046689	response to mercury ion	0.0378368
GO:0032349	positive regulation of aldosterone biosynthetic process	0.0381429
GO:0060352	cell adhesion molecule production	0.0385011
GO:0070237	positive regulation of activation-induced cell death of T cells	0.03861
GO:0033129	positive regulation of histone phosphorylation	0.0392944
GO:0051409	response to nitrosative stress	0.0393116
GO:0060554	activation of necroptosis of activated-T cells	0.0397553
GO:0035691	macrophage migration inhibitory factor signaling pathway	0.0401652
GO:0050713	negative regulation of interleukin-1 beta secretion	0.0402449
GO:0006689	ganglioside catabolic process	0.040784
GO:0035459	cargo loading into vesicle	0.0409125
GO:0071340	skeletal muscle acetylcholine-gated channel clustering	0.0409893
GO:0032763	regulation of mast cell cytokine production	0.0410714
GO:1901219	regulation of cardiac chamber morphogenesis	0.0412686
GO:2000670	positive regulation of dendritic cell apoptotic process	0.0413031
GO:0009215	purine deoxyribonucleoside triphosphate metabolic process	0.0413457
GO:0072262	metanephric glomerular mesangial cell proliferation involved in metanephros development	0.0420104
GO:1900477	negative regulation of G1/S transition of mitotic cell cycle by negative regulation of transcription from RNA polymerase II promoter	0.0420222
GO:0071316	cellular response to nicotine	0.042157
GO:0046475	glycerophospholipid catabolic process	0.042157
GO:0045919	positive regulation of cytolysis	0.0424009
GO:0051901	positive regulation of mitochondrial depolarization	0.0425052
GO:0002091	negative regulation of receptor internalization	0.04257
GO:2000275	regulation of oxidative phosphorylation uncoupler activity	0.0431653
GO:0051563	smooth endoplasmic reticulum calcium ion homeostasis	0.0434504
GO:0015734	taurine transport	0.0435041
GO:0060335	positive regulation of interferon-gamma-mediated signaling pathway	0.0435442
GO:0031064	negative regulation of histone deacetylation	0.043675
GO:0071166	ribonucleoprotein complex localization	0.0437333
GO:2001273	regulation of glucose import in response to insulin stimulus	0.0437399
GO:0000305	response to oxygen radical	0.0437416
GO:0010107	potassium ion import	0.043759
GO:0070172	positive regulation of tooth mineralization	0.0444497
GO:0006127	glycerophosphate shuttle	0.0447889
GO:0015794	glycerol-3-phosphate transport	0.0447889
GO:0048382	mesendoderm development	0.0452093
GO:0045918	negative regulation of cytolysis	0.0454235
GO:2000675	negative regulation of type B pancreatic cell apoptotic process	0.0456132
GO:1901751	leukotriene A4 metabolic process	0.0458207
GO:2001306	lipoxin B4 biosynthetic process	0.0458207
GO:0002357	defense response to tumor cell	0.0459289
GO:0042323	negative regulation of circadian sleep/wake cycle, non-REM sleep	0.0461535
GO:0070256	negative regulation of mucus secretion	0.0461535
GO:0007035	vacuolar acidification	0.0461535
GO:0010388	cullin deneddylation	0.0463686
GO:2001247	positive regulation of phosphatidylcholine biosynthetic process	0.0464123
GO:0045188	regulation of circadian sleep/wake cycle, non-REM sleep	0.0465797
GO:0048073	regulation of eye pigmentation	0.0465797
GO:0006922	cleavage of lamin involved in execution phase of apoptosis	0.046638
GO:0038066	p38MAPK cascade	0.0473017
GO:0097011	cellular response to granulocyte macrophage colony-stimulating factor stimulus	0.0473108
GO:0032202	telomere assembly	0.0473186
GO:0031662	positive regulation of cyclin-dependent protein serine/threonine kinase activity involved in G2/M transition of mitotic cell cycle	0.0473757
GO:0032804	negative regulation of low-density lipoprotein particle receptor catabolic process	0.0474284
GO:0097501	stress response to metal ion	0.0479048
GO:0050917	sensory perception of umami taste	0.04849
GO:0034227	tRNA thio-modification	0.0485429
GO:0031161	phosphatidylinositol catabolic process	0.0486153
GO:0010898	positive regulation of triglyceride catabolic process	0.048927
GO:0072110	glomerular mesangial cell proliferation	0.0489415
GO:2000744	positive regulation of anterior head development	0.048986

## Sheet: C4_MsigDb_signifcant
ID	name	Binom_Adjp_BH
KEGG_CHRONIC_MYELOID_LEUKEMIA	Chronic myeloid leukemia	6.85398e-14
PID_VEGFR1_2_PATHWAY	Signaling events mediated by VEGFR1 and VEGFR2	6.50359e-13
BIOCARTA_IL2RB_PATHWAY	IL-2 Receptor Beta Chain in T cell Activation	8.7002e-12
REACTOME_SIGNALING_BY_TGF_BETA_RECEPTOR_COMPLEX	Genes involved in Signaling by TGF-beta Receptor Complex	4.24984e-11
KEGG_ENDOMETRIAL_CANCER	Endometrial cancer	6.31325e-11
PID_IL2_1PATHWAY	IL2-mediated signaling events	9.3434e-11
KEGG_THYROID_CANCER	Thyroid cancer	9.3434e-11
BIOCARTA_CTCF_PATHWAY	CTCF: First Multivalent Nuclear Factor	1.33633e-10
BIOCARTA_ARF_PATHWAY	Tumor Suppressor Arf Inhibits Ribosomal Biogenesis	1.33633e-10
BIOCARTA_GLEEVEC_PATHWAY	Inhibition of Cellular Proliferation by Gleevec	1.43064e-09
BIOCARTA_TCR_PATHWAY	T Cell Receptor Signaling Pathway	2.45742e-09
SIG_BCR_SIGNALING_PATHWAY	Members of the BCR signaling pathway	4.34583e-09
BIOCARTA_FCER1_PATHWAY	Fc Epsilon Receptor I Signaling in Mast Cells	8.37874e-09
BIOCARTA_HDAC_PATHWAY	Control of skeletal myogenesis by HDAC and calcium/calmodulin-dependent kinase (CaMK)	1.19219e-08
BIOCARTA_RAS_PATHWAY	Ras Signaling Pathway	1.19219e-08
BIOCARTA_AKT_PATHWAY	AKT Signaling Pathway	1.23347e-08
REACTOME_GPVI_MEDIATED_ACTIVATION_CASCADE	Genes involved in GPVI-mediated activation cascade	1.79271e-08
BIOCARTA_ACH_PATHWAY	Role of nicotinic acetylcholine receptors in the regulation of apoptosis	1.96607e-08
REACTOME_TRANSCRIPTIONAL_ACTIVITY_OF_SMAD2_SMAD3_SMAD4_HETEROTRIMER	Genes involved in Transcriptional activity of SMAD2/SMAD3:SMAD4 heterotrimer	1.96607e-08
BIOCARTA_TFF_PATHWAY	Trefoil Factors Initiate Mucosal Healing	1.96607e-08
PID_PI3KCIPATHWAY	Class I PI3K signaling events	2.36279e-08
BIOCARTA_BAD_PATHWAY	Regulation of BAD phosphorylation	2.3826e-08
BIOCARTA_IL7_PATHWAY	IL-7 Signal Transduction	2.59612e-08
BIOCARTA_HCMV_PATHWAY	Human Cytomegalovirus and Map Kinase Pathways	2.94832e-08
BIOCARTA_RAC1_PATHWAY	Rac 1 cell motility signaling pathway	2.94832e-08
BIOCARTA_GH_PATHWAY	Growth Hormone Signaling Pathway	5.60095e-08
REACTOME_SMAD2_SMAD3_SMAD4_HETEROTRIMER_REGULATES_TRANSCRIPTION	Genes involved in SMAD2/SMAD3:SMAD4 heterotrimer regulates transcription	5.60095e-08
BIOCARTA_IGF1_PATHWAY	IGF-1 Signaling Pathway	5.60095e-08
PID_IL2_PI3KPATHWAY	IL2 signaling events mediated by PI3K	7.74538e-08
PID_AVB3_OPN_PATHWAY	Osteopontin-mediated events	1.2938e-07
REACTOME_DOWNREGULATION_OF_TGF_BETA_RECEPTOR_SIGNALING	Genes involved in Downregulation of TGF-beta receptor signaling	1.34352e-07
BIOCARTA_VEGF_PATHWAY	VEGF, Hypoxia, and Angiogenesis	1.45884e-07
BIOCARTA_TPO_PATHWAY	TPO Signaling Pathway	1.55874e-07
REACTOME_ANTIGEN_ACTIVATES_B_CELL_RECEPTOR_LEADING_TO_GENERATION_OF_SECOND_MESSENGERS	Genes involved in Antigen Activates B Cell Receptor Leading to Generation of Second Messengers	1.73756e-07
BIOCARTA_HIVNEF_PATHWAY	HIV-I Nef: negative effector of Fas and TNF	2.10099e-07
BIOCARTA_LONGEVITY_PATHWAY	The IGF-1 Receptor and Longevity	2.67256e-07
PID_ECADHERIN_KERATINOCYTE_PATHWAY	E-cadherin signaling in keratinocytes	2.74018e-07
REACTOME_TGF_BETA_RECEPTOR_SIGNALING_ACTIVATES_SMADS	Genes involved in TGF-beta receptor signaling activates SMADs	3.70792e-07
BIOCARTA_GCR_PATHWAY	Corticosteroids and cardioprotection	3.86742e-07
BIOCARTA_NGF_PATHWAY	Nerve growth factor pathway (NGF)	5.03021e-07
BIOCARTA_ECM_PATHWAY	Erk and PI-3 Kinase Are Necessary for Collagen Binding in Corneal Epithelia	5.82295e-07
BIOCARTA_IGF1R_PATHWAY	Multiple antiapoptotic pathways from IGF-1R signaling lead to BAD phosphorylation	7.97916e-07
PID_GMCSF_PATHWAY	GMCSF-mediated signaling events	8.15337e-07
SIG_IL4RECEPTOR_IN_B_LYPHOCYTES	Genes related to IL4 rceptor signaling in B lymphocytes	1.05165e-06
BIOCARTA_VIP_PATHWAY	Neuropeptides VIP and PACAP inhibit the apoptosis of activated T cells	1.11545e-06
BIOCARTA_ERK5_PATHWAY	Role of Erk5 in Neuronal Survival	1.19822e-06
PID_TRAIL_PATHWAY	TRAIL signaling pathway	1.31278e-06
KEGG_NOTCH_SIGNALING_PATHWAY	Notch signaling pathway	1.32835e-06
PID_IL23PATHWAY	IL23-mediated signaling events	2.16106e-06
REACTOME_METABOLISM_OF_POLYAMINES	Genes involved in Metabolism of polyamines	2.27026e-06
PID_ALPHASYNUCLEIN_PATHWAY	Alpha-synuclein signaling	2.50413e-06
REACTOME_REGULATION_OF_SIGNALING_BY_CBL	Genes involved in Regulation of signaling by CBL	2.52888e-06
BIOCARTA_CREB_PATHWAY	Transcription factor CREB and its extracellular signals	5.83036e-06
BIOCARTA_RACCYCD_PATHWAY	Influence of Ras and Rho proteins on G1 to S Transition	6.06366e-06
ST_B_CELL_ANTIGEN_RECEPTOR	B Cell Antigen Receptor	8.12051e-06
REACTOME_TANDEM_PORE_DOMAIN_POTASSIUM_CHANNELS	Genes involved in Tandem pore domain potassium channels	1.20903e-05
BIOCARTA_INSULIN_PATHWAY	Insulin Signaling Pathway	1.3241e-05
BIOCARTA_TRKA_PATHWAY	Trka Receptor Signaling Pathway	1.43163e-05
BIOCARTA_IGF1MTOR_PATHWAY	Skeletal muscle hypertrophy is regulated via AKT/mTOR pathway	1.48323e-05
PID_IL8CXCR1_PATHWAY	IL8- and CXCR1-mediated signaling events	1.48323e-05
REACTOME_EARLY_PHASE_OF_HIV_LIFE_CYCLE	Genes involved in Early Phase of HIV Life Cycle	2.1693e-05
REACTOME_DARPP_32_EVENTS	Genes involved in DARPP-32 events	3.28323e-05
REACTOME_SIGNALING_BY_CONSTITUTIVELY_ACTIVE_EGFR	Genes involved in Signaling by constitutively active EGFR	4.25833e-05
BIOCARTA_NKCELLS_PATHWAY	Ras-Independent pathway in NK cell-mediated cytotoxicity	4.30565e-05
BIOCARTA_TEL_PATHWAY	Telomeres, Telomerase, Cellular Aging, and Immortality	4.49553e-05
BIOCARTA_BCELLSURVIVAL_PATHWAY	B Cell Survival Pathway	5.57455e-05
BIOCARTA_DEATH_PATHWAY	Induction of apoptosis through DR3 and DR4/5 Death Receptors	8.74291e-05
PID_IL3_PATHWAY	IL3-mediated signaling events	9.35381e-05
PID_HIVNEFPATHWAY	HIV-1 Nef: Negative effector of Fas and TNF-alpha	0.000100395
ST_GA12_PATHWAY	G alpha 12 Pathway	0.000102669
BIOCARTA_TOB1_PATHWAY	Role of Tob in T-cell activation	0.000103497
REACTOME_SYNTHESIS_OF_PE	Genes involved in Synthesis of PE	0.000124241
REACTOME_INTEGRATION_OF_PROVIRUS	Genes involved in Integration of provirus	0.000126335
PID_ARF6DOWNSTREAMPATHWAY	Arf6 downstream pathway	0.000254327
REACTOME_SYNTHESIS_AND_INTERCONVERSION_OF_NUCLEOTIDE_DI_AND_TRIPHOSPHATES	Genes involved in Synthesis and interconversion of nucleotide di- and triphosphates	0.000318062
REACTOME_TETRAHYDROBIOPTERIN_BH4_SYNTHESIS_RECYCLING_SALVAGE_AND_REGULATION	Genes involved in Tetrahydrobiopterin (BH4) synthesis, recycling, salvage and regulation	0.000370839
SA_G1_AND_S_PHASES	Cdk2, 4, and 6 bind cyclin D in G1, while cdk2/cyclin E promotes the G1/S transition.	0.00040416
BIOCARTA_CASPASE_PATHWAY	Caspase Cascade in Apoptosis	0.000408014
REACTOME_TGF_BETA_RECEPTOR_SIGNALING_IN_EMT_EPITHELIAL_TO_MESENCHYMAL_TRANSITION	Genes involved in TGF-beta receptor signaling in EMT (epithelial to mesenchymal transition)	0.000686039
REACTOME_FACILITATIVE_NA_INDEPENDENT_GLUCOSE_TRANSPORTERS	Genes involved in Facilitative Na+-independent glucose transporters	0.000773064
PID_NFKAPPABATYPICALPATHWAY	Atypical NF-kappaB pathway	0.000810927
BIOCARTA_P53_PATHWAY	p53 Signaling Pathway	0.000893407
BIOCARTA_MITOCHONDRIA_PATHWAY	Role of Mitochondria in Apoptotic Signaling	0.00122829
KEGG_RIBOFLAVIN_METABOLISM	Riboflavin metabolism	0.00131206
REACTOME_ENOS_ACTIVATION_AND_REGULATION	Genes involved in eNOS activation and regulation	0.00140773
SA_CASPASE_CASCADE	Apoptosis is mediated by caspases, cysteine proteases arranged in a proteolytic cascade.	0.00142154
BIOCARTA_CARM1_PATHWAY	Transcription Regulation by Methyltransferase of CARM1	0.00186325
BIOCARTA_ERYTH_PATHWAY	Erythrocyte Differentiation Pathway	0.00186435
REACTOME_PURINE_CATABOLISM	Genes involved in Purine catabolism	0.00327436
REACTOME_GLYCOGEN_BREAKDOWN_GLYCOGENOLYSIS	Genes involved in Glycogen breakdown (glycogenolysis)	0.00332453
REACTOME_SIGNALING_BY_NOTCH3	Genes involved in Signaling by NOTCH3	0.00332989
REACTOME_PEROXISOMAL_LIPID_METABOLISM	Genes involved in Peroxisomal lipid metabolism	0.00359084
REACTOME_NUCLEOTIDE_LIKE_PURINERGIC_RECEPTORS	Genes involved in Nucleotide-like (purinergic) receptors	0.00411915
BIOCARTA_RARRXR_PATHWAY	Nuclear receptors coordinate the activities of chromatin remodeling complexes and coactivators to facilitate initiation of transcription in carcinoma cells	0.00417262
KEGG_STEROID_BIOSYNTHESIS	Steroid biosynthesis	0.00428681
REACTOME_HDL_MEDIATED_LIPID_TRANSPORT	Genes involved in HDL-mediated lipid transport	0.00461238
REACTOME_CASPASE_MEDIATED_CLEAVAGE_OF_CYTOSKELETAL_PROTEINS	Genes involved in Caspase-mediated cleavage of cytoskeletal proteins	0.00523906
REACTOME_MITOCHONDRIAL_TRNA_AMINOACYLATION	Genes involved in Mitochondrial tRNA aminoacylation	0.0056038
KEGG_SULFUR_METABOLISM	Sulfur metabolism	0.00561385
BIOCARTA_TCRA_PATHWAY	Lck and Fyn tyrosine kinases in initiation of TCR Activation	0.00633157
REACTOME_DOUBLE_STRAND_BREAK_REPAIR	Genes involved in Double-Strand Break Repair	0.00685343
REACTOME_PECAM1_INTERACTIONS	Genes involved in PECAM1 interactions	0.00685649
BIOCARTA_AKAPCENTROSOME_PATHWAY	Protein Kinase A at the Centrosome	0.0070881
REACTOME_EXTRINSIC_PATHWAY_FOR_APOPTOSIS	Genes involved in Extrinsic Pathway for Apoptosis	0.0070881
BIOCARTA_AKAP13_PATHWAY	Rho-Selective Guanine Exchange Factor AKAP13 Mediates Stress Fiber Formation	0.00803034
REACTOME_SIGNALING_BY_NOTCH4	Genes involved in Signaling by NOTCH4	0.00878241
REACTOME_RNA_POL_III_TRANSCRIPTION_INITIATION_FROM_TYPE_3_PROMOTER	Genes involved in RNA Polymerase III Transcription Initiation From Type 3 Promoter	0.00979592
BIOCARTA_CDK5_PATHWAY	Phosphorylation of MEK1 by cdk5/p35 down regulates the MAP kinase pathway	0.0159276
BIOCARTA_RAB_PATHWAY	Rab GTPases Mark Targets In The Endocytotic Machinery	0.0190878
REACTOME_DEFENSINS	Genes involved in Defensins	0.0203257
KEGG_NON_HOMOLOGOUS_END_JOINING	Non-homologous end-joining	0.0212162
BIOCARTA_IL3_PATHWAY	IL 3 signaling pathway	0.0218961
REACTOME_P2Y_RECEPTORS	Genes involved in P2Y receptors	0.0237218
REACTOME_SYNTHESIS_OF_SUBSTRATES_IN_N_GLYCAN_BIOSYTHESIS	Genes involved in Synthesis of substrates in N-glycan biosythesis	0.0239786
REACTOME_BETA_DEFENSINS	Genes involved in Beta defensins	0.0251159
SA_G2_AND_M_PHASES	Cdc25 activates the cdc2/cyclin B complex to induce the G2/M transition.	0.0266309
BIOCARTA_NUCLEARRS_PATHWAY	Nuclear Receptors in Lipid Metabolism and Toxicity	0.0274152
REACTOME_PRESYNAPTIC_NICOTINIC_ACETYLCHOLINE_RECEPTORS	Genes involved in Presynaptic nicotinic acetylcholine receptors	0.0307937
BIOCARTA_FREE_PATHWAY	Free Radical Induced Apoptosis	0.0335274
BIOCARTA_SARS_PATHWAY	The SARS-coronavirus Life Cycle	0.037428
REACTOME_MTORC1_MEDIATED_SIGNALLING	Genes involved in mTORC1-mediated signalling	0.0397117
REACTOME_REGULATED_PROTEOLYSIS_OF_P75NTR	Genes involved in Regulated proteolysis of p75NTR	0.0475612

[truncated: 8 more sheets: C4_Panther_Pathway, C4_GOBiologicalProcess, C5_MsigDb_signifcant, C5_Panther_Pathway, C5_GOBiologicalProcess, C6_MsigDb_signifcant, C6_Panther_Pathway, C6_GoBiologicalProcess]
