# Supplementary material for: The pioneer factor SOX9 competes for epigenetic factors to switch stem cell fates
Source: Nat Cell Biol. 2023 Jul 24;25(8):1185–95. doi: 10.1038/s41556-023-01184-y (PMC10415178; doi:10.1038/s41556-023-01184-y)
Supplement: Source Data Table 1 — Statistical source data. [file 41556_2023_1184_MOESM4_ESM.xlsx]

## Sheet: Fig5g
Trp63 Expression relative to nodox
SOX9_WT	SOX9_noTA	SOX9_noHMG
0.241064	0.548718	0.245314
0.239847	1.04144	0.37949
0.364494	1.31289	0.262271
Vim Expression relative to nodox
SOX9_WT	SOX9_noTA	SOX9_noHMG
113.106	0.23791	0.383035
206.906	0.29938	0.449315
161.035	2.46271	0.888992
Gata3 Expression relative to nodox
SOX9_WT	SOX9_noTA	SOX9_noHMG
0.451171	1.03296	0.353138
0.507869	1.24389	0.569978
0.548718	0.723148	0.351698

## Sheet: Extended Data Fig1d
SOX9 intensity
K14rtTA only W1 ORS	K14rtTA TRE-Sox9 W1 IFE
1545	2671
2298	1152
2201	1826
3501	1458
1081	1858
3275	1658
3058	1591
5489	2085
5420	1634
2474	2510
5951	1015
3226	3476
5637	3031
4141	1893
4748	2608
1241	2336
2538	1305
3558	1061
1602	720
1831	1098
3062	1863
1843	1486
2848	730
4082	754
4640	2988
4942	2204
3686	1287
3048	4470
6584	6037
2692	3044
4716	3233
3810	1702
2914	2092
1291	2710
3689	1805
3535	2648
4042	1713
5467	1865
4209	2328
7622	1528
7013	2523
2490	1503
2763	1883
11068	1225
2042	1462
5573	1861
2274	1700
1326	1844
6861	1058
2651	2511
1133	1238
2488	1314
1491	2179
1860	1556
1023	2217
5050	4871
1950	1092
3060	2972
2061	1827
1277	1009
2779	1251
1380	1052
3590	1018
1960	1484
1768	1404
2165	1868
1379	1459
1170	1248
3515	1206
2849	2140
1661	1878
1591	1523
1448	1626
6499	1415
3227	1399
2134	1864
3560	1946
3181	1557
2026	2038
2827	1500
2200	1686
2151	1518
3348	2069
13691	2129
9615	9108
5532	1603
3397	1271
5943	1480
2752	1340
5765	1380
2995	1197
2044	1343
1941	1177
3557	1108
2252	1252
2562	1468
3657	1834
2152	1524
1500	915
1153	1114

## Sheet: Extended Data Fig1e
K14 (um)	K10 (um)	% EdU	time
4.762	8.514	4.28571	D0
7.556	8.678	3.84615	D0
6.98	10.4	3.37079	D0
12.54	10.64	1.17647	D0
10.33	11.01	0	D0
6.45	13	1.07527	D0
10	13.56	3.06122	D0
7.247	14.891	9.87654	D0
7.3	15.41	4.34783	D0
5.947	19.683	1.28205	D0
2.659	5.16	6.06061	W1
2.58	6.522	1.20482	W1
4.303	6.772	8.43373	W1
2.973	8.12	0	W1
7.42	9.37	5.55556	W1
10.37	10.02	5.19481	W1
6.77	10.37	1.2987	W1
3.32	10.606	4.81928	W1
8.39	12.59	3.75	W1
4.93	18.39	2.15054	W1
8.25	8.68	18.4615	W2
13.3	11.68	8.97436	W2
4.794	12.594	9.87654	W2
8.514	12.952	10.8434	W2
14.44	14.87	4.44444	W2
6.161	15.116	8.57143	W2
11.264	15.806	19.1489	W2
6.78	15.865	8.69565	W2
9.13	17.12	7.04225	W2
7.12	20.98	9.85915	W2
29.089	13.545	14.5038	W6
61.49	14	16.7883	W6
25.229	15.48	26.3889	W6
20.841	15.51	23.4043	W6
46.05	16.28	26.9663	W6
23.56	16.897	24.0964	W6
14.513	16.897	7.69231	W6
33.54	17.95	11.9048	W6
35.71	19.08	10.084	W6
25.15	19.16	9.43396	W6
34.951	13.549	7.63889	W12
39.501	17.12	8.07453	W12
100.96	17.76	19.7452	W12
23.24	22.852	5.42986	W12
36.352	23.595	2.84091	W12
22.29	25.188	11.4068	W12
44.98	28.99	17.8571	W12
66.98	31.94	16	W12
141.99	36.97	23.5043	W12
48.72	55.45	17.2577	W12

## Sheet: Extended Data Fig7h
chr_SOX	str_SOX	end_SOX	chr_AP1	str_AP1	end_AP1	distance
chr1	5007407	5007421	chr1	5007400	5007411	0
chr1	5007583	5007592	chr1	5007560	5007572	12
chr1	6447884	6447894	chr1	6447975	6447987	82
chr1	6447927	6447938	chr1	6447975	6447987	38
chr1	6448021	6448031	chr1	6447975	6447987	35
chr1	6448174	6448184	chr1	6447975	6447987	188
chr1	6448383	6448395	chr1	6448416	6448428	22
chr1	6594630	6594646	chr1	6594617	6594629	2
chr1	6594710	6594719	chr1	6594617	6594629	82
chr1	6973676	6973685	chr1	6974081	6974093	397
chr1	6973759	6973769	chr1	6974081	6974093	313
chr1	6973813	6973822	chr1	6974081	6974093	260
chr1	6974040	6974054	chr1	6974081	6974093	28
chr1	6974069	6974078	chr1	6974081	6974093	4
chr1	9145443	9145452	chr1	9145666	9145678	215
chr1	9145507	9145517	chr1	9145666	9145678	150
chr1	9145715	9145725	chr1	9145666	9145678	38
chr1	9153730	9153739	chr1	9153664	9153676	55
chr1	9154163	9154170	chr1	9154091	9154103	61
chr1	9154198	9154205	chr1	9154091	9154103	96
chr1	9853041	9853052	chr1	9853515	9853527	464
chr1	9853179	9853193	chr1	9853515	9853527	323
chr1	9853318	9853328	chr1	9853515	9853527	188
chr1	9853628	9853638	chr1	9853515	9853527	102
chr1	9853641	9853650	chr1	9853515	9853527	115
chr1	10797608	10797618	chr1	10797746	10797758	129
chr1	10797671	10797683	chr1	10797746	10797758	64
chr1	10797693	10797702	chr1	10797746	10797758	45
chr1	13332711	13332720	chr1	13332861	13332873	142
chr1	13332888	13332902	chr1	13332861	13332873	16
chr1	13332961	13332971	chr1	13332861	13332873	89
chr1	13333035	13333048	chr1	13332861	13332873	163
chr1	13333056	13333066	chr1	13332861	13332873	184
chr1	13616185	13616194	chr1	13616089	13616101	85
chr1	14186737	14186753	chr1	14187162	14187174	410
chr1	14186769	14186779	chr1	14187162	14187174	384
chr1	14186797	14186811	chr1	14187162	14187174	352
chr1	14186919	14186933	chr1	14187162	14187174	230
chr1	14186940	14186954	chr1	14187162	14187174	209
chr1	14187019	14187028	chr1	14187162	14187174	135
chr1	14187078	14187088	chr1	14187162	14187174	75
chr1	15908767	15908780	chr1	15909114	15909126	335
chr1	15914755	15914764	chr1	15914862	15914874	99
chr1	15914826	15914835	chr1	15914862	15914874	28
chr1	15915052	15915064	chr1	15914934	15914946	107
chr1	15915179	15915189	chr1	15914934	15914946	234
chr1	15994099	15994113	chr1	15994248	15994260	136
chr1	15994118	15994128	chr1	15994248	15994260	121
chr1	15994373	15994382	chr1	15994248	15994260	114
chr1	15994484	15994496	chr1	15994248	15994260	225
chr1	15996294	15996303	chr1	15996313	15996325	11
chr1	15996388	15996404	chr1	15996313	15996325	64
chr1	15996535	15996542	chr1	15996313	15996325	211
chr1	16202362	16202376	chr1	16202341	16202353	10
chr1	16202475	16202489	chr1	16202341	16202353	123
chr1	16202675	16202687	chr1	16202341	16202353	323
chr1	16216854	16216863	chr1	16216704	16216716	139
chr1	16224760	16224772	chr1	16224488	16224500	261
chr1	16228033	16228040	chr1	16227966	16227978	56
chr1	16228519	16228528	chr1	16228456	16228468	52
chr1	16228600	16228612	chr1	16228456	16228468	133
chr1	16228812	16228821	chr1	16228456	16228468	345
chr1	16229494	16229503	chr1	16229681	16229693	179
chr1	16241150	16241160	chr1	16241220	16241232	61
chr1	16268780	16268789	chr1	16268854	16268866	66
chr1	17570478	17570487	chr1	17570613	17570624	127
chr1	19774735	19774744	chr1	19774783	19774795	40
chr1	19857272	19857281	chr1	19857373	19857385	93
chr1	19857389	19857398	chr1	19857373	19857385	5
chr1	20456550	20456564	chr1	20456492	20456504	47
chr1	20456596	20456610	chr1	20456492	20456504	93
chr1	20456760	20456769	chr1	20456492	20456504	257
chr1	20456927	20456941	chr1	20456492	20456504	424
chr1	20885984	20885998	chr1	20885875	20885887	98
chr1	20886011	20886023	chr1	20885875	20885887	125
chr1	20886056	20886068	chr1	20885875	20885887	170
chr1	23163038	23163052	chr1	23163085	23163097	34
chr1	23208042	23208051	chr1	23208236	23208248	186
chr1	23208419	23208429	chr1	23208253	23208265	155
chr1	23645104	23645118	chr1	23645314	23645326	197
chr1	23645239	23645249	chr1	23645314	23645326	66
chr1	24006574	24006588	chr1	24006787	24006799	200
chr1	24128403	24128414	chr1	24128662	24128674	249
chr1	32418229	32418238	chr1	32418152	32418164	66
chr1	32418356	32418366	chr1	32418152	32418164	193
chr1	32418612	32418626	chr1	32418152	32418164	449
chr1	32444172	32444181	chr1	32444077	32444089	84
chr1	32444330	32444339	chr1	32444077	32444089	242
chr1	32444434	32444444	chr1	32444077	32444089	346
chr1	32444447	32444459	chr1	32444077	32444089	359
chr1	32444520	32444529	chr1	32444077	32444089	432
chr1	32452801	32452810	chr1	32453083	32453095	274
chr1	32452812	32452821	chr1	32453083	32453095	263
chr1	32453168	32453178	chr1	32453083	32453095	74
chr1	33501567	33501581	chr1	33501517	33501526	42
chr1	33525879	33525897	chr1	33525926	33525938	30
chr1	33526018	33526027	chr1	33525926	33525938	81
chr1	33530011	33530025	chr1	33530085	33530097	61
chr1	34150980	34150987	chr1	34150938	34150950	31
chr1	35125548	35125557	chr1	35125762	35125774	206
chr1	35125689	35125705	chr1	35125762	35125774	58
chr1	35125789	35125798	chr1	35125762	35125774	16
chr1	35125799	35125813	chr1	35125762	35125774	26
chr1	35125932	35125946	chr1	35125905	35125917	16
chr1	35232666	35232677	chr1	35232852	35232864	176
chr1	35232698	35232712	chr1	35232852	35232864	141
chr1	35232827	35232836	chr1	35232852	35232864	17
chr1	35232858	35232867	chr1	35232852	35232864	0
chr1	35233054	35233065	chr1	35232852	35232864	191
chr1	36200437	36200446	chr1	36200480	36200492	35
chr1	36200513	36200523	chr1	36200480	36200492	22
chr1	36325932	36325943	chr1	36325962	36325974	20
chr1	36326126	36326133	chr1	36326150	36326162	18
chr1	36326239	36326251	chr1	36326150	36326162	78
chr1	36633252	36633263	chr1	36633199	36633211	42
chr1	36633303	36633313	chr1	36633199	36633211	93
chr1	36923391	36923400	chr1	36923257	36923269	123
chr1	36923574	36923584	chr1	36923591	36923603	8
chr1	36923645	36923654	chr1	36923591	36923603	43
chr1	37248524	37248534	chr1	37248600	37248612	67
chr1	37253432	37253441	chr1	37253436	37253448	0
chr1	37253445	37253456	chr1	37253436	37253448	0
chr1	37350681	37350692	chr1	37350668	37350680	2
chr1	37350938	37350947	chr1	37350668	37350680	259
chr1	37351608	37351622	chr1	37350668	37350680	929
chr1	37709821	37709832	chr1	37709873	37709885	42
chr1	37954682	37954693	chr1	37954966	37954978	274
chr1	37954906	37954922	chr1	37954966	37954978	45
chr1	38038816	38038825	chr1	38039064	38039076	240
chr1	38039116	38039132	chr1	38039134	38039146	3
chr1	38039198	38039209	chr1	38039134	38039146	53
chr1	38039320	38039329	chr1	38039134	38039146	175
chr1	39718700	39718714	chr1	39718488	39718497	204
chr1	39889592	39889602	chr1	39889600	39889612	0
chr1	39902634	39902648	chr1	39902870	39902882	223
chr1	39902664	39902676	chr1	39902870	39902882	195
chr1	39902741	39902751	chr1	39902870	39902882	120
chr1	40404847	40404859	chr1	40404692	40404703	145
chr1	40413208	40413219	chr1	40413230	40413242	12
chr1	40413240	40413249	chr1	40413230	40413242	0
chr1	40472812	40472821	chr1	40472608	40472619	194
chr1	40472834	40472843	chr1	40472608	40472619	216
chr1	40587102	40587111	chr1	40587125	40587137	15
chr1	40587263	40587270	chr1	40587125	40587137	127
chr1	40692136	40692146	chr1	40691920	40691932	205
chr1	40692203	40692217	chr1	40691920	40691932	272
chr1	43305389	43305398	chr1	43305824	43305836	427
chr1	43306232	43306252	chr1	43305824	43305836	397
chr1	43583687	43583699	chr1	43583905	43583917	207
chr1	43583758	43583769	chr1	43583905	43583917	137
chr1	43583852	43583859	chr1	43583905	43583917	47
chr1	43593492	43593501	chr1	43593902	43593914	402
chr1	43593514	43593524	chr1	43593902	43593914	379
chr1	43594505	43594516	chr1	43593902	43593914	592
chr1	43594680	43594689	chr1	43595257	43595269	569
chr1	43595386	43595395	chr1	43595257	43595269	118
chr1	43595594	43595611	chr1	43595257	43595269	326
chr1	43595658	43595665	chr1	43595257	43595269	390
chr1	43595919	43595933	chr1	43596313	43596325	381
chr1	43596136	43596146	chr1	43596313	43596325	168
chr1	44143377	44143391	chr1	44142577	44142589	789
chr1	45907650	45907659	chr1	45907631	45907643	8
chr1	46964173	46964182	chr1	46964207	46964219	26
chr1	47215344	47215353	chr1	47215274	47215286	59
chr1	47274220	47274227	chr1	47274262	47274273	36
chr1	47274229	47274238	chr1	47274262	47274273	25
chr1	47545781	47545790	chr1	47545821	47545833	32
chr1	47545845	47545866	chr1	47545821	47545833	13
chr1	50770269	50770278	chr1	50770828	50770840	551
chr1	50770445	50770459	chr1	50770828	50770840	370
chr1	50770508	50770520	chr1	50770828	50770840	309
chr1	51382363	51382377	chr1	51382373	51382385	0
chr1	51505984	51505993	chr1	51505878	51505890	95
chr1	51701637	51701651	chr1	51701560	51701572	66
chr1	51701688	51701700	chr1	51701560	51701572	117
chr1	51701757	51701771	chr1	51701560	51701572	186
chr1	51854343	51854353	chr1	51854623	51854635	271
chr1	51920291	51920307	chr1	51920529	51920541	223
chr1	51920473	51920483	chr1	51920529	51920541	47
chr1	51933069	51933078	chr1	51933190	51933202	113
chr1	51963063	51963074	chr1	51963310	51963322	237
chr1	51963190	51963200	chr1	51963310	51963322	111
chr1	52039246	52039257	chr1	52039339	52039351	83
chr1	52254722	52254731	chr1	52254402	52254414	309
chr1	52555390	52555404	chr1	52555432	52555441	29
chr1	52675411	52675421	chr1	52675669	52675681	249
chr1	52675434	52675443	chr1	52675669	52675681	227
chr1	52675616	52675625	chr1	52675669	52675681	45
chr1	52718250	52718264	chr1	52718529	52718541	266
chr1	52718474	52718492	chr1	52718529	52718541	38
chr1	52718506	52718522	chr1	52718529	52718541	8
chr1	52718742	52718749	chr1	52718529	52718541	202
chr1	52910771	52910785	chr1	52910476	52910487	285
chr1	52910955	52910969	chr1	52910476	52910487	469
chr1	54323222	54323231	chr1	54323134	54323146	77
chr1	54323385	54323395	chr1	54323134	54323146	240
chr1	54323455	54323471	chr1	54323134	54323146	310
chr1	54715089	54715098	chr1	54715114	54715126	17
chr1	54715436	54715450	chr1	54715114	54715126	311
chr1	54715453	54715462	chr1	54715114	54715126	328
chr1	54729224	54729235	chr1	54729568	54729580	334
chr1	54965832	54965846	chr1	54965617	54965629	204
chr1	54965921	54965933	chr1	54965617	54965629	293
chr1	55609741	55609750	chr1	55610134	55610146	385
chr1	55610053	55610062	chr1	55610134	55610146	73
chr1	55610246	55610260	chr1	55610134	55610146	101
chr1	55700793	55700803	chr1	55700853	55700865	51
chr1	55700897	55700917	chr1	55700853	55700865	33
chr1	55701041	55701051	chr1	55700853	55700865	177
chr1	57772978	57772994	chr1	57772771	57772783	196
chr1	57773128	57773142	chr1	57772771	57772783	346
chr1	57836715	57836722	chr1	57837108	57837120	387
chr1	57836890	57836899	chr1	57837108	57837120	210
chr1	57836905	57836914	chr1	57837108	57837120	195
chr1	57837057	57837071	chr1	57837108	57837120	38
chr1	57837366	57837376	chr1	57837108	57837120	247
chr1	58152357	58152366	chr1	58152367	58152379	2
chr1	58482920	58482936	chr1	58482831	58482843	78
chr1	58483099	58483109	chr1	58482831	58482843	257
chr1	58483161	58483172	chr1	58482831	58482843	319
chr1	59318918	59318928	chr1	59318819	59318831	88
chr1	59458554	59458564	chr1	59458493	59458502	53
chr1	59458713	59458722	chr1	59458493	59458502	212
chr1	59458914	59458923	chr1	59458493	59458502	413
chr1	60898872	60898881	chr1	60898900	60898912	20
chr1	60983036	60983048	chr1	60983159	60983171	112
chr1	62084845	62084855	chr1	62084738	62084750	96
chr1	62084896	62084908	chr1	62084738	62084750	147
chr1	62084916	62084925	chr1	62084738	62084750	167
chr1	62397825	62397834	chr1	62397948	62397960	115
chr1	62743349	62743363	chr1	62743719	62743731	357
chr1	62743648	62743657	chr1	62743719	62743731	63
chr1	63135522	63135531	chr1	63135561	63135573	31
chr1	63776991	63777001	chr1	63777191	63777203	191
chr1	64209046	64209055	chr1	64209252	64209264	198
chr1	64209460	64209471	chr1	64209511	64209523	41
chr1	64211369	64211383	chr1	64211438	64211450	56
chr1	64301418	64301428	chr1	64301325	64301337	82
chr1	64301618	64301628	chr1	64301325	64301337	282
chr1	64301696	64301708	chr1	64301325	64301337	360
chr1	64875226	64875237	chr1	64875227	64875239	0
chr1	64875292	64875302	chr1	64875227	64875239	54
chr1	64875449	64875459	chr1	64875227	64875239	211
chr1	64876450	64876460	chr1	64876494	64876506	35
chr1	64880636	64880645	chr1	64880747	64880759	103
chr1	64880664	64880673	chr1	64880747	64880759	75
chr1	64880764	64880783	chr1	64880747	64880759	6
chr1	64880807	64880817	chr1	64880747	64880759	49
chr1	64945442	64945452	chr1	64945432	64945444	0
chr1	64945460	64945470	chr1	64945432	64945444	17
chr1	65002737	65002747	chr1	65002705	65002714	24
chr1	65002791	65002800	chr1	65002705	65002714	78
chr1	65002822	65002831	chr1	65002705	65002714	109
chr1	65171746	65171755	chr1	65171760	65171772	6
chr1	65171798	65171812	chr1	65171760	65171772	27
chr1	65245910	65245920	chr1	65245884	65245896	15
chr1	65826472	65826481	chr1	65826490	65826502	10
chr1	66832447	66832457	chr1	66832583	66832595	127
chr1	67495982	67495996	chr1	67496119	67496131	124
chr1	67496112	67496121	chr1	67496119	67496131	0
chr1	67496178	67496187	chr1	67496119	67496131	48
chr1	67496330	67496337	chr1	67496411	67496423	75
chr1	67496359	67496373	chr1	67496411	67496423	39
chr1	69147473	69147484	chr1	69147471	69147483	0
chr1	69147649	69147658	chr1	69147471	69147483	167
chr1	69368560	69368569	chr1	69368821	69368833	253
chr1	69368691	69368703	chr1	69368821	69368833	119
chr1	69368739	69368750	chr1	69368821	69368833	72
chr1	69368922	69368932	chr1	69368859	69368871	52
chr1	69428773	69428780	chr1	69428797	69428809	18
chr1	69457268	69457282	chr1	69457324	69457336	43
chr1	69457460	69457474	chr1	69457553	69457565	80
chr1	69457698	69457708	chr1	69457553	69457565	134
chr1	71327074	71327084	chr1	71327115	71327127	32
chr1	71800724	71800738	chr1	71800975	71800987	238
chr1	71800776	71800787	chr1	71800975	71800987	189
chr1	71800885	71800894	chr1	71800975	71800987	82
chr1	72229174	72229183	chr1	72229237	72229249	55
chr1	72372467	72372481	chr1	72372641	72372653	161
chr1	72379977	72379989	chr1	72379711	72379723	255
chr1	72380018	72380027	chr1	72379711	72379723	296
chr1	72449415	72449422	chr1	72449874	72449886	453
chr1	72449666	72449675	chr1	72449874	72449886	200
chr1	72450151	72450160	chr1	72449964	72449976	176
chr1	72839763	72839772	chr1	72839691	72839703	61
chr1	73598360	73598369	chr1	73598468	73598480	100
chr1	74434436	74434445	chr1	74434815	74434827	371
chr1	74434777	74434787	chr1	74434815	74434827	29
chr1	74435040	74435049	chr1	74434815	74434827	214
chr1	74435121	74435130	chr1	74434815	74434827	295
chr1	75683791	75683803	chr1	75683867	75683879	65
chr1	75705125	75705134	chr1	75705382	75705394	249
chr1	75705344	75705354	chr1	75705382	75705394	29
chr1	76244846	76244855	chr1	76244910	76244922	56
chr1	76451733	76451742	chr1	76451714	76451726	8
chr1	76452049	76452058	chr1	76452055	76452067	0
chr1	76718825	76718832	chr1	76718995	76719007	164
chr1	76718984	76718998	chr1	76718995	76719007	0
chr1	76770619	76770629	chr1	76770581	76770593	27
chr1	77901208	77901217	chr1	77901023	77901035	174
chr1	77901227	77901236	chr1	77901023	77901035	193
chr1	77901495	77901502	chr1	77901023	77901035	461
chr1	78000410	78000419	chr1	78000390	78000399	12
chr1	78000509	78000520	chr1	78000390	78000399	111
chr1	78000533	78000555	chr1	78000390	78000399	135
chr1	78448216	78448225	chr1	78448432	78448444	208
chr1	78448594	78448604	chr1	78448432	78448444	151
chr1	78448614	78448623	chr1	78448432	78448444	171
chr1	78512669	78512678	chr1	78512836	78512848	159
chr1	78512886	78512906	chr1	78512836	78512848	39
chr1	78538322	78538331	chr1	78538415	78538427	85
chr1	78538769	78538778	chr1	78538486	78538498	272
chr1	78624992	78625002	chr1	78624607	78624619	374
chr1	80025831	80025840	chr1	80025972	80025984	133
chr1	80026000	80026010	chr1	80025972	80025984	17
chr1	80603242	80603251	chr1	80603221	80603233	10
chr1	80603255	80603262	chr1	80603266	80603278	5
chr1	80606177	80606186	chr1	80606377	80606389	192
chr1	80606290	80606300	chr1	80606377	80606389	78
chr1	80606482	80606493	chr1	80606418	80606430	53
chr1	82414754	82414768	chr1	82414688	82414700	55
chr1	82599303	82599313	chr1	82599375	82599387	63
chr1	82599398	82599408	chr1	82599375	82599387	12
chr1	84855972	84855986	chr1	84856010	84856022	25
chr1	84856090	84856099	chr1	84856010	84856022	69
chr1	84856240	84856249	chr1	84856010	84856022	219
chr1	85732647	85732663	chr1	85732566	85732578	70
chr1	85732823	85732835	chr1	85732566	85732578	246
chr1	86462327	86462341	chr1	86462513	86462525	173
chr1	86462440	86462451	chr1	86462513	86462525	63
chr1	86599579	86599588	chr1	86600375	86600387	788
chr1	86599603	86599617	chr1	86600375	86600387	759
chr1	86600011	86600025	chr1	86600375	86600387	351
chr1	86600043	86600053	chr1	86600375	86600387	323
chr1	86600362	86600371	chr1	86600375	86600387	5
chr1	86600452	86600461	chr1	86600375	86600387	66
chr1	86680037	86680047	chr1	86680218	86680230	172
chr1	86680261	86680271	chr1	86680281	86680293	11
chr1	86686939	86686953	chr1	86686865	86686877	63
chr1	86686989	86686998	chr1	86686865	86686877	113
chr1	86743096	86743108	chr1	86742998	86743010	87
chr1	86833012	86833023	chr1	86833267	86833279	245
chr1	87254241	87254251	chr1	87254500	87254512	250
chr1	87254674	87254683	chr1	87254606	87254618	57
chr1	88098101	88098111	chr1	88098095	88098107	0
chr1	88317171	88317178	chr1	88317480	88317492	303
chr1	88381025	88381034	chr1	88381003	88381015	11
chr1	88381092	88381102	chr1	88381132	88381144	31
chr1	88381186	88381196	chr1	88381132	88381144	43
chr1	88478293	88478303	chr1	88478182	88478194	100
chr1	88478575	88478587	chr1	88478182	88478194	382
chr1	88561093	88561107	chr1	88561195	88561207	89
chr1	88561294	88561305	chr1	88561195	88561207	88
chr1	88707700	88707712	chr1	88708179	88708191	468
chr1	88707806	88707820	chr1	88708179	88708191	360
chr1	88708062	88708076	chr1	88708179	88708191	104
chr1	89513705	89513715	chr1	89514111	89514123	397
chr1	89513814	89513828	chr1	89514111	89514123	284
chr1	89513997	89514006	chr1	89514111	89514123	106
chr1	89514404	89514414	chr1	89514111	89514123	282
chr1	90975096	90975110	chr1	90975109	90975121	0
chr1	90975211	90975221	chr1	90975191	90975203	9
chr1	91049220	91049229	chr1	91049305	91049317	77
chr1	91049243	91049257	chr1	91049305	91049317	49
chr1	91049288	91049300	chr1	91049305	91049317	6
chr1	91049453	91049462	chr1	91049305	91049317	137
chr1	91049565	91049589	chr1	91049305	91049317	249
chr1	91049591	91049600	chr1	91049305	91049317	275
chr1	91049672	91049681	chr1	91049305	91049317	356
chr1	91219976	91219987	chr1	91219865	91219877	100
chr1	91400767	91400776	chr1	91401170	91401182	395
chr1	91400872	91400881	chr1	91401170	91401182	290
chr1	91401086	91401095	chr1	91401170	91401182	76
chr1	91401217	91401226	chr1	91401170	91401182	36
chr1	91401259	91401273	chr1	91401170	91401182	78
chr1	91401398	91401407	chr1	91401170	91401182	217
chr1	92041114	92041126	chr1	92041194	92041206	69
chr1	92192958	92192972	chr1	92193721	92193733	750
chr1	92193069	92193080	chr1	92193721	92193733	642
chr1	92193152	92193168	chr1	92193721	92193733	554
chr1	93392110	93392120	chr1	93392432	93392444	313
chr1	93392516	93392526	chr1	93392432	93392444	73
chr1	93748769	93748778	chr1	93748727	93748739	31
chr1	93748872	93748886	chr1	93748727	93748739	134
chr1	97872226	97872242	chr1	97872267	97872279	26
chr1	97872254	97872273	chr1	97872267	97872279	0
chr1	97872338	97872351	chr1	97872267	97872279	60
chr1	97872369	97872378	chr1	97872267	97872279	91
chr1	97910955	97910966	chr1	97911116	97911128	151
chr1	97911200	97911209	chr1	97911130	97911142	59
chr1	97911469	97911476	chr1	97911130	97911142	328
chr1	100171589	100171599	chr1	100171601	100171613	3
chr1	100171803	100171815	chr1	100171645	100171657	147
chr1	100173961	100173975	chr1	100173830	100173842	120
chr1	100173998	100174008	chr1	100173830	100173842	157
chr1	105341024	105341038	chr1	105341184	105341196	147
chr1	105341239	105341251	chr1	105341184	105341196	44
chr1	105341260	105341272	chr1	105341184	105341196	65
chr1	105345447	105345457	chr1	105345316	105345328	120
chr1	105345721	105345730	chr1	105345316	105345328	394
chr1	105842442	105842449	chr1	105842461	105842473	13
chr1	106053479	106053491	chr1	106053642	106053654	152
chr1	106053620	106053634	chr1	106053642	106053654	9
chr1	106053707	106053717	chr1	106053642	106053654	54
chr1	106053871	106053887	chr1	106053900	106053912	14
chr1	106054037	106054049	chr1	106053900	106053912	126
chr1	106843204	106843213	chr1	106843273	106843285	61
chr1	107362088	107362102	chr1	107362130	107362142	29
chr1	107362351	107362360	chr1	107362446	107362458	87
chr1	107362469	107362478	chr1	107362446	107362458	12
chr1	107516110	107516119	chr1	107516407	107516419	289
chr1	107516267	107516276	chr1	107516407	107516419	132
chr1	107516524	107516538	chr1	107516407	107516419	106
chr1	107516760	107516769	chr1	107516407	107516419	342
chr1	107582965	107582981	chr1	107582931	107582943	23
chr1	118693494	118693503	chr1	118693632	118693644	130
chr1	118693695	118693709	chr1	118693632	118693644	52
chr1	119458206	119458215	chr1	119458305	119458317	91
chr1	120012552	120012564	chr1	120012582	120012594	19
chr1	120012771	120012780	chr1	120012582	120012594	178
chr1	120357095	120357108	chr1	120357400	120357412	293
chr1	120357117	120357126	chr1	120357400	120357412	275
chr1	120357200	120357209	chr1	120357400	120357412	192
chr1	120357549	120357559	chr1	120357400	120357412	138
chr1	120357617	120357626	chr1	120357400	120357412	206
chr1	120357927	120357941	chr1	120357400	120357412	516
chr1	120535801	120535810	chr1	120536090	120536102	281
chr1	120536070	120536079	chr1	120536090	120536102	12
chr1	120540869	120540880	chr1	120540968	120540991	89
chr1	121277778	121277788	chr1	121277594	121277606	173
chr1	121277872	121277882	chr1	121277594	121277606	267
chr1	121278043	121278055	chr1	121277594	121277606	438
chr1	121278101	121278115	chr1	121277594	121277606	496
chr1	121280500	121280509	chr1	121280762	121280774	254
chr1	121280712	121280723	chr1	121280762	121280774	40
chr1	123508111	123508122	chr1	123508281	123508293	160
chr1	123508131	123508140	chr1	123508281	123508293	142
chr1	123508200	123508207	chr1	123508281	123508293	75
chr1	123508221	123508230	chr1	123508281	123508293	52
chr1	123508263	123508270	chr1	123508281	123508293	12
chr1	123508298	123508307	chr1	123508281	123508293	6
chr1	123508424	123508434	chr1	123508370	123508381	44
chr1	123580258	123580267	chr1	123580299	123580311	33
chr1	123846873	123846882	chr1	123846977	123846989	96
chr1	123847064	123847076	chr1	123846977	123846989	76
chr1	123847132	123847139	chr1	123846977	123846989	144
chr1	125454737	125454746	chr1	125454672	125454692	46
chr1	125454932	125454941	chr1	125454672	125454692	241
chr1	125455075	125455084	chr1	125454672	125454692	384
chr1	125455153	125455163	chr1	125455609	125455621	447
chr1	125455263	125455272	chr1	125455609	125455621	338
chr1	126829020	126829034	chr1	126829079	126829091	46
chr1	126829352	126829366	chr1	126829079	126829091	262
chr1	126899172	126899182	chr1	126899324	126899336	143
chr1	126899245	126899257	chr1	126899324	126899336	68
chr1	126899341	126899350	chr1	126899324	126899336	6
chr1	127037839	127037848	chr1	127038007	127038019	160
chr1	127037851	127037860	chr1	127038007	127038019	148
chr1	127037922	127037931	chr1	127038007	127038019	77
chr1	127038021	127038030	chr1	127038007	127038019	3
chr1	127038167	127038176	chr1	127038080	127038092	76
chr1	127038236	127038248	chr1	127038080	127038092	145
chr1	127103552	127103562	chr1	127104038	127104047	477
chr1	127103988	127104000	chr1	127104038	127104047	39
chr1	127290913	127290935	chr1	127291385	127291397	451
chr1	127608724	127608731	chr1	127608590	127608602	123
chr1	130942825	130942834	chr1	130942962	130942974	129
chr1	131378944	131378954	chr1	131379084	131379096	131
chr1	131379031	131379040	chr1	131379084	131379096	45
chr1	131379246	131379258	chr1	131379084	131379096	151
chr1	131379350	131379360	chr1	131379084	131379096	255
chr1	131506478	131506490	chr1	131506530	131506542	41
chr1	131521517	131521526	chr1	131521719	131521731	194
chr1	132085331	132085345	chr1	132085503	132085515	159
chr1	132085689	132085700	chr1	132085503	132085515	175
chr1	132085847	132085856	chr1	132085503	132085515	333
chr1	132085882	132085891	chr1	132085503	132085515	368
chr1	132085982	132085991	chr1	132085503	132085515	468
chr1	132195306	132195316	chr1	132195622	132195634	307
chr1	132195329	132195346	chr1	132195622	132195634	277
chr1	132196491	132196505	chr1	132196395	132196407	85
chr1	133024479	133024490	chr1	133024525	133024534	36
chr1	133024509	133024519	chr1	133024525	133024534	7
chr1	133793896	133793906	chr1	133794050	133794062	145
chr1	133794135	133794149	chr1	133794050	133794062	74
chr1	133794314	133794323	chr1	133794050	133794062	253
chr1	134091877	134091887	chr1	134091948	134091960	62
chr1	134091903	134091912	chr1	134091948	134091960	37
chr1	134092006	134092020	chr1	134091948	134091960	47
chr1	134097906	134097920	chr1	134098083	134098095	164
chr1	134111091	134111102	chr1	134111187	134111199	86
chr1	134111112	134111122	chr1	134111187	134111199	66
chr1	134111490	134111500	chr1	134111187	134111199	292
chr1	135013793	135013803	chr1	135013782	135013794	0
chr1	135090309	135090318	chr1	135089451	135089463	847
chr1	135090350	135090360	chr1	135089451	135089463	888
chr1	135090442	135090451	chr1	135089451	135089463	980
chr1	135188359	135188373	chr1	135188382	135188394	10
chr1	135188457	135188466	chr1	135188382	135188394	64
chr1	135475236	135475250	chr1	135475305	135475317	56
chr1	135475360	135475370	chr1	135475305	135475317	44
chr1	135477272	135477281	chr1	135477347	135477359	67
chr1	135478923	135478935	chr1	135478734	135478746	178
chr1	135483942	135483956	chr1	135484108	135484120	153
chr1	135484058	135484067	chr1	135484108	135484120	42
chr1	135484150	135484161	chr1	135484108	135484120	31
chr1	135484282	135484291	chr1	135484108	135484120	163
chr1	135490587	135490598	chr1	135490727	135490736	130
chr1	135490905	135490919	chr1	135490882	135490894	12
chr1	135492478	135492488	chr1	135492613	135492625	126
chr1	135492527	135492536	chr1	135492613	135492625	78
chr1	135492558	135492572	chr1	135492613	135492625	42
chr1	135502105	135502115	chr1	135502335	135502347	221
chr1	135759768	135759777	chr1	135759784	135759796	8
chr1	135946214	135946224	chr1	135946561	135946573	338
chr1	136194271	136194280	chr1	136194350	136194362	71
chr1	136194640	136194650	chr1	136194616	136194628	13
chr1	136194922	136194931	chr1	136194616	136194628	295
chr1	136456099	136456108	chr1	136456199	136456211	92
chr1	136456144	136456159	chr1	136456199	136456211	41
chr1	136613527	136613537	chr1	136613482	136613494	34
chr1	136613545	136613554	chr1	136613482	136613494	52
chr1	136696238	136696248	chr1	136696432	136696444	185
chr1	136696267	136696274	chr1	136696432	136696444	159
chr1	136696529	136696538	chr1	136696613	136696625	76
chr1	138144589	138144603	chr1	138144587	138144599	0
chr1	138144620	138144631	chr1	138144587	138144599	22
chr1	138292072	138292082	chr1	138292179	138292191	98
chr1	138494885	138494894	chr1	138494752	138494764	122
chr1	138495060	138495072	chr1	138494752	138494764	297
chr1	138568510	138568517	chr1	138568224	138568236	275
chr1	138656278	138656287	chr1	138656438	138656450	152
chr1	138656519	138656526	chr1	138656546	138656558	21
chr1	138931043	138931054	chr1	138931156	138931168	103
chr1	139473856	139473867	chr1	139473934	139473946	68
chr1	139474003	139474017	chr1	139473934	139473946	58
chr1	144121537	144121546	chr1	144121685	144121697	140
chr1	144121790	144121800	chr1	144121685	144121697	94
chr1	144239547	144239561	chr1	144239440	144239452	96
chr1	145344272	145344281	chr1	145344565	145344577	285
chr1	145344451	145344460	chr1	145344565	145344577	106
chr1	145344538	145344552	chr1	145344565	145344577	14
chr1	149893599	149893613	chr1	149894088	149894100	476
chr1	149893881	149893892	chr1	149894088	149894100	197
chr1	149894027	149894043	chr1	149894088	149894100	46
chr1	150015951	150015962	chr1	150016157	150016169	196
chr1	150016154	150016163	chr1	150016157	150016169	0
chr1	150016319	150016329	chr1	150016157	150016169	151
chr1	150016376	150016383	chr1	150016157	150016169	208
chr1	150058999	150059008	chr1	150059066	150059078	59
chr1	150059060	150059069	chr1	150059066	150059078	0
chr1	150059131	150059140	chr1	150059089	150059101	31
chr1	150059301	150059310	chr1	150059089	150059101	201
chr1	150059732	150059742	chr1	150059089	150059101	632
chr1	150942207	150942217	chr1	150942626	150942638	410
chr1	150942495	150942504	chr1	150942626	150942638	123
chr1	150942640	150942652	chr1	150942626	150942638	3
chr1	151235996	151236005	chr1	151236197	151236209	193
chr1	151236097	151236104	chr1	151236197	151236209	94
chr1	151236150	151236160	chr1	151236197	151236209	38
chr1	151236950	151236960	chr1	151236889	151236900	51
chr1	151237075	151237084	chr1	151236889	151236900	176
chr1	151550661	151550670	chr1	151550618	151550630	32
chr1	151646660	151646669	chr1	151646488	151646500	161
chr1	151646706	151646717	chr1	151646847	151646859	131
chr1	151646895	151646904	chr1	151646847	151646859	37
chr1	151647283	151647292	chr1	151646847	151646859	425
chr1	151647419	151647433	chr1	151646847	151646859	561
chr1	151878553	151878565	chr1	151877982	151877993	561
chr1	151878588	151878598	chr1	151877982	151877993	596
chr1	151878625	151878639	chr1	151877982	151877993	633
chr1	151878707	151878721	chr1	151877982	151877993	715
chr1	151878887	151878896	chr1	151877982	151877993	895
chr1	151921010	151921022	chr1	151921559	151921571	538
chr1	151921240	151921260	chr1	151921559	151921571	300
chr1	151921416	151921425	chr1	151921559	151921571	135
chr1	151921462	151921472	chr1	151921559	151921571	88
chr1	152866511	152866518	chr1	152866746	152866758	229
chr1	152866562	152866571	chr1	152866746	152866758	176
chr1	152867079	152867090	chr1	152866746	152866758	322
chr1	152900734	152900743	chr1	152900772	152900784	30
chr1	152900801	152900811	chr1	152900772	152900784	18
chr1	153040209	153040216	chr1	153040236	153040248	21
chr1	153040299	153040320	chr1	153040236	153040248	52
chr1	153121603	153121614	chr1	153121572	153121584	20
chr1	153126438	153126447	chr1	153126590	153126602	144
chr1	153126695	153126709	chr1	153126628	153126640	56
chr1	153126929	153126938	chr1	153126628	153126640	290
chr1	153937479	153937486	chr1	153937527	153937539	42
chr1	153937523	153937533	chr1	153937527	153937539	0
chr1	155074087	155074103	chr1	155074146	155074158	44
chr1	155501913	155501923	chr1	155501822	155501834	80
chr1	155963222	155963236	chr1	155963210	155963222	1
chr1	156344478	156344497	chr1	156344511	156344523	15
chr1	156593459	156593468	chr1	156593406	156593418	42
chr1	157091108	157091117	chr1	157091079	157091091	18
chr1	157091257	157091266	chr1	157091079	157091091	167
chr1	157091295	157091305	chr1	157091079	157091091	205
chr1	157091366	157091375	chr1	157091079	157091091	276
chr1	157255966	157255975	chr1	157256026	157256038	52
chr1	157645880	157645889	chr1	157646051	157646063	163
chr1	157645959	157645968	chr1	157646051	157646063	84
chr1	157646330	157646339	chr1	157646182	157646194	137
chr1	158085976	158085990	chr1	158086109	158086120	120
chr1	158086027	158086041	chr1	158086109	158086120	69
chr1	158086115	158086124	chr1	158086109	158086120	0
chr1	158256182	158256192	chr1	158256205	158256217	14
chr1	158296343	158296357	chr1	158296468	158296480	112
chr1	158605842	158605851	chr1	158605785	158605797	46
chr1	159445627	159445638	chr1	159445632	159445643	0
chr1	159445751	159445760	chr1	159445660	159445672	80
chr1	160264156	160264165	chr1	160264079	160264091	66
chr1	160267585	160267601	chr1	160267542	160267554	32
chr1	160484591	160484600	chr1	160484637	160484649	38
chr1	160484674	160484684	chr1	160484637	160484649	26
chr1	160596231	160596240	chr1	160596461	160596473	222
chr1	160596306	160596316	chr1	160596461	160596473	146
chr1	160596740	160596754	chr1	160596806	160596818	53
chr1	160596763	160596777	chr1	160596806	160596818	30
chr1	161634506	161634518	chr1	161634573	161634585	56
chr1	161634522	161634534	chr1	161634573	161634585	40
chr1	161634614	161634628	chr1	161634573	161634585	30
chr1	161897346	161897355	chr1	161897213	161897225	122
chr1	161909327	161909334	chr1	161908910	161908922	406
chr1	161999929	161999938	chr1	161999860	161999872	58
chr1	162000030	162000048	chr1	161999860	161999872	159
chr1	162000244	162000251	chr1	161999860	161999872	373
chr1	162000310	162000320	chr1	161999860	161999872	439
chr1	162000371	162000380	chr1	161999860	161999872	500
chr1	162018810	162018819	chr1	162018755	162018767	44
chr1	162076802	162076811	chr1	162076840	162076852	30
chr1	162100357	162100364	chr1	162100192	162100204	154
chr1	162100502	162100514	chr1	162100192	162100204	299
chr1	162126011	162126020	chr1	162126066	162126078	47
chr1	162126219	162126231	chr1	162126066	162126078	142
chr1	162126553	162126563	chr1	162126066	162126078	476
chr1	162133257	162133266	chr1	162133421	162133433	156
chr1	162133555	162133566	chr1	162133598	162133610	33
chr1	162186865	162186876	chr1	162186873	162186885	0
chr1	162186902	162186918	chr1	162186873	162186885	18
chr1	162187126	162187135	chr1	162186873	162186885	242
chr1	162207370	162207380	chr1	162207441	162207453	62
chr1	164257590	164257604	chr1	164257634	164257646	31
chr1	164507195	164507205	chr1	164506979	164506991	205
chr1	165609422	165609432	chr1	165609970	165609979	539
chr1	165610508	165610517	chr1	165610056	165610068	441
chr1	165610711	165610727	chr1	165610056	165610068	644
chr1	165610775	165610785	chr1	165610056	165610068	708
chr1	165610846	165610855	chr1	165610056	165610068	779
chr1	165611303	165611314	chr1	165610056	165610068	1236
chr1	165614087	165614096	chr1	165613914	165613926	162
chr1	165614123	165614137	chr1	165613914	165613926	198
chr1	165614153	165614163	chr1	165613914	165613926	228
chr1	165614256	165614266	chr1	165613914	165613926	331
chr1	165661342	165661349	chr1	165661542	165661554	194
chr1	165661408	165661422	chr1	165661542	165661554	121
chr1	167020056	167020068	chr1	167020192	167020204	125
chr1	167020170	167020179	chr1	167020192	167020204	14
chr1	168272285	168272294	chr1	168272331	168272343	38
chr1	168272354	168272368	chr1	168272331	168272343	12
chr1	168435508	168435522	chr1	168435480	168435492	17
chr1	168518207	168518220	chr1	168518227	168518239	8
chr1	169373555	169373569	chr1	169373519	169373531	25
chr1	169373689	169373701	chr1	169373519	169373531	159
chr1	169373722	169373731	chr1	169373519	169373531	192
chr1	169374775	169374784	chr1	169374866	169374878	83
chr1	169374863	169374872	chr1	169374866	169374878	0
chr1	169374887	169374898	chr1	169374866	169374878	10
chr1	169579642	169579651	chr1	169579583	169579595	48
chr1	169579866	169579876	chr1	169579583	169579595	272
chr1	170767065	170767074	chr1	170767180	170767192	107
chr1	170767411	170767423	chr1	170767205	170767217	195
chr1	172183008	172183019	chr1	172183217	172183229	199
chr1	172183107	172183124	chr1	172183217	172183229	94
chr1	172411564	172411574	chr1	172411640	172411652	67
chr1	172519462	172519472	chr1	172519741	172519752	270
chr1	172519939	172519951	chr1	172519741	172519752	188
chr1	173843492	173843502	chr1	173843537	173843549	36
chr1	173843544	173843556	chr1	173843537	173843549	0
chr1	173880444	173880454	chr1	173880397	173880409	36
chr1	173880493	173880502	chr1	173880397	173880409	85
chr1	177385993	177386002	chr1	177385937	177385949	45
chr1	177386190	177386200	chr1	177386211	177386222	12
chr1	177386454	177386463	chr1	177386211	177386222	233
chr1	177644386	177644402	chr1	177644424	177644436	23
chr1	178615709	178615723	chr1	178615610	178615622	88
chr1	179140582	179140591	chr1	179141485	179141497	895
chr1	179141032	179141044	chr1	179141485	179141497	442
chr1	180265553	180265562	chr1	180265736	180265748	175
chr1	180265777	180265787	chr1	180265736	180265748	30
chr1	180290603	180290612	chr1	180290561	180290573	31
chr1	180290873	180290887	chr1	180290561	180290573	301
chr1	180290997	180291006	chr1	180290561	180290573	425
chr1	180320888	180320898	chr1	180320940	180320952	43
chr1	180321092	180321106	chr1	180320940	180320952	141
chr1	180913674	180913683	chr1	180913980	180913992	298
chr1	180914196	180914205	chr1	180914126	180914138	59
chr1	180931233	180931244	chr1	180931305	180931317	62
chr1	180944056	180944067	chr1	180944095	180944107	29
chr1	181288449	181288458	chr1	181288574	181288586	117
chr1	181288597	181288606	chr1	181288574	181288586	12
chr1	181289239	181289253	chr1	181288574	181288586	654
chr1	181289257	181289275	chr1	181289924	181289933	650
chr1	182040639	182040653	chr1	182040547	182040556	84
chr1	182040680	182040689	chr1	182040547	182040556	125
chr1	182189764	182189773	chr1	182189683	182189695	70
chr1	182189989	182189998	chr1	182189683	182189695	295
chr1	182364141	182364150	chr1	182364022	182364034	108
chr1	183047612	183047621	chr1	183047907	183047916	287
chr1	183048115	183048124	chr1	183047907	183047916	200
chr1	183048131	183048145	chr1	183047907	183047916	216
chr1	183048542	183048551	chr1	183047907	183047916	627
chr1	183865253	183865267	chr1	183865288	183865300	22
chr1	183865324	183865334	chr1	183865288	183865300	25
chr1	183964184	183964193	chr1	183964104	183964116	69
chr1	183964260	183964272	chr1	183964319	183964331	48
chr1	184057538	184057549	chr1	184057596	184057608	48
chr1	184057615	184057624	chr1	184057596	184057608	8
chr1	184057633	184057642	chr1	184057596	184057608	26
chr1	184085246	184085274	chr1	184085198	184085210	37
chr1	184861856	184861868	chr1	184861889	184861901	22
chr1	185275099	185275113	chr1	185275075	185275084	16
chr1	186474447	186474456	chr1	186474539	186474551	84
chr1	186474664	186474676	chr1	186474642	186474654	11
chr1	186474756	186474765	chr1	186474642	186474654	103
chr1	186585929	186585938	chr1	186585985	186585997	48
chr1	186586076	186586085	chr1	186585985	186585997	80
chr1	186641216	186641228	chr1	186641426	186641438	199
chr1	186641256	186641270	chr1	186641426	186641438	157
chr1	186641330	186641344	chr1	186641426	186641438	83
chr1	186665429	186665439	chr1	186665433	186665445	0
chr1	186665482	186665493	chr1	186665433	186665445	38
chr1	186665784	186665794	chr1	186665433	186665445	340
chr1	186930558	186930572	chr1	186930758	186930770	187
chr1	186930664	186930673	chr1	186930758	186930770	86
chr1	186930839	186930850	chr1	186930758	186930770	70
chr1	187016641	187016650	chr1	187016316	187016328	314
chr1	187303486	187303500	chr1	187303577	187303588	78
chr1	187303561	187303568	chr1	187303577	187303588	10
chr1	187876150	187876162	chr1	187876284	187876296	123
chr1	187876389	187876403	chr1	187876284	187876296	94
chr1	187877377	187877389	chr1	187877329	187877341	37
chr1	187877401	187877410	chr1	187877329	187877341	61
chr1	189103058	189103070	chr1	189102964	189102976	83
chr1	189731709	189731718	chr1	189731858	189731870	141
chr1	189731855	189731864	chr1	189731858	189731870	0
chr1	189731906	189731915	chr1	189731858	189731870	37
chr1	189732187	189732201	chr1	189731858	189731870	318
chr1	190836286	190836295	chr1	190836271	190836283	4
chr1	190934732	190934741	chr1	190934940	190934952	200
chr1	191021892	191021901	chr1	191022040	191022052	140
chr1	191021917	191021929	chr1	191022040	191022052	112
chr1	191897796	191897805	chr1	191897613	191897625	172
chr1	191897840	191897849	chr1	191897613	191897625	216
chr1	192116466	192116479	chr1	192116395	192116407	60
chr1	192116546	192116558	chr1	192116395	192116407	140
chr1	192419251	192419260	chr1	192419334	192419346	75
chr1	193538511	193538520	chr1	193538799	193538811	280
chr1	193538539	193538548	chr1	193538799	193538811	252
chr1	193538791	193538805	chr1	193538799	193538811	0
chr1	193538955	193538964	chr1	193538799	193538811	145
chr1	194602229	194602243	chr1	194602220	194602232	0
chr1	194602254	194602263	chr1	194602220	194602232	23
chr1	194602395	194602402	chr1	194602220	194602232	164
chr1	194909069	194909078	chr1	194909182	194909194	105
chr1	194909206	194909216	chr1	194909182	194909194	13
chr10	3232116	3232133	chr10	3232091	3232103	14
chr10	3863559	3863566	chr10	3863392	3863404	156
chr10	3863627	3863637	chr10	3863780	3863792	144
chr10	3863747	3863761	chr10	3863780	3863792	20
chr10	3975454	3975471	chr10	3975505	3975517	35
chr10	3975849	3975863	chr10	3976103	3976115	241
chr10	3976066	3976077	chr10	3976103	3976115	27
chr10	3978567	3978576	chr10	3978529	3978541	27
chr10	4395449	4395459	chr10	4395403	4395415	35
chr10	4402568	4402582	chr10	4402680	4402692	99
chr10	5056338	5056347	chr10	5056366	5056378	20
chr10	5056640	5056650	chr10	5056366	5056378	263
chr10	5868258	5868265	chr10	5868264	5868275	0
chr10	5868395	5868404	chr10	5868358	5868370	26
chr10	5868414	5868423	chr10	5868464	5868476	42
chr10	6032689	6032698	chr10	6032652	6032664	26
chr10	6824695	6824709	chr10	6824837	6824861	129
chr10	6844559	6844571	chr10	6844674	6844686	104
chr10	6844643	6844660	chr10	6844674	6844686	15
chr10	6844680	6844690	chr10	6844674	6844686	0
chr10	6845490	6845504	chr10	6845529	6845541	26
chr10	6845582	6845589	chr10	6845529	6845541	42
chr10	7053048	7053070	chr10	7053002	7053014	35
chr10	7289499	7289508	chr10	7289543	7289555	36
chr10	7289717	7289729	chr10	7289844	7289856	116
chr10	7289785	7289796	chr10	7289844	7289856	49
chr10	8811130	8811140	chr10	8811380	8811392	241
chr10	8811310	8811319	chr10	8811380	8811392	62
chr10	8811656	8811665	chr10	8811563	8811575	82
chr10	8811733	8811743	chr10	8811748	8811757	6
chr10	8837079	8837088	chr10	8837506	8837518	419
chr10	8837512	8837522	chr10	8837506	8837518	0
chr10	8875416	8875425	chr10	8875455	8875467	31
chr10	8978596	8978605	chr10	8978796	8978808	192
chr10	8980542	8980551	chr10	8980821	8980833	271
chr10	8980711	8980720	chr10	8980821	8980833	102
chr10	8980872	8980881	chr10	8980821	8980833	40
chr10	8981000	8981009	chr10	8980821	8980833	168
chr10	9128733	9128743	chr10	9129734	9129746	992
chr10	9128989	9129000	chr10	9129734	9129746	735
chr10	9630177	9630188	chr10	9630361	9630373	174
chr10	9881776	9881786	chr10	9881986	9881998	201
chr10	9882053	9882064	chr10	9881986	9881998	56
chr10	9882131	9882142	chr10	9881986	9881998	134
chr10	10224781	10224795	chr10	10224738	10224750	32
chr10	10398166	10398180	chr10	10398074	10398086	81
chr10	10801985	10801992	chr10	10802041	10802053	50
chr10	10818150	10818159	chr10	10818008	10818020	131
chr10	10818281	10818295	chr10	10818008	10818020	262
chr10	10818327	10818341	chr10	10818008	10818020	308
chr10	10818451	10818460	chr10	10818008	10818020	432
chr10	10870408	10870417	chr10	10870827	10870839	411
chr10	10870840	10870849	chr10	10870827	10870839	2
chr10	12685806	12685815	chr10	12686333	12686345	519
chr10	12685912	12685922	chr10	12686333	12686345	412
chr10	12686070	12686080	chr10	12686333	12686345	254
chr10	12957666	12957680	chr10	12957692	12957704	13
chr10	12957689	12957696	chr10	12957692	12957704	0
chr10	13060185	13060194	chr10	13060077	13060089	97
chr10	13060243	13060257	chr10	13060077	13060089	155
chr10	13099182	13099191	chr10	13099167	13099179	4
chr10	13099207	13099216	chr10	13099167	13099179	29
chr10	13543808	13543817	chr10	13543897	13543909	81
chr10	13543939	13543949	chr10	13543897	13543909	31
chr10	13544066	13544082	chr10	13543897	13543909	158
chr10	13674749	13674758	chr10	13675345	13675357	588
chr10	13674982	13674997	chr10	13675345	13675357	349
chr10	13675147	13675157	chr10	13675345	13675357	189
chr10	14192269	14192283	chr10	14192191	14192214	56
chr10	14583627	14583637	chr10	14583634	14583646	0
chr10	14586206	14586215	chr10	14586278	14586290	64
chr10	14625908	14625922	chr10	14625859	14625871	38
chr10	16300903	16300912	chr10	16301174	16301186	263
chr10	16300933	16300942	chr10	16301174	16301186	233
chr10	16301105	16301117	chr10	16301174	16301186	58
chr10	16301118	16301137	chr10	16301174	16301186	38
chr10	16301367	16301378	chr10	16301235	16301247	121
chr10	17298807	17298817	chr10	17299084	17299096	268
chr10	17382949	17382959	chr10	17383005	17383017	47
chr10	17454955	17454964	chr10	17455006	17455018	43
chr10	17584924	17584934	chr10	17585039	17585051	106
chr10	17586210	17586221	chr10	17586289	17586301	69
chr10	17586285	17586294	chr10	17586289	17586301	0
chr10	17586303	17586314	chr10	17586289	17586301	3
chr10	17586471	17586481	chr10	17586507	17586519	27
chr10	17586522	17586533	chr10	17586507	17586519	4
chr10	18059999	18060009	chr10	18059971	18059983	17
chr10	18111604	18111616	chr10	18111727	18111739	112
chr10	18111801	18111813	chr10	18111727	18111739	63
chr10	18323920	18323929	chr10	18323976	18323987	48
chr10	18324021	18324037	chr10	18323976	18323987	35
chr10	18863486	18863497	chr10	18863704	18863716	208
chr10	18863588	18863597	chr10	18863704	18863716	108
chr10	18863629	18863638	chr10	18863704	18863716	67
chr10	18863896	18863908	chr10	18863704	18863716	181
chr10	18864014	18864023	chr10	18863704	18863716	299
chr10	19045946	19045959	chr10	19046217	19046229	259
chr10	19046024	19046033	chr10	19046217	19046229	185
chr10	19046156	19046166	chr10	19046217	19046229	52
chr10	19046234	19046243	chr10	19046217	19046229	6
chr10	19220272	19220281	chr10	19220226	19220238	35
chr10	19370239	19370248	chr10	19370256	19370268	9
chr10	19464331	19464340	chr10	19464261	19464272	60
chr10	19464342	19464353	chr10	19464261	19464272	71
chr10	19464466	19464480	chr10	19464261	19464272	195
chr10	19464852	19464862	chr10	19464261	19464272	581
chr10	19498447	19498458	chr10	19498690	19498702	233
chr10	19498493	19498504	chr10	19498690	19498702	187
chr10	19498600	19498610	chr10	19498690	19498702	81
chr10	19498661	19498671	chr10	19498690	19498702	20
chr10	19499031	19499038	chr10	19498690	19498702	330
chr10	19639826	19639835	chr10	19639780	19639792	35
chr10	19749482	19749492	chr10	19749385	19749397	86
chr10	19804591	19804602	chr10	19804568	19804580	12
chr10	20048919	20048928	chr10	20048861	20048873	47
chr10	20167713	20167727	chr10	20167702	20167714	0
chr10	20179853	20179863	chr10	20179857	20179869	0
chr10	20179897	20179907	chr10	20179857	20179869	29
chr10	20180361	20180373	chr10	20180349	20180361	1
chr10	21100499	21100509	chr10	21100807	21100819	299
chr10	21100530	21100540	chr10	21100807	21100819	268
chr10	21100737	21100747	chr10	21100807	21100819	61
chr10	21119338	21119348	chr10	21119280	21119292	47
chr10	21119479	21119490	chr10	21119280	21119292	188
chr10	21335585	21335594	chr10	21335622	21335634	29
chr10	21335597	21335607	chr10	21335622	21335634	16
chr10	21337272	21337283	chr10	21337253	21337265	8
chr10	21399072	21399081	chr10	21399244	21399256	164
chr10	21399376	21399386	chr10	21399316	21399328	49
chr10	21497010	21497019	chr10	21497300	21497312	282
chr10	21504630	21504637	chr10	21504638	21504650	2
chr10	21504674	21504686	chr10	21504638	21504650	25
chr10	21659478	21659485	chr10	21659613	21659625	129
chr10	21659941	21659950	chr10	21660006	21660018	57
chr10	21807458	21807468	chr10	21807474	21807486	7
chr10	21807535	21807545	chr10	21807474	21807486	50
chr10	21807875	21807884	chr10	21808019	21808031	136
chr10	21844522	21844532	chr10	21844632	21844643	101
chr10	21844638	21844648	chr10	21844632	21844643	0
chr10	21995775	21995789	chr10	21995685	21995697	79
chr10	22455181	22455190	chr10	22455260	22455272	71
chr10	22455284	22455298	chr10	22455260	22455272	13
chr10	22665744	22665753	chr10	22665927	22665939	175
chr10	22665898	22665907	chr10	22665927	22665939	21
chr10	22665966	22665975	chr10	22665981	22665993	7
chr10	22666076	22666085	chr10	22665981	22665993	84
chr10	22666197	22666208	chr10	22665981	22665993	205
chr10	22678151	22678160	chr10	22678202	22678214	43
chr10	23185586	23185600	chr10	23185369	23185381	206
chr10	23185778	23185787	chr10	23185369	23185381	398
chr10	23185935	23185945	chr10	23185369	23185381	555
chr10	24292577	24292586	chr10	24292940	24292952	355
chr10	24293027	24293036	chr10	24293083	24293095	48
chr10	24380694	24380708	chr10	24381293	24381305	586
chr10	24381085	24381099	chr10	24381293	24381305	195
chr10	24396233	24396242	chr10	24396175	24396187	47
chr10	24396377	24396384	chr10	24396175	24396187	191
chr10	24412288	24412297	chr10	24412097	24412109	180
chr10	24412345	24412354	chr10	24412097	24412109	237
chr10	24412502	24412511	chr10	24412097	24412109	394
chr10	24445986	24446000	chr10	24446517	24446528	518
chr10	24446407	24446423	chr10	24446517	24446528	95
chr10	24458426	24458436	chr10	24458866	24458878	431
chr10	24458765	24458781	chr10	24458866	24458878	86
chr10	24459149	24459160	chr10	24458866	24458878	272
chr10	24466285	24466294	chr10	24466549	24466561	256
chr10	24466317	24466326	chr10	24466549	24466561	224
chr10	24466476	24466485	chr10	24466549	24466561	65
chr10	24467179	24467196	chr10	24467039	24467048	132
chr10	24469782	24469792	chr10	24469586	24469598	185
chr10	24469800	24469809	chr10	24469586	24469598	203
chr10	24470023	24470037	chr10	24470270	24470282	234
chr10	24470058	24470068	chr10	24470270	24470282	203
chr10	24554006	24554020	chr10	24554249	24554261	230
chr10	24554166	24554175	chr10	24554249	24554261	75
chr10	24554603	24554613	chr10	24554439	24554451	153
chr10	24554837	24554859	chr10	24554439	24554451	387
chr10	24589318	24589327	chr10	24589426	24589438	100
chr10	24787864	24787873	chr10	24787840	24787852	13
chr10	24787952	24787961	chr10	24787840	24787852	101
chr10	24927065	24927074	chr10	24927587	24927598	514
chr10	24927570	24927579	chr10	24927587	24927598	9
chr10	24927652	24927661	chr10	24927587	24927598	55
chr10	24984995	24985004	chr10	24985074	24985086	71
chr10	25433339	25433348	chr10	25433115	25433127	213
chr10	26543976	26543985	chr10	26544216	26544228	232
chr10	26544205	26544212	chr10	26544216	26544228	5
chr10	26544492	26544501	chr10	26544235	26544247	246
chr10	26762600	26762610	chr10	26762682	26762694	73
chr10	26843499	26843508	chr10	26843417	26843429	71
chr10	26843789	26843799	chr10	26843417	26843429	361
chr10	26854904	26854924	chr10	26854879	26854891	14
chr10	26886197	26886211	chr10	26886052	26886064	134
chr10	26886353	26886362	chr10	26886052	26886064	290
chr10	26886653	26886662	chr10	26886052	26886064	590
chr10	28133885	28133895	chr10	28133874	28133886	0
chr10	28133927	28133938	chr10	28133874	28133886	42
chr10	28134006	28134020	chr10	28133874	28133886	121
chr10	28134221	28134232	chr10	28133874	28133886	336
chr10	28280005	28280014	chr10	28280839	28280851	826
chr10	28280034	28280048	chr10	28280839	28280851	792
chr10	28280100	28280110	chr10	28280839	28280851	730
chr10	28280464	28280478	chr10	28280839	28280851	362
chr10	31528918	31528929	chr10	31528824	31528836	83
chr10	32064000	32064009	chr10	32064019	32064031	11
chr10	32880264	32880273	chr10	32880495	32880504	223
chr10	32880298	32880312	chr10	32880495	32880504	184
chr10	32880339	32880353	chr10	32880495	32880504	143
chr10	32880393	32880414	chr10	32880495	32880504	82
chr10	32880478	32880490	chr10	32880495	32880504	6
chr10	34094221	34094243	chr10	34094723	34094734	481
chr10	34094450	34094460	chr10	34094723	34094734	264
chr10	34094589	34094598	chr10	34094723	34094734	126
chr10	34094770	34094779	chr10	34094723	34094734	37
chr10	34094834	34094848	chr10	34094723	34094734	101
chr10	34095201	34095210	chr10	34095246	34095258	37
chr10	36966108	36966117	chr10	36965991	36966003	106
chr10	36966134	36966143	chr10	36965991	36966003	132
chr10	37171646	37171653	chr10	37171685	37171697	33
chr10	37172047	37172056	chr10	37171685	37171697	351
chr10	37172209	37172220	chr10	37171685	37171697	513
chr10	37227939	37227948	chr10	37228114	37228126	167
chr10	37228152	37228161	chr10	37228114	37228126	27
chr10	37494909	37494920	chr10	37495169	37495181	250
chr10	37494942	37494951	chr10	37495169	37495181	219
chr10	37495123	37495144	chr10	37495169	37495181	26
chr10	38112195	38112209	chr10	38112139	38112151	45
chr10	38112275	38112285	chr10	38112269	38112281	0
chr10	38980890	38980907	chr10	38981109	38981121	203
chr10	38981058	38981074	chr10	38981109	38981121	36
chr10	38981320	38981330	chr10	38981109	38981121	200
chr10	38981488	38981502	chr10	38981109	38981121	368
chr10	38982026	38982035	chr10	38981109	38981121	906
chr10	38982076	38982085	chr10	38981109	38981121	956
chr10	38982086	38982096	chr10	38981109	38981121	966
chr10	38982097	38982106	chr10	38981109	38981121	977
chr10	38993753	38993767	chr10	38994228	38994240	462
chr10	38993771	38993778	chr10	38994228	38994240	451
chr10	38994410	38994421	chr10	38994228	38994240	171
chr10	38994920	38994931	chr10	38994875	38994887	34
chr10	38994939	38994953	chr10	38994875	38994887	53
chr10	38994999	38995010	chr10	38994875	38994887	113
chr10	38995045	38995054	chr10	38994875	38994887	159
chr10	40328476	40328486	chr10	40328280	40328292	185
chr10	40330061	40330078	chr10	40330085	40330097	8
chr10	40330138	40330147	chr10	40330085	40330097	42
chr10	40495769	40495779	chr10	40495804	40495814	26
chr10	40495962	40495974	chr10	40495804	40495814	149
chr10	40908777	40908787	chr10	40908763	40908775	3
chr10	41022516	41022526	chr10	41022464	41022476	41
chr10	41245845	41245855	chr10	41245937	41245949	83
chr10	41246040	41246050	chr10	41245937	41245949	92
chr10	42033826	42033837	chr10	42033769	42033781	46
chr10	42033854	42033863	chr10	42033769	42033781	74
chr10	42140881	42140897	chr10	42140902	42140914	6
chr10	42417420	42417434	chr10	42417403	42417415	6
chr10	42417483	42417490	chr10	42417403	42417415	69
chr10	42417780	42417789	chr10	42417655	42417667	114
chr10	42417845	42417855	chr10	42417655	42417667	179
chr10	42759967	42759979	chr10	42759898	42759910	58
chr10	43217956	43217965	chr10	43217663	43217675	282
chr10	43217995	43218005	chr10	43217663	43217675	321
chr10	43783381	43783391	chr10	43783316	43783328	54
chr10	43783557	43783569	chr10	43783551	43783563	0
chr10	43783574	43783586	chr10	43783551	43783563	12
chr10	43783681	43783691	chr10	43783551	43783563	119
chr10	43783741	43783750	chr10	43783551	43783563	179
chr10	43783970	43783982	chr10	43783551	43783563	408
chr10	44084316	44084323	chr10	44084318	44084330	0
chr10	44084533	44084551	chr10	44084615	44084627	65
chr10	44084599	44084608	chr10	44084615	44084627	8
chr10	44118656	44118666	chr10	44118718	44118730	53
chr10	44118737	44118746	chr10	44118718	44118730	8
chr10	44118747	44118757	chr10	44118718	44118730	18
chr10	44323521	44323530	chr10	44323580	44323592	51
chr10	44323654	44323663	chr10	44323580	44323592	63
chr10	44383277	44383286	chr10	44383088	44383100	178
chr10	44383345	44383354	chr10	44383088	44383100	246
chr10	44383419	44383428	chr10	44383088	44383100	320
chr10	44383475	44383486	chr10	44383088	44383100	376
chr10	44383698	44383710	chr10	44383088	44383100	599
chr10	44416971	44416983	chr10	44417258	44417270	276
chr10	44417313	44417323	chr10	44417258	44417270	44
chr10	44417439	44417453	chr10	44417258	44417270	170
chr10	44424035	44424049	chr10	44423955	44423967	69
chr10	44424139	44424148	chr10	44423955	44423967	173
chr10	44424323	44424333	chr10	44423955	44423967	357
chr10	44539541	44539555	chr10	44539490	44539502	40
chr10	44566296	44566306	chr10	44566175	44566186	111
chr10	44886027	44886036	chr10	44886096	44886108	61
chr10	44887217	44887226	chr10	44887460	44887472	235
chr10	44932419	44932429	chr10	44932360	44932372	48
chr10	44988712	44988722	chr10	44988982	44988994	261
chr10	44988944	44988956	chr10	44988982	44988994	27
chr10	45048295	45048305	chr10	45048218	45048230	66
chr10	45048499	45048513	chr10	45048218	45048230	270
chr10	45048671	45048685	chr10	45048939	45048951	255
chr10	45048713	45048722	chr10	45048939	45048951	218
chr10	45057139	45057149	chr10	45057224	45057236	76
chr10	45057181	45057193	chr10	45057224	45057236	32
chr10	45057418	45057428	chr10	45057385	45057397	22
chr10	45057432	45057441	chr10	45057385	45057397	36
chr10	45398336	45398350	chr10	45398183	45398195	142
chr10	45398406	45398416	chr10	45398183	45398195	212
chr10	45640759	45640768	chr10	45640765	45640777	0
chr10	49586758	49586768	chr10	49586910	49586922	143
chr10	49587000	49587010	chr10	49587029	49587041	20
chr10	49657733	49657745	chr10	49657898	49657910	154
chr10	49657811	49657821	chr10	49657898	49657910	78
chr10	49657890	49657901	chr10	49657898	49657910	0
chr10	49658023	49658032	chr10	49657898	49657910	114
chr10	49658066	49658075	chr10	49657898	49657910	157
chr10	49658152	49658161	chr10	49657898	49657910	243
chr10	49658355	49658365	chr10	49657898	49657910	446
chr10	50251369	50251378	chr10	50251481	50251493	104
chr10	50251435	50251444	chr10	50251481	50251493	38
chr10	50251616	50251625	chr10	50251726	50251737	102
chr10	54371570	54371580	chr10	54371606	54371618	27
chr10	55461978	55461987	chr10	55462058	55462070	72
chr10	55462015	55462025	chr10	55462058	55462070	34
chr10	55462074	55462088	chr10	55462058	55462070	5
chr10	55462257	55462267	chr10	55462167	55462179	79
chr10	56431258	56431267	chr10	56431381	56431393	115
chr10	56431316	56431326	chr10	56431381	56431393	56
chr10	56431427	56431443	chr10	56431381	56431393	35
chr10	56783969	56783978	chr10	56784133	56784145	156
chr10	56910758	56910769	chr10	56910980	56910992	212
chr10	56911044	56911051	chr10	56910980	56910992	53
chr10	56911220	56911234	chr10	56910980	56910992	229
chr10	56911425	56911432	chr10	56910980	56910992	434
chr10	56956887	56956901	chr10	56956782	56956794	94
chr10	57530641	57530650	chr10	57530681	57530693	32
chr10	57530749	57530759	chr10	57530681	57530693	57
chr10	57530838	57530847	chr10	57530681	57530693	146
chr10	58684961	58684971	chr10	58685260	58685272	290
chr10	58685117	58685129	chr10	58685260	58685272	132
chr10	58685212	58685221	chr10	58685260	58685272	40
chr10	58685272	58685284	chr10	58685260	58685272	1
chr10	59964939	59964957	chr10	59965030	59965042	74
chr10	62148422	62148432	chr10	62148476	62148488	45
chr10	62148453	62148462	chr10	62148476	62148488	15
chr10	66331186	66331195	chr10	66331324	66331336	130
chr10	66331302	66331311	chr10	66331324	66331336	14
chr10	66331430	66331444	chr10	66331324	66331336	95
chr10	66601018	66601029	chr10	66601263	66601275	235
chr10	66601216	66601225	chr10	66601263	66601275	39
chr10	66601438	66601448	chr10	66601263	66601275	164
chr10	66603135	66603144	chr10	66603457	66603466	314
chr10	66603445	66603454	chr10	66603457	66603466	4
chr10	66603535	66603544	chr10	66603457	66603466	70
chr10	66603608	66603617	chr10	66603457	66603466	143
chr10	66851045	66851055	chr10	66851166	66851178	112
chr10	66851068	66851077	chr10	66851166	66851178	90
chr10	66851148	66851157	chr10	66851166	66851178	10
chr10	66851422	66851434	chr10	66851166	66851178	245
chr10	66852756	66852765	chr10	66852951	66852963	187
chr10	66852835	66852842	chr10	66852951	66852963	110
chr10	66852958	66852967	chr10	66852951	66852963	0
chr10	67322542	67322557	chr10	67322471	67322483	60
chr10	67322735	67322744	chr10	67322471	67322483	253
chr10	67324979	67324989	chr10	67325055	67325067	67
chr10	67325002	67325016	chr10	67325055	67325067	40
chr10	67325155	67325166	chr10	67325055	67325067	89
chr10	67331054	67331063	chr10	67330753	67330765	290
chr10	67331132	67331148	chr10	67330753	67330765	368
chr10	67383469	67383481	chr10	67383553	67383565	73
chr10	67493696	67493705	chr10	67493721	67493733	17
chr10	67509457	67509466	chr10	67509441	67509453	5
chr10	67510006	67510020	chr10	67509956	67509968	39
chr10	67510253	67510262	chr10	67510236	67510248	6
chr10	67510430	67510440	chr10	67510236	67510248	183
chr10	67510560	67510570	chr10	67510236	67510248	313
chr10	67610911	67610925	chr10	67610841	67610853	59
chr10	67611175	67611184	chr10	67610841	67610853	323
chr10	67657934	67657945	chr10	67658416	67658428	472
chr10	67668850	67668859	chr10	67669055	67669067	197
chr10	67669225	67669239	chr10	67669055	67669067	159
chr10	67669292	67669310	chr10	67669055	67669067	226
chr10	67696115	67696138	chr10	67696404	67696416	267
chr10	67696571	67696581	chr10	67696404	67696416	156
chr10	67696626	67696635	chr10	67696404	67696416	211
chr10	67785849	67785863	chr10	67785745	67785757	93
chr10	67830432	67830446	chr10	67830618	67830630	173
chr10	67830476	67830486	chr10	67830618	67830630	133
chr10	67872740	67872749	chr10	67872577	67872589	152
chr10	67899027	67899038	chr10	67899096	67899108	59
chr10	67899216	67899225	chr10	67899178	67899190	27
chr10	68246639	68246653	chr10	68246728	68246740	76
chr10	68246861	68246871	chr10	68246790	68246802	60
chr10	68536852	68536861	chr10	68537774	68537786	914
chr10	68537051	68537073	chr10	68537774	68537786	702
chr10	68537169	68537183	chr10	68537774	68537786	592
chr10	68537536	68537545	chr10	68537774	68537786	230
chr10	68706650	68706660	chr10	68706634	68706646	5
chr10	69756738	69756747	chr10	69757127	69757139	381
chr10	69757092	69757113	chr10	69757127	69757139	15
chr10	69757138	69757149	chr10	69757127	69757139	0
chr10	69757520	69757534	chr10	69757127	69757139	382
chr10	69937427	69937441	chr10	69937391	69937403	25
chr10	69937493	69937507	chr10	69937466	69937478	16
chr10	69937656	69937665	chr10	69937693	69937705	29
chr10	70799129	70799136	chr10	70799321	70799333	186
chr10	70799207	70799221	chr10	70799321	70799333	101
chr10	70799835	70799844	chr10	70799500	70799512	324
chr10	70800096	70800103	chr10	70799500	70799512	585
chr10	74538176	74538185	chr10	74538494	74538506	310
chr10	74538531	74538547	chr10	74538494	74538506	26
chr10	74538553	74538560	chr10	74538592	74538604	33
chr10	74538645	74538654	chr10	74538592	74538604	42
chr10	75216114	75216123	chr10	75216076	75216088	27
chr10	75216219	75216226	chr10	75216076	75216088	132
chr10	75216288	75216298	chr10	75216076	75216088	201
chr10	75216446	75216453	chr10	75216076	75216088	359
chr10	75219538	75219550	chr10	75219399	75219411	128
chr10	75219658	75219667	chr10	75219705	75219715	39
chr10	75219826	75219836	chr10	75219705	75219715	112
chr10	75267387	75267403	chr10	75267398	75267409	0
chr10	75267404	75267414	chr10	75267398	75267409	0
chr10	76265679	76265688	chr10	76265651	76265663	17
chr10	76879345	76879354	chr10	76879153	76879165	181
chr10	77206584	77206593	chr10	77206754	77206766	162
chr10	77206632	77206641	chr10	77206754	77206766	114
chr10	77207021	77207030	chr10	77206883	77206895	127
chr10	77207061	77207070	chr10	77206883	77206895	167
chr10	77207169	77207179	chr10	77206883	77206895	275
chr10	77419318	77419327	chr10	77419584	77419596	258
chr10	77419648	77419658	chr10	77419584	77419596	53
chr10	77431015	77431025	chr10	77430959	77430971	45
chr10	77431128	77431137	chr10	77430959	77430971	158
chr10	78471074	78471088	chr10	78471142	78471154	55
chr10	78471224	78471234	chr10	78471157	78471169	56
chr10	78471546	78471555	chr10	78471358	78471370	177
chr10	78471655	78471665	chr10	78471358	78471370	286
chr10	81612760	81612793	chr10	81612854	81612866	62
chr10	82853099	82853110	chr10	82853323	82853335	214
chr10	83032485	83032498	chr10	83032907	83032919	410
chr10	83032592	83032604	chr10	83032907	83032919	304
chr10	83178309	83178320	chr10	83178197	83178209	101
chr10	83178371	83178381	chr10	83178197	83178209	163
chr10	83822346	83822364	chr10	83822418	83822430	55
chr10	83822394	83822403	chr10	83822418	83822430	16
chr10	83968741	83968750	chr10	83968781	83968793	32
chr10	83968762	83968773	chr10	83968781	83968793	9
chr10	83968809	83968818	chr10	83968781	83968793	17
chr10	84194246	84194255	chr10	84194231	84194243	4
chr10	84194260	84194267	chr10	84194231	84194243	18
chr10	84194384	84194394	chr10	84194358	84194370	15
chr10	84685710	84685729	chr10	84685765	84685777	37
chr10	85535456	85535465	chr10	85535512	85535524	48
chr10	85639759	85639768	chr10	85639821	85639833	54
chr10	85953224	85953233	chr10	85953426	85953438	194
chr10	85953630	85953639	chr10	85953426	85953438	193
chr10	86006509	86006523	chr10	86006678	86006690	156
chr10	86006597	86006611	chr10	86006678	86006690	68
chr10	86006674	86006694	chr10	86006678	86006690	0
chr10	86006718	86006732	chr10	86006678	86006690	29
chr10	86006837	86006846	chr10	86006678	86006690	148
chr10	86006960	86006969	chr10	86006678	86006690	271
chr10	86007153	86007162	chr10	86006678	86006690	464
chr10	86100578	86100588	chr10	86100546	86100558	21
chr10	86100884	86100893	chr10	86100546	86100558	327
chr10	86213653	86213669	chr10	86213581	86213593	61
chr10	86213735	86213747	chr10	86213581	86213593	143
chr10	86213748	86213764	chr10	86213581	86213593	156
chr10	86615246	86615256	chr10	86615060	86615072	175
chr10	86615348	86615364	chr10	86615060	86615072	277
chr10	86615413	86615422	chr10	86615060	86615072	342
chr10	87601912	87601919	chr10	87602236	87602248	318
chr10	87602279	87602289	chr10	87602236	87602248	32
chr10	87602427	87602434	chr10	87602450	87602462	17
chr10	87674039	87674048	chr10	87674071	87674083	24
chr10	87679221	87679232	chr10	87679176	87679188	34
chr10	87679327	87679341	chr10	87679294	87679306	22
chr10	87680065	87680075	chr10	87680041	87680052	14
chr10	87817017	87817028	chr10	87816994	87817006	12
chr10	87927309	87927316	chr10	87927393	87927405	78
chr10	87927341	87927351	chr10	87927393	87927405	43
chr10	87927389	87927398	chr10	87927393	87927405	0
chr10	87927405	87927429	chr10	87927393	87927405	1
chr10	88008668	88008682	chr10	88008846	88008858	165
chr10	88008852	88008861	chr10	88008846	88008858	0
chr10	88150453	88150462	chr10	88150564	88150587	103
chr10	88402895	88402904	chr10	88403054	88403066	151
chr10	88403383	88403395	chr10	88403243	88403255	129
chr10	88403478	88403485	chr10	88403243	88403255	224
chr10	88420059	88420068	chr10	88420122	88420134	55
chr10	88420222	88420235	chr10	88420122	88420134	89
chr10	88420445	88420459	chr10	88420378	88420390	56
chr10	88420529	88420538	chr10	88420378	88420390	140
chr10	88895513	88895522	chr10	88895610	88895621	89
chr10	89678057	89678066	chr10	89678218	89678230	153
chr10	89678287	89678301	chr10	89678218	89678230	58
chr10	89678490	89678497	chr10	89678218	89678230	261
chr10	92933624	92933633	chr10	92933823	92933835	191
chr10	92933892	92933901	chr10	92933823	92933835	58
chr10	93083509	93083519	chr10	93083456	93083468	42
chr10	93188682	93188692	chr10	93188602	93188614	69
chr10	93268604	93268618	chr10	93268494	93268506	99
chr10	93271555	93271564	chr10	93272047	93272059	484
chr10	93317033	93317045	chr10	93317011	93317023	11
chr10	93317208	93317218	chr10	93317011	93317023	186
chr10	93343517	93343526	chr10	93343645	93343657	120
chr10	93343740	93343750	chr10	93343749	93343761	0
chr10	93345324	93345333	chr10	93345436	93345448	104
chr10	93422110	93422123	chr10	93422128	93422140	6
chr10	93496608	93496617	chr10	93496781	93496793	165
chr10	93945878	93945889	chr10	93946125	93946137	237
chr10	94039085	94039095	chr10	94039066	94039078	8
chr10	94040096	94040103	chr10	94040022	94040034	63
chr10	94044097	94044107	chr10	94044077	94044089	9
chr10	94044290	94044306	chr10	94044121	94044133	158
chr10	94044322	94044331	chr10	94044121	94044133	190
chr10	94044334	94044344	chr10	94044121	94044133	202
chr10	94044361	94044372	chr10	94044121	94044133	229
chr10	94044553	94044563	chr10	94044121	94044133	421
chr10	94473805	94473814	chr10	94473610	94473622	184
chr10	94567926	94567935	chr10	94568075	94568087	141
chr10	94568225	94568235	chr10	94568075	94568087	139
chr10	94600006	94600022	chr10	94600040	94600052	19
chr10	94600311	94600320	chr10	94600040	94600052	260
chr10	94600427	94600437	chr10	94600040	94600052	376
chr10	94600506	94600515	chr10	94600040	94600052	455
chr10	94774821	94774830	chr10	94774796	94774808	14
chr10	95266070	95266089	chr10	95265944	95265956	115
chr10	95266161	95266171	chr10	95265944	95265956	206
chr10	95458022	95458036	chr10	95457896	95457907	116
chr10	95458086	95458095	chr10	95458205	95458217	111
chr10	95458465	95458474	chr10	95458660	95458672	187
chr10	95458651	95458661	chr10	95458660	95458672	0
chr10	95458822	95458831	chr10	95458660	95458672	151
chr10	95458889	95458899	chr10	95458660	95458672	218
chr10	95648433	95648442	chr10	95648373	95648385	49
chr10	95648530	95648544	chr10	95648373	95648385	146
chr10	95648727	95648737	chr10	95648373	95648385	343
chr10	95648756	95648768	chr10	95649130	95649142	363
chr10	95649044	95649058	chr10	95649130	95649142	73
chr10	95772814	95772823	chr10	95772930	95772942	108
chr10	95772830	95772842	chr10	95772930	95772942	89
chr10	95772871	95772885	chr10	95772930	95772942	46
chr10	96238874	96238883	chr10	96239091	96239103	209
chr10	96239065	96239077	chr10	96239091	96239103	15
chr10	96239104	96239117	chr10	96239091	96239103	2
chr10	96239123	96239132	chr10	96239091	96239103	21
chr10	96239446	96239453	chr10	96239091	96239103	344
chr10	96337214	96337224	chr10	96337588	96337600	365
chr10	97247260	97247267	chr10	97247421	97247433	155
chr10	97247347	97247357	chr10	97247421	97247433	65
chr10	97442263	97442273	chr10	97442657	97442669	385
chr10	97442578	97442588	chr10	97442657	97442669	70
chr10	98292431	98292440	chr10	98292152	98292163	269
chr10	98292443	98292452	chr10	98292152	98292163	281
chr10	98318687	98318697	chr10	98318632	98318644	44
chr10	98333352	98333366	chr10	98333532	98333544	167
chr10	98372442	98372451	chr10	98372992	98373004	542
chr10	98372736	98372749	chr10	98372992	98373004	244
chr10	98372760	98372772	chr10	98372992	98373004	221
chr10	98372793	98372804	chr10	98372992	98373004	189
chr10	98372914	98372923	chr10	98372992	98373004	70
chr10	98626707	98626717	chr10	98626645	98626657	51
chr10	98626812	98626821	chr10	98626645	98626657	156
chr10	98700449	98700459	chr10	98700755	98700767	297
chr10	98700857	98700867	chr10	98700830	98700842	16
chr10	99087852	99087867	chr10	99088377	99088389	511
chr10	99088008	99088017	chr10	99088377	99088389	361
chr10	99088178	99088188	chr10	99088377	99088389	190
chr10	99204329	99204339	chr10	99204462	99204474	124
chr10	99223029	99223041	chr10	99223473	99223485	433
chr10	99223434	99223445	chr10	99223473	99223485	29
chr10	99242364	99242373	chr10	99242270	99242282	83
chr10	99242475	99242486	chr10	99242270	99242282	194
chr10	99242826	99242835	chr10	99242270	99242282	545
chr10	99243821	99243830	chr10	99244145	99244157	316
chr10	99243834	99243843	chr10	99244145	99244157	303
chr10	99423506	99423515	chr10	99423550	99423562	36
chr10	99423661	99423671	chr10	99423550	99423562	100
chr10	99538704	99538714	chr10	99538844	99538856	131
chr10	99538851	99538860	chr10	99538844	99538856	0
chr10	99538877	99538886	chr10	99538844	99538856	22
chr10	99558576	99558586	chr10	99558836	99558848	251
chr10	99559062	99559072	chr10	99558836	99558848	215
chr10	99627283	99627303	chr10	99627891	99627903	589
chr10	99627481	99627497	chr10	99627891	99627903	395
chr10	99627604	99627614	chr10	99627891	99627903	278
chr10	99632488	99632505	chr10	99632465	99632477	12
chr10	100152500	100152509	chr10	100152457	100152469	32
chr10	100152516	100152526	chr10	100152457	100152469	48
chr10	100152620	100152632	chr10	100152711	100152723	80
chr10	100152661	100152680	chr10	100152711	100152723	32
chr10	100517944	100517953	chr10	100517487	100517499	446
chr10	102174638	102174649	chr10	102174799	102174811	151
chr10	102571247	102571256	chr10	102571430	102571439	175
chr10	102571365	102571379	chr10	102571430	102571439	52
chr10	102571405	102571414	chr10	102571430	102571439	17
chr10	102571545	102571554	chr10	102571537	102571549	0
chr10	102571633	102571642	chr10	102571537	102571549	85
chr10	102661287	102661301	chr10	102661256	102661268	20
chr10	102661302	102661311	chr10	102661256	102661268	35
chr10	107923872	107923882	chr10	107924028	107924040	147
chr10	107923917	107923929	chr10	107924028	107924040	100
chr10	107923978	107923992	chr10	107924028	107924040	37
chr10	107924196	107924205	chr10	107924028	107924040	157
chr10	107933341	107933351	chr10	107933655	107933667	305
chr10	107933536	107933546	chr10	107933655	107933667	110
chr10	107933775	107933784	chr10	107933655	107933667	109
chr10	107933874	107933884	chr10	107933655	107933667	208
chr10	107933956	107933967	chr10	107933655	107933667	290
chr10	110484980	110484989	chr10	110484974	110484986	0
chr10	110485149	110485159	chr10	110485111	110485123	27
chr10	110804572	110804581	chr10	110804611	110804623	31
chr10	110804590	110804600	chr10	110804611	110804623	12
chr10	110804873	110804883	chr10	110804665	110804677	197
chr10	110931688	110931697	chr10	110931757	110931769	61
chr10	110931728	110931742	chr10	110931757	110931769	16
chr10	110931936	110931952	chr10	110931757	110931769	168
chr10	110932112	110932121	chr10	110932182	110932194	62
chr10	110932296	110932306	chr10	110932182	110932194	103
chr10	111213765	111213774	chr10	111213854	111213866	81
chr10	111214090	111214100	chr10	111214025	111214037	54
chr10	111214290	111214299	chr10	111214324	111214336	26
chr10	111527733	111527743	chr10	111527784	111527796	42
chr10	111666036	111666045	chr10	111666472	111666484	428
chr10	111666491	111666500	chr10	111666472	111666484	8
chr10	111668453	111668463	chr10	111668278	111668290	164
chr10	111803733	111803742	chr10	111803776	111803788	35
chr10	111803888	111803898	chr10	111803776	111803788	101
chr10	111813850	111813862	chr10	111813918	111813930	57
chr10	115328395	115328404	chr10	115328772	115328784	369
chr10	115328882	115328891	chr10	115328772	115328784	99
chr10	115364749	115364763	chr10	115364796	115364808	34
chr10	116666892	116666901	chr10	116667098	116667110	198
chr10	116667009	116667019	chr10	116667098	116667110	80
chr10	116694850	116694861	chr10	116694589	116694601	250
chr10	116695031	116695040	chr10	116694589	116694601	431
chr10	116790609	116790623	chr10	116791340	116791352	718
chr10	116790703	116790717	chr10	116791340	116791352	624
chr10	116790933	116790942	chr10	116791340	116791352	399
chr10	116791110	116791119	chr10	116791340	116791352	222
chr10	116828043	116828061	chr10	116828027	116828038	6
chr10	116828261	116828273	chr10	116828027	116828038	224
chr10	117860469	117860480	chr10	117860452	117860464	6
chr10	117860554	117860563	chr10	117860452	117860464	91
chr10	118479325	118479336	chr10	118479424	118479436	89
chr10	119001298	119001308	chr10	119001292	119001304	0
chr10	119445101	119445115	chr10	119444835	119444859	243
chr10	119445197	119445206	chr10	119444835	119444859	339
chr10	120914736	120914746	chr10	120915139	120915151	394
chr10	120914758	120914767	chr10	120915139	120915151	373
chr10	120914974	120914986	chr10	120915139	120915151	154
chr10	120915078	120915088	chr10	120915139	120915151	52
chr10	120915175	120915185	chr10	120915139	120915151	25
chr10	120915576	120915590	chr10	120915139	120915151	426
chr10	120915594	120915603	chr10	120915139	120915151	444
chr10	121160581	121160597	chr10	121160753	121160765	157
chr10	121160819	121160828	chr10	121160753	121160765	55
chr10	121160831	121160840	chr10	121160753	121160765	67
chr10	121796810	121796824	chr10	121796646	121796658	153
chr10	121797280	121797290	chr10	121796646	121796658	623
chr10	121859221	121859235	chr10	121859180	121859192	30
chr10	121903928	121903942	chr10	121904270	121904282	329
chr10	121904148	121904159	chr10	121904270	121904282	112
chr10	121904231	121904247	chr10	121904270	121904282	24
chr10	122630168	122630182	chr10	122630237	122630249	56
chr10	122630345	122630355	chr10	122630237	122630249	97
chr10	122630432	122630441	chr10	122630237	122630249	184
chr10	122810736	122810745	chr10	122811019	122811031	275
chr10	122810985	122810996	chr10	122811019	122811031	24
chr10	122853776	122853787	chr10	122853732	122853744	33
chr10	122854133	122854149	chr10	122854285	122854297	137
chr10	123597256	123597266	chr10	123597180	123597192	65
chr10	123597323	123597333	chr10	123597180	123597192	132
chr10	125782105	125782114	chr10	125781998	125782009	97
chr10	125782360	125782369	chr10	125782592	125782604	224
chr10	125782677	125782698	chr10	125782592	125782604	74
chr10	125865661	125865671	chr10	125865624	125865636	26
chr10	125865809	125865818	chr10	125865624	125865636	174
chr10	125946843	125946855	chr10	125946760	125946772	72
chr10	125946899	125946909	chr10	125946760	125946772	128
chr10	125947006	125947015	chr10	125946760	125946772	235
chr10	126552458	126552472	chr10	126552689	126552701	218
chr10	126552535	126552544	chr10	126552689	126552701	146
chr10	126552550	126552564	chr10	126552689	126552701	126
chr10	126552649	126552665	chr10	126552689	126552701	25
chr10	126552782	126552792	chr10	126552689	126552701	82
chr10	126806427	126806439	chr10	126806557	126806579	119
chr10	128256622	128256632	chr10	128256569	128256581	42
chr11	3151354	3151368	chr11	3151530	3151542	163
chr11	3186923	3186937	chr11	3186785	3186797	127
chr11	3187474	3187483	chr11	3186785	3186797	678
chr11	3673226	3673237	chr11	3673303	3673315	67
chr11	3673271	3673280	chr11	3673303	3673315	24
chr11	3673292	3673301	chr11	3673303	3673315	3
chr11	3703345	3703357	chr11	3703085	3703097	249
chr11	3703459	3703471	chr11	3703085	3703097	363
chr11	4296853	4296862	chr11	4296880	4296892	19
chr11	4297099	4297110	chr11	4297071	4297083	17
chr11	5289905	5289921	chr11	5289967	5289979	47
chr11	5333546	5333564	chr11	5333590	5333602	27
chr11	5333586	5333606	chr11	5333590	5333602	0
chr11	5860160	5860174	chr11	5860119	5860131	30
chr11	5860354	5860364	chr11	5860358	5860370	0
chr11	6169080	6169090	chr11	6169099	6169111	10
chr11	6169232	6169241	chr11	6169099	6169111	122
chr11	6169541	6169551	chr11	6169485	6169497	45
chr11	8509671	8509681	chr11	8509768	8509780	88
chr11	8652797	8652807	chr11	8653317	8653329	511
chr11	8652870	8652886	chr11	8653317	8653329	432
chr11	8653345	8653359	chr11	8653317	8653329	17
chr11	8653831	8653840	chr11	8653317	8653329	503
chr11	8654019	8654031	chr11	8653317	8653329	691
chr11	8654042	8654055	chr11	8653317	8653329	714
chr11	8667772	8667781	chr11	8668258	8668270	478
chr11	8668143	8668153	chr11	8668258	8668270	106
chr11	9195023	9195032	chr11	9195081	9195093	50
chr11	9195228	9195242	chr11	9195081	9195093	136
chr11	9556907	9556921	chr11	9556997	9557009	77
chr11	17165155	17165165	chr11	17165117	17165129	27
chr11	17165280	17165290	chr11	17165117	17165129	152
chr11	18071033	18071042	chr11	18071154	18071166	113
chr11	18421401	18421415	chr11	18421333	18421345	57
chr11	18845434	18845448	chr11	18845320	18845332	103
chr11	18867840	18867852	chr11	18867756	18867768	73
chr11	18867899	18867910	chr11	18867756	18867768	132
chr11	18927556	18927567	chr11	18927545	18927557	0
chr11	19666562	19666573	chr11	19666917	19666929	345
chr11	19666664	19666673	chr11	19666917	19666929	245
chr11	19667008	19667018	chr11	19666977	19666989	20
chr11	19667127	19667137	chr11	19667217	19667229	81
chr11	19667323	19667332	chr11	19667217	19667229	95
chr11	20107973	20107982	chr11	20107925	20107937	37
chr11	20369180	20369190	chr11	20369255	20369267	66
chr11	20369228	20369245	chr11	20369255	20369267	11
chr11	20611328	20611338	chr11	20611335	20611347	0
chr11	20816125	20816137	chr11	20816658	20816670	522
chr11	20816403	20816412	chr11	20816658	20816670	247
chr11	20816448	20816462	chr11	20816658	20816670	197
chr11	20816541	20816555	chr11	20816658	20816670	104
chr11	20816853	20816862	chr11	20816728	20816737	117
chr11	20863390	20863402	chr11	20863485	20863497	84
chr11	20864162	20864172	chr11	20863485	20863497	666
chr11	20886027	20886036	chr11	20887138	20887150	1103
chr11	20886495	20886511	chr11	20887138	20887150	628
chr11	20886589	20886598	chr11	20887138	20887150	541
chr11	20886651	20886660	chr11	20887138	20887150	479
chr11	20886779	20886790	chr11	20887138	20887150	349
chr11	20887211	20887223	chr11	20887229	20887241	7
chr11	20887306	20887316	chr11	20887229	20887241	66
chr11	20887677	20887688	chr11	20887229	20887241	437
chr11	21013178	21013192	chr11	21013248	21013260	57
chr11	21013199	21013208	chr11	21013248	21013260	41
chr11	21013430	21013440	chr11	21013304	21013316	115
chr11	21013481	21013490	chr11	21013304	21013316	166
chr11	21013643	21013652	chr11	21013304	21013316	328
chr11	21243874	21243888	chr11	21243971	21243983	84
chr11	21243892	21243905	chr11	21243971	21243983	67
chr11	21244025	21244039	chr11	21243971	21243983	43
chr11	22632093	22632103	chr11	22632579	22632591	477
chr11	22632215	22632225	chr11	22632579	22632591	355
chr11	22632266	22632275	chr11	22632579	22632591	305
chr11	22632645	22632654	chr11	22632579	22632591	55
chr11	22632704	22632718	chr11	22632579	22632591	114
chr11	22633106	22633118	chr11	22632579	22632591	516
chr11	22643911	22643923	chr11	22644159	22644171	237
chr11	22644003	22644012	chr11	22644159	22644171	148
chr11	22644185	22644199	chr11	22644159	22644171	15
chr11	22889503	22889512	chr11	22889245	22889257	247
chr11	22889624	22889633	chr11	22889245	22889257	368
chr11	23847146	23847156	chr11	23847473	23847485	318
chr11	23847501	23847512	chr11	23847473	23847485	17
chr11	23847571	23847587	chr11	23847473	23847485	87
chr11	23847590	23847599	chr11	23847473	23847485	106
chr11	23847847	23847861	chr11	23847473	23847485	363
chr11	24320181	24320191	chr11	24320320	24320332	130
chr11	24320300	24320310	chr11	24320320	24320332	11
chr11	24320523	24320532	chr11	24320320	24320332	192
chr11	24373544	24373562	chr11	24373464	24373476	69
chr11	24423624	24423634	chr11	24423554	24423566	59
chr11	24549581	24549595	chr11	24549849	24549861	255
chr11	24549790	24549797	chr11	24549849	24549861	53
chr11	24549907	24549919	chr11	24549849	24549861	47
chr11	24549985	24549995	chr11	24549979	24549991	0
chr11	24550026	24550036	chr11	24549979	24549991	36
chr11	25772175	25772184	chr11	25772319	25772331	136
chr11	25772404	25772414	chr11	25772319	25772331	74
chr11	25772483	25772492	chr11	25772319	25772331	153
chr11	25772598	25772612	chr11	25772319	25772331	268
chr11	29596589	29596598	chr11	29596791	29596803	194
chr11	29596740	29596752	chr11	29596791	29596803	40
chr11	30209701	30209715	chr11	30209725	30209737	11
chr11	32705207	32705217	chr11	32705264	32705276	48
chr11	33883098	33883107	chr11	33882886	33882898	201
chr11	33883206	33883217	chr11	33882886	33882898	309
chr11	34173000	34173010	chr11	34173278	34173290	269
chr11	34173046	34173056	chr11	34173278	34173290	223
chr11	35838971	35838985	chr11	35839066	35839078	82
chr11	35839151	35839161	chr11	35839103	35839114	38
chr11	35927363	35927375	chr11	35927329	35927340	24
chr11	39578897	39578910	chr11	39579252	39579264	343
chr11	39579016	39579030	chr11	39579252	39579264	223
chr11	39579170	39579180	chr11	39579252	39579264	73
chr11	39579388	39579402	chr11	39579252	39579264	125
chr11	39579609	39579618	chr11	39579651	39579663	34
chr11	39579691	39579700	chr11	39579651	39579663	29
chr11	39579831	39579841	chr11	39579651	39579663	169
chr11	40789883	40789895	chr11	40790005	40790017	111
chr11	40789941	40789951	chr11	40790005	40790017	55
chr11	44902322	44902336	chr11	44902351	44902363	16
chr11	46151992	46152002	chr11	46151967	46151978	15
chr11	46152054	46152066	chr11	46151967	46151978	77
chr11	46152269	46152278	chr11	46151967	46151978	292
chr11	49722239	49722253	chr11	49722394	49722406	142
chr11	49722421	49722439	chr11	49722394	49722406	16
chr11	49739933	49739942	chr11	49739901	49739913	21
chr11	49934063	49934072	chr11	49933978	49933990	74
chr11	49934315	49934329	chr11	49933978	49933990	326
chr11	49934371	49934385	chr11	49933978	49933990	382
chr11	50542141	50542152	chr11	50542362	50542374	211
chr11	50542285	50542297	chr11	50542362	50542374	66
chr11	51897592	51897604	chr11	51897577	51897589	4
chr11	52551777	52551788	chr11	52551756	52551768	10
chr11	52916931	52916941	chr11	52916984	52916996	44
chr11	52917084	52917095	chr11	52916984	52916996	89
chr11	52919240	52919249	chr11	52919932	52919944	684
chr11	52919720	52919730	chr11	52919932	52919944	203
chr11	52919994	52920003	chr11	52919932	52919944	51
chr11	52923769	52923778	chr11	52923762	52923771	0
chr11	52924202	52924209	chr11	52923762	52923771	432
chr11	52924487	52924505	chr11	52923762	52923771	717
chr11	53275265	53275275	chr11	53275487	53275499	213
chr11	53275513	53275522	chr11	53275487	53275499	15
chr11	53275613	53275623	chr11	53275557	53275569	45
chr11	54492055	54492064	chr11	54492140	54492152	77
chr11	54492241	54492252	chr11	54492140	54492152	90
chr11	54492317	54492331	chr11	54492404	54492416	74
chr11	54492465	54492475	chr11	54492404	54492416	50
chr11	54492488	54492497	chr11	54492404	54492416	73
chr11	54492576	54492585	chr11	54492404	54492416	161
chr11	54971626	54971637	chr11	54971739	54971751	103
chr11	54971918	54971928	chr11	54971739	54971751	168
chr11	54972100	54972109	chr11	54971739	54971751	350
chr11	57966808	57966818	chr11	57966948	57966959	131
chr11	58091091	58091101	chr11	58090977	58090989	103
chr11	60075669	60075679	chr11	60075635	60075647	23
chr11	60075866	60075880	chr11	60075889	60075901	10
chr11	60301933	60301949	chr11	60301951	60301963	3
chr11	60301985	60301994	chr11	60301951	60301963	23
chr11	60311434	60311444	chr11	60311877	60311889	434
chr11	60311555	60311564	chr11	60311877	60311889	314
chr11	60311693	60311702	chr11	60311877	60311889	176
chr11	60311895	60311909	chr11	60311877	60311889	7
chr11	60335818	60335827	chr11	60335843	60335855	17
chr11	60336037	60336047	chr11	60335980	60335992	46
chr11	60336091	60336100	chr11	60335980	60335992	100
chr11	60336101	60336112	chr11	60335980	60335992	110
chr11	61119990	61119999	chr11	61120179	61120191	181
chr11	61120148	61120158	chr11	61120179	61120191	22
chr11	61120199	61120210	chr11	61120207	61120219	0
chr11	61120265	61120274	chr11	61120207	61120219	47
chr11	61176674	61176686	chr11	61176602	61176614	61
chr11	61176841	61176851	chr11	61176602	61176614	228
chr11	61537598	61537617	chr11	61537673	61537684	57
chr11	61537936	61537945	chr11	61537673	61537684	253
chr11	61538226	61538235	chr11	61537673	61537684	543
chr11	61618597	61618608	chr11	61618552	61618564	34
chr11	61699588	61699608	chr11	61699465	61699477	112
chr11	61700082	61700092	chr11	61699465	61699477	606
chr11	61810466	61810478	chr11	61810427	61810439	28
chr11	61810679	61810689	chr11	61810427	61810439	241
chr11	63524591	63524603	chr11	63524550	63524562	30
chr11	63524725	63524738	chr11	63524550	63524562	164
chr11	63524788	63524797	chr11	63524550	63524562	227
chr11	63915055	63915067	chr11	63915099	63915111	33
chr11	63915294	63915303	chr11	63915416	63915428	114
chr11	63915617	63915626	chr11	63915416	63915428	190
chr11	64022597	64022608	chr11	64022587	64022599	0
chr11	64022678	64022689	chr11	64022650	64022662	17
chr11	65024575	65024584	chr11	65024619	65024631	36
chr11	65024817	65024826	chr11	65024619	65024631	187
chr11	65447748	65447758	chr11	65447904	65447915	147
chr11	65447822	65447832	chr11	65447904	65447915	73
chr11	65784436	65784445	chr11	65784521	65784533	77
chr11	65784615	65784624	chr11	65784551	65784563	53
chr11	65784665	65784674	chr11	65784551	65784563	103
chr11	68458369	68458378	chr11	68458256	68458268	102
chr11	68458465	68458474	chr11	68458256	68458268	198
chr11	68458561	68458571	chr11	68458256	68458268	294
chr11	68459599	68459606	chr11	68459797	68459809	192
chr11	68459716	68459725	chr11	68459797	68459809	73
chr11	68459743	68459752	chr11	68459797	68459809	46
chr11	68459770	68459779	chr11	68459797	68459809	19
chr11	68459862	68459871	chr11	68459797	68459809	54
chr11	68864905	68864915	chr11	68864875	68864887	19
chr11	68864932	68864942	chr11	68864875	68864887	46
chr11	68864963	68864975	chr11	68864875	68864887	77
chr11	69334867	69334883	chr11	69334943	69334955	61
chr11	69335008	69335017	chr11	69334943	69334955	54
chr11	70115107	70115118	chr11	70114645	70114657	451
chr11	70125998	70126005	chr11	70125919	70125931	68
chr11	70126010	70126021	chr11	70125919	70125931	80
chr11	70173926	70173938	chr11	70173842	70173853	74
chr11	70272059	70272068	chr11	70271832	70271844	216
chr11	70325154	70325163	chr11	70325223	70325235	61
chr11	70325351	70325361	chr11	70325223	70325235	117
chr11	70325520	70325527	chr11	70325512	70325524	0
chr11	70325870	70325884	chr11	70325512	70325524	347
chr11	70474008	70474022	chr11	70473466	70473478	531
chr11	70479846	70479860	chr11	70479758	70479770	77
chr11	70479867	70479876	chr11	70479758	70479770	98
chr11	71401725	71401734	chr11	71401754	71401766	21
chr11	71401806	71401817	chr11	71401754	71401766	41
chr11	72491360	72491369	chr11	72491335	72491347	14
chr11	72847901	72847911	chr11	72847997	72848009	87
chr11	72848028	72848038	chr11	72847997	72848009	20
chr11	72848297	72848307	chr11	72848385	72848394	79
chr11	75415097	75415106	chr11	75415152	75415164	47
chr11	75415402	75415414	chr11	75415152	75415164	239
chr11	76015882	76015904	chr11	76016077	76016089	174
chr11	77005029	77005038	chr11	77005120	77005131	83
chr11	77012074	77012086	chr11	77011989	77012001	74
chr11	77173600	77173610	chr11	77173715	77173727	106
chr11	77173611	77173621	chr11	77173715	77173727	95
chr11	77173916	77173928	chr11	77173715	77173727	190
chr11	77173974	77173983	chr11	77173715	77173727	248
chr11	78265866	78265880	chr11	78265853	78265865	2
chr11	79256359	79256373	chr11	79256288	79256300	60
chr11	79815174	79815183	chr11	79815316	79815328	134
chr11	79815338	79815352	chr11	79815316	79815328	11
chr11	79943776	79943785	chr11	79943797	79943809	13
chr11	80288866	80288882	chr11	80288799	80288810	57
chr11	80359608	80359618	chr11	80360066	80360078	449
chr11	80359836	80359845	chr11	80360066	80360078	222
chr11	80359980	80359990	chr11	80360066	80360078	77
chr11	80359991	80360000	chr11	80360066	80360078	67
chr11	80360132	80360142	chr11	80360066	80360078	55
chr11	80360197	80360218	chr11	80360066	80360078	120
chr11	80360277	80360286	chr11	80360066	80360078	200
chr11	80532642	80532652	chr11	80532900	80532912	249
chr11	80532676	80532685	chr11	80532900	80532912	216
chr11	80532852	80532864	chr11	80532900	80532912	37
chr11	80532996	80533003	chr11	80532900	80532912	85
chr11	80629539	80629549	chr11	80629504	80629516	24
chr11	80629583	80629592	chr11	80629618	80629630	27
chr11	81840809	81840818	chr11	81841442	81841454	625
chr11	81841735	81841744	chr11	81841442	81841454	282
chr11	81841754	81841765	chr11	81841442	81841454	301
chr11	81841798	81841807	chr11	81841442	81841454	345
chr11	81841841	81841851	chr11	81841442	81841454	388
chr11	82011894	82011905	chr11	82011911	82011923	7
chr11	82089337	82089347	chr11	82089811	82089823	465
chr11	82089553	82089565	chr11	82089811	82089823	247
chr11	82089832	82089846	chr11	82089811	82089823	10
chr11	82117000	82117012	chr11	82117408	82117420	397
chr11	82117198	82117207	chr11	82117408	82117420	202
chr11	82169395	82169404	chr11	82169587	82169599	184
chr11	82830839	82830849	chr11	82830908	82830920	60
chr11	83044050	83044064	chr11	83044068	83044080	5
chr11	83183541	83183550	chr11	83183481	83183493	49
chr11	83868540	83868551	chr11	83868377	83868389	152
chr11	83868622	83868636	chr11	83868377	83868389	234
chr11	84013362	84013372	chr11	84013650	84013659	279
chr11	84013471	84013480	chr11	84013650	84013659	171
chr11	84013530	84013544	chr11	84013650	84013659	107
chr11	84013812	84013821	chr11	84013650	84013659	154
chr11	85250570	85250579	chr11	85250563	85250575	0
chr11	85250734	85250743	chr11	85250746	85250757	4
chr11	85259180	85259189	chr11	85258638	85258650	531
chr11	85259272	85259281	chr11	85258638	85258650	623
chr11	85259304	85259313	chr11	85258638	85258650	655
chr11	85259408	85259418	chr11	85258638	85258650	759
chr11	85275259	85275266	chr11	85275393	85275405	128
chr11	85275409	85275418	chr11	85275393	85275405	5
chr11	85275486	85275495	chr11	85275393	85275405	82
chr11	85379359	85379368	chr11	85379301	85379313	47
chr11	85984863	85984873	chr11	85985078	85985090	206
chr11	85984979	85984993	chr11	85985078	85985090	86
chr11	85985042	85985052	chr11	85985078	85985090	27
chr11	85985139	85985146	chr11	85985078	85985090	50
chr11	85985258	85985267	chr11	85985078	85985090	169
chr11	85985292	85985304	chr11	85985078	85985090	203
chr11	85985420	85985429	chr11	85985078	85985090	331
chr11	85985497	85985511	chr11	85985078	85985090	408
chr11	85986395	85986404	chr11	85986502	85986514	99
chr11	86338946	86338955	chr11	86339164	86339176	210
chr11	86339210	86339229	chr11	86339164	86339176	35
chr11	86579225	86579234	chr11	86578855	86578867	359
chr11	86624594	86624603	chr11	86624467	86624479	116
chr11	86624876	86624885	chr11	86624467	86624479	398
chr11	86624897	86624906	chr11	86624467	86624479	419
chr11	86624956	86624966	chr11	86624467	86624479	478
chr11	86624999	86625008	chr11	86624467	86624479	521
chr11	86652475	86652484	chr11	86652662	86652674	179
chr11	86652872	86652881	chr11	86652782	86652794	79
chr11	87007098	87007107	chr11	87007460	87007472	354
chr11	87007358	87007369	chr11	87007460	87007472	92
chr11	87007496	87007512	chr11	87007460	87007472	25
chr11	87007558	87007565	chr11	87007460	87007472	87
chr11	87815621	87815630	chr11	87815588	87815600	22
chr11	87815757	87815766	chr11	87815588	87815600	158
chr11	87854862	87854874	chr11	87854951	87854963	78
chr11	88356918	88356932	chr11	88356962	88356974	31
chr11	88356977	88356986	chr11	88356962	88356974	4
chr11	88357370	88357380	chr11	88357270	88357282	89
chr11	89592681	89592690	chr11	89592633	89592645	37
chr11	90248209	90248218	chr11	90248312	90248324	95
chr11	90248238	90248247	chr11	90248312	90248324	66
chr11	90248501	90248510	chr11	90248453	90248465	37
chr11	90678711	90678718	chr11	90678734	90678757	17
chr11	90678740	90678749	chr11	90678734	90678757	0
chr11	90679010	90679020	chr11	90678734	90678757	254
chr11	92208851	92208863	chr11	92209441	92209453	579
chr11	92208888	92208898	chr11	92209441	92209453	544
chr11	92209278	92209292	chr11	92209441	92209453	150
chr11	92209403	92209412	chr11	92209441	92209453	30
chr11	93217357	93217366	chr11	93217441	93217453	76
chr11	93217455	93217467	chr11	93217441	93217453	3
chr11	93217509	93217520	chr11	93217546	93217558	27
chr11	93217581	93217591	chr11	93217546	93217558	24
chr11	93608820	93608827	chr11	93608841	93608853	15
chr11	93668187	93668201	chr11	93668432	93668444	232
chr11	93668348	93668360	chr11	93668432	93668444	73
chr11	94047171	94047181	chr11	94047485	94047497	305
chr11	94047293	94047307	chr11	94047485	94047497	179
chr11	94047552	94047569	chr11	94047485	94047497	56
chr11	95094320	95094329	chr11	95094015	95094027	294
chr11	95415930	95415940	chr11	95415985	95415997	46
chr11	95416017	95416026	chr11	95415985	95415997	21
chr11	95416161	95416171	chr11	95415985	95415997	165
chr11	95748181	95748188	chr11	95748221	95748233	34
chr11	95748208	95748220	chr11	95748221	95748233	2
chr11	95748289	95748299	chr11	95748221	95748233	57
chr11	96130716	96130725	chr11	96130856	96130868	132
chr11	96973187	96973201	chr11	96973070	96973082	106
chr11	97192143	97192157	chr11	97192404	97192416	248
chr11	97289304	97289314	chr11	97289681	97289693	368
chr11	99081717	99081726	chr11	99082159	99082171	434
chr11	99081870	99081879	chr11	99082159	99082171	281
chr11	99081986	99081996	chr11	99082159	99082171	164
chr11	99082794	99082801	chr11	99082159	99082171	624
chr11	99095102	99095114	chr11	99095075	99095087	16
chr11	99095154	99095164	chr11	99095075	99095087	68
chr11	99346142	99346154	chr11	99346122	99346134	9
chr11	99420412	99420425	chr11	99420399	99420408	5
chr11	99581765	99581779	chr11	99581731	99581742	24
chr11	99859007	99859019	chr11	99858972	99858984	24
chr11	99859054	99859063	chr11	99858972	99858984	71
chr11	99989845	99989857	chr11	99989937	99989949	81
chr11	99990117	99990131	chr11	99990204	99990216	74
chr11	99990249	99990261	chr11	99990204	99990216	34
chr11	100065178	100065188	chr11	100064937	100064949	230
chr11	100073895	100073905	chr11	100073959	100073971	55
chr11	100073967	100073976	chr11	100073959	100073971	0
chr11	100218954	100218968	chr11	100219418	100219430	451
chr11	100219103	100219113	chr11	100219418	100219430	306
chr11	100395641	100395652	chr11	100395481	100395493	149
chr11	100902058	100902069	chr11	100902066	100902078	0
chr11	101115559	101115569	chr11	101115978	101115990	410
chr11	101115606	101115620	chr11	101115978	101115990	359
chr11	101115651	101115665	chr11	101115978	101115990	314
chr11	101115973	101115982	chr11	101115978	101115990	0
chr11	101454445	101454455	chr11	101454510	101454522	56
chr11	101454842	101454856	chr11	101454510	101454522	321
chr11	101455059	101455073	chr11	101454510	101454522	538
chr11	101566012	101566022	chr11	101565387	101565399	614
chr11	101618921	101618930	chr11	101618797	101618809	113
chr11	101618974	101618986	chr11	101618797	101618809	166
chr11	101944853	101944862	chr11	101945002	101945014	141
chr11	102248868	102248880	chr11	102249395	102249407	516
chr11	102728557	102728566	chr11	102728685	102728697	120
chr11	102728571	102728580	chr11	102728685	102728697	106
chr11	102728633	102728642	chr11	102728685	102728697	44
chr11	102810933	102810944	chr11	102810869	102810881	53
chr11	102811233	102811242	chr11	102810869	102810881	353
chr11	102811267	102811278	chr11	102810869	102810881	387
chr11	102811335	102811349	chr11	102810869	102810881	455
chr11	103257805	103257814	chr11	103258099	103258111	286
chr11	103258182	103258195	chr11	103258222	103258234	28
chr11	103258373	103258384	chr11	103258222	103258234	140
chr11	103399964	103399974	chr11	103400186	103400198	213
chr11	105410011	105410020	chr11	105410159	105410171	140
chr11	105410616	105410625	chr11	105410159	105410171	446
chr11	105451256	105451268	chr11	105451264	105451276	0
chr11	105451329	105451339	chr11	105451264	105451276	54
chr11	105451523	105451537	chr11	105451454	105451466	58
chr11	105451595	105451605	chr11	105451454	105451466	130
chr11	105451667	105451677	chr11	105451869	105451881	193
chr11	105803190	105803204	chr11	105803629	105803641	426
chr11	105803271	105803280	chr11	105803629	105803641	350
chr11	105803592	105803606	chr11	105803629	105803641	24
chr11	105803898	105803907	chr11	105803629	105803641	258
chr11	105883724	105883733	chr11	105883895	105883907	163
chr11	106882500	106882509	chr11	106882540	106882552	32
chr11	106882751	106882760	chr11	106882540	106882552	200
chr11	106882865	106882879	chr11	106882540	106882552	314
chr11	106882986	106882995	chr11	106882540	106882552	435
chr11	107358410	107358426	chr11	107358882	107358893	457
chr11	107358479	107358488	chr11	107358882	107358893	395
chr11	107358865	107358881	chr11	107358882	107358893	2
chr11	107358934	107358943	chr11	107358882	107358893	42
chr11	107710923	107710934	chr11	107711110	107711122	177
chr11	107711036	107711045	chr11	107711110	107711122	66
chr11	107752662	107752672	chr11	107752702	107752714	31
chr11	108150335	108150346	chr11	108150460	108150472	115
chr11	108150635	108150647	chr11	108150691	108150703	45
chr11	108150684	108150693	chr11	108150691	108150703	0
chr11	108365323	108365337	chr11	108365434	108365446	98
chr11	108365582	108365591	chr11	108365434	108365446	137
chr11	108365613	108365623	chr11	108365434	108365446	168
chr11	108552623	108552632	chr11	108552646	108552658	15
chr11	108983694	108983703	chr11	108983795	108983807	93
chr11	108983803	108983812	chr11	108983795	108983807	0
chr11	109049574	109049588	chr11	109049724	109049736	137
chr11	109049735	109049744	chr11	109049724	109049736	0
chr11	109259575	109259585	chr11	109259625	109259637	41
chr11	109671743	109671755	chr11	109671903	109671915	149
chr11	109671866	109671876	chr11	109671903	109671915	28
chr11	109672307	109672319	chr11	109672175	109672187	121
chr11	110698443	110698455	chr11	110698486	110698498	32
chr11	110698648	110698658	chr11	110698687	110698699	30
chr11	110698676	110698685	chr11	110698687	110698699	3
chr11	111122530	111122539	chr11	111122746	111122758	208
chr11	111123109	111123118	chr11	111122831	111122843	267
chr11	111252479	111252488	chr11	111252724	111252736	237
chr11	111252603	111252612	chr11	111252724	111252736	113
chr11	111252695	111252704	chr11	111252724	111252736	21
chr11	111252749	111252761	chr11	111252724	111252736	14
chr11	111252973	111252987	chr11	111252724	111252736	238
chr11	111511592	111511604	chr11	111512530	111512542	927
chr11	111511698	111511709	chr11	111512530	111512542	822
chr11	111511995	111512009	chr11	111512530	111512542	522
chr11	111512144	111512156	chr11	111512530	111512542	375
chr11	111512321	111512336	chr11	111512530	111512542	195
chr11	111512602	111512614	chr11	111512530	111512542	61
chr11	111512622	111512631	chr11	111512530	111512542	81
chr11	111512746	111512755	chr11	111512530	111512542	205
chr11	111512809	111512819	chr11	111512530	111512542	268
chr11	111513004	111513016	chr11	111512530	111512542	463
chr11	111513272	111513293	chr11	111512530	111512542	731
chr11	111513664	111513678	chr11	111512530	111512542	1123
chr11	112066106	112066115	chr11	112066260	112066272	146
chr11	112066168	112066180	chr11	112066260	112066272	81
chr11	112066233	112066242	chr11	112066260	112066272	19
chr11	112066414	112066424	chr11	112066260	112066272	143
chr11	112117934	112117954	chr11	112117816	112117828	107
chr11	112303084	112303093	chr11	112303313	112303325	221
chr11	112303187	112303197	chr11	112303313	112303325	117
chr11	112303247	112303256	chr11	112303313	112303325	58
chr11	112659944	112659955	chr11	112660095	112660107	141
chr11	112660258	112660267	chr11	112660095	112660107	152
chr11	113221505	113221514	chr11	113221577	113221589	64
chr11	113265765	113265774	chr11	113265780	113265792	7
chr11	113265846	113265860	chr11	113265780	113265792	55
chr11	113523684	113523693	chr11	113523644	113523656	29
chr11	113523765	113523774	chr11	113523644	113523656	110
chr11	113536956	113536965	chr11	113536969	113536981	5
chr11	113536975	113536984	chr11	113536969	113536981	0
chr11	113755591	113755605	chr11	113755785	113755794	181
chr11	113755729	113755738	chr11	113755785	113755794	48
chr11	113755829	113755839	chr11	113755870	113755882	32
chr11	113756190	113756199	chr11	113755870	113755882	309
chr11	113923077	113923087	chr11	113923243	113923265	157
chr11	113923128	113923137	chr11	113923243	113923265	107
chr11	113923211	113923224	chr11	113923243	113923265	20
chr11	114031299	114031308	chr11	114032067	114032079	760
chr11	114031550	114031559	chr11	114032067	114032079	509
chr11	114673244	114673255	chr11	114673370	114673382	116
chr11	114673429	114673438	chr11	114673370	114673382	48
chr11	115160025	115160039	chr11	115159971	115159983	43
chr11	117353239	117353253	chr11	117353314	117353326	62
chr11	117353417	117353427	chr11	117353314	117353326	92
chr11	117660958	117660968	chr11	117661101	117661113	134
chr11	118483305	118483312	chr11	118483496	118483508	185
chr11	118483552	118483561	chr11	118483496	118483508	45
chr11	119856756	119856765	chr11	119856739	119856751	6
chr11	119856811	119856820	chr11	119856779	119856791	21
chr11	119856906	119856920	chr11	119856779	119856791	116
chr11	121129721	121129735	chr11	121129881	121129893	147
chr11	121129866	121129880	chr11	121129881	121129893	2
chr11	121129964	121129978	chr11	121129881	121129893	72
chr11	121130248	121130257	chr11	121129881	121129893	356
chr12	3662723	3662735	chr12	3662810	3662822	76
chr12	3662904	3662916	chr12	3662938	3662950	23
chr12	3662918	3662927	chr12	3662938	3662950	12
chr12	3662945	3662954	chr12	3662938	3662950	0
chr12	4393613	4393622	chr12	4393666	4393678	45
chr12	4908516	4908526	chr12	4908498	4908510	7
chr12	4908693	4908711	chr12	4908498	4908510	184
chr12	4931012	4931021	chr12	4931478	4931490	458
chr12	4931247	4931258	chr12	4931478	4931490	221
chr12	4931533	4931547	chr12	4931478	4931490	44
chr12	4975459	4975473	chr12	4975523	4975535	51
chr12	4975580	4975589	chr12	4975523	4975535	46
chr12	8873637	8873647	chr12	8873951	8873963	305
chr12	8873691	8873700	chr12	8873951	8873963	252
chr12	8874074	8874084	chr12	8873995	8874007	68
chr12	9112389	9112398	chr12	9112458	9112470	61
chr12	9112633	9112642	chr12	9112458	9112470	164
chr12	9368802	9368816	chr12	9368852	9368864	37
chr12	9688333	9688342	chr12	9688395	9688407	54
chr12	9688419	9688428	chr12	9688395	9688407	13
chr12	9688494	9688506	chr12	9688395	9688407	88
chr12	9688691	9688700	chr12	9688395	9688407	285
chr12	9851718	9851727	chr12	9851378	9851390	329
chr12	9851917	9851929	chr12	9851378	9851390	528
chr12	9852029	9852039	chr12	9851378	9851390	640
chr12	9856283	9856293	chr12	9856343	9856355	51
chr12	9856298	9856309	chr12	9856343	9856355	35
chr12	9856499	9856510	chr12	9856343	9856355	145
chr12	9857996	9858005	chr12	9858343	9858352	339
chr12	9858657	9858671	chr12	9858343	9858352	306
chr12	9875237	9875246	chr12	9874993	9875005	233
chr12	9944108	9944118	chr12	9944679	9944691	562
chr12	9944165	9944175	chr12	9944679	9944691	505
chr12	9944567	9944579	chr12	9944679	9944691	101
chr12	9944746	9944756	chr12	9944679	9944691	56
chr12	9986308	9986317	chr12	9986498	9986510	182
chr12	9986534	9986543	chr12	9986498	9986510	25
chr12	9986561	9986571	chr12	9986498	9986510	52
chr12	9986708	9986718	chr12	9986498	9986510	199
chr12	10582902	10582911	chr12	10583062	10583074	152
chr12	10583404	10583413	chr12	10583328	10583340	65
chr12	11342055	11342067	chr12	11342240	11342252	174
chr12	15707284	15707291	chr12	15707840	15707852	550
chr12	15707502	15707512	chr12	15707840	15707852	329
chr12	15707869	15707880	chr12	15707860	15707872	0
chr12	16145579	16145586	chr12	16145892	16145904	307
chr12	16167425	16167439	chr12	16167948	16167960	510
chr12	16167476	16167483	chr12	16167948	16167960	466
chr12	16167835	16167849	chr12	16167948	16167960	100
chr12	16167899	16167909	chr12	16167948	16167960	40
chr12	16168061	16168075	chr12	16167948	16167960	102
chr12	16168303	16168312	chr12	16167948	16167960	344
chr12	16779030	16779040	chr12	16779238	16779250	199
chr12	16779317	16779331	chr12	16779349	16779361	19
chr12	16890742	16890751	chr12	16890787	16890799	37
[truncated: 8,770 more rows]
